# Supplementary material for: Ionospheric TEC anomalies analysis and prediction during six volcanic eruptions using a Hybrid ML-DL model and comparison with the AR/MLR Models
Source: PLoS One. 2026 Jul 24;21(7):e0354386. doi: 10.1371/journal.pone.0354386 (PMC13399517; doi:10.1371/journal.pone.0354386)
Supplement: S1 File — (ZIP) [file pone.0354386.s001.zip]

Archive with 7 entries (6 files):
- dataset/
- dataset/mt etna.xlsx
- dataset/Mt. La Soufriere.xlsx
- dataset/mt.kelud.xlsx
- dataset/mt.ruang.xlsx
- dataset/mt.semeru.xlsx
- dataset/mt.sinabung.xlsx
