# Supplementary material for: Ionospheric TEC anomalies analysis and prediction during six volcanic eruptions using a Hybrid ML-DL model and comparison with the AR/MLR Models
Source: PLoS One. 2026 Jul 24;21(7):e0354386. doi: 10.1371/journal.pone.0354386 (PMC13399517; doi:10.1371/journal.pone.0354386)
Supplement: S1 File — (ZIP) [file pone.0354386.s001.zip › dataset/mt etna.xlsx]

## Sheet: Sheet1
Date	Time (UTC)	TEC (TECU)	SESIMIC_COUNT	AVG_DEPTH	AVG_MAG	Sesimic_energy	CO2_EMISSION	So2_emission	Surface_Thermal_data
41501	0	10	0	11.0667	3.51667	2.5468e+10	0.000603305	0.0216997	304.09
41501	0.0416667	9.5	1	11.1	3.4	7.94328e+09	0.000604069	0.0217015	307.434
41501	0.0833333	9.7	0	11.5295	3.44545	3.04176e+10	0.000604833	0.0217032	310.778
41501	0.125	8.3	0	11.9591	3.49091	5.28918e+10	0.000605596	0.021705	314.122
41501	0.166667	9.2	0	12.3886	3.53636	7.53661e+10	0.000605055	0.0217068	317.465
41501	0.208333	13.4	0	12.8182	3.58182	9.78404e+10	0.000604513	0.0217086	320.809
41501	0.25	16.4	0	13.2477	3.62727	1.20315e+11	0.000603972	0.0217103	324.153
41501	0.291667	18.6	0	13.6773	3.67273	1.42789e+11	0.000602398	0.0217121	327.497
41501	0.333333	19.9	0	14.1068	3.71818	1.65263e+11	0.000600824	0.0217139	330.841
41501	0.375	21.8	0	14.5364	3.76364	1.87737e+11	0.00059925	0.0217157	334.185
41501	0.416667	24.3	0	14.9659	3.80909	2.10212e+11	0.000599088	0.0217175	337.529
41501	0.458333	28.4	0	15.3955	3.85455	2.32686e+11	0.000598926	0.0217192	340.873
41501	0.5	31.2	0	15.825	3.9	2.5516e+11	0.000598764	0.021721	337.608
41501	0.541667	33.7	0	16.2545	3.94545	2.77635e+11	0.00059893	0.0217228	334.344
41501	0.583333	30.5	0	16.6841	3.99091	3.00109e+11	0.000599095	0.0217246	331.08
41501	0.625	25.5	0	17.1136	4.03636	3.22583e+11	0.000599261	0.0217263	327.816
41501	0.666667	22.3	0	17.5432	4.08182	3.45057e+11	0.000599602	0.0217281	324.552
41501	0.708333	21.5	0	17.9727	4.12727	3.67532e+11	0.000599943	0.0217299	321.288
41501	0.75	21.7	0	18.4023	4.17273	3.90006e+11	0.000600284	0.0217317	318.024
41501	0.791667	21	0	18.8318	4.21818	4.1248e+11	0.000600555	0.0217335	314.76
41501	0.833333	19.2	0	19.2614	4.26364	4.34954e+11	0.000600826	0.0217352	311.496
41501	0.875	14.7	0	19.6909	4.30909	4.57429e+11	0.000601097	0.021737	308.232
41501	0.916667	11.6	0	20.1205	4.35455	4.79903e+11	0.00060285	0.0217388	304.968
41501	0.958333	10.8	2	20.55	4.4	5.02377e+11	0.000604604	0.0217406	301.704
41502	0	10.1	0	51.2222	4.26667	4.47e+11	0.000606357	0.0217423	298.44
41502	0.0416667	10.1	0	81.8944	4.13333	3.91623e+11	0.000606888	0.0217441	299.676
41502	0.0833333	10	0	112.567	4	3.36245e+11	0.00060742	0.0217459	300.913
41502	0.125	9.4	0	143.239	3.86667	2.80868e+11	0.000607951	0.0217477	302.149
41502	0.166667	10.5	0	173.911	3.73333	2.25491e+11	0.00060783	0.0217494	303.385
41502	0.208333	14.9	0	204.583	3.6	1.70113e+11	0.000607708	0.0217512	304.621
41502	0.25	17	0	235.256	3.46667	1.14736e+11	0.000607587	0.021753	305.858
41502	0.291667	19.2	0	265.928	3.33333	5.93584e+10	0.000605416	0.0217548	307.094
41502	0.333333	19	1	296.6	3.2	3.98107e+09	0.000603245	0.0217566	308.33
41502	0.375	20.7	0	286.834	3.20345	4.0377e+09	0.000601074	0.0217583	309.567
41502	0.416667	21.9	0	277.069	3.2069	4.09434e+09	0.000600489	0.0217601	310.803
41502	0.458333	24.4	0	267.303	3.21034	4.15097e+09	0.000599904	0.0217619	312.039
41502	0.5	24.7	0	257.538	3.21379	4.2076e+09	0.000599319	0.0217637	313.275
41502	0.541667	25.2	0	247.772	3.21724	4.26423e+09	0.000599265	0.0217654	314.512
41502	0.583333	26.3	0	238.007	3.22069	4.32087e+09	0.000599211	0.0217672	315.748
41502	0.625	26	0	228.241	3.22414	4.3775e+09	0.000599157	0.021769	316.984
41502	0.666667	23.9	0	218.476	3.22759	4.43413e+09	0.000599591	0.0217708	318.221
41502	0.708333	25	0	208.71	3.23103	4.49076e+09	0.000600026	0.0217725	319.457
41502	0.75	25.5	0	198.945	3.23448	4.5474e+09	0.000600461	0.0217743	320.693
41502	0.791667	23.1	0	189.179	3.23793	4.60403e+09	0.000600945	0.0217761	321.929
41502	0.833333	18.8	0	179.414	3.24138	4.66066e+09	0.000601428	0.0217779	323.166
41502	0.875	15.4	0	169.648	3.24483	4.71729e+09	0.000601912	0.0217797	324.402
41502	0.916667	13	0	159.883	3.24828	4.77393e+09	0.000602775	0.0217814	325.638
41502	0.958333	12.2	0	150.117	3.25172	4.83056e+09	0.000603639	0.0217832	326.875
41503	0	11.3	0	140.352	3.25517	4.88719e+09	0.000604502	0.021785	328.111
41503	0.0416667	10.7	0	130.586	3.25862	4.94382e+09	0.000605648	0.0217868	329.347
41503	0.0833333	10.2	0	120.821	3.26207	5.00046e+09	0.000606794	0.0217885	330.583
41503	0.125	8.9	0	111.055	3.26552	5.05709e+09	0.000607941	0.0217903	331.82
41503	0.166667	8.9	0	101.29	3.26897	5.11372e+09	0.000607748	0.0217921	333.056
41503	0.208333	12.7	0	91.5241	3.27241	5.17035e+09	0.000607555	0.0217939	334.292
41503	0.25	16.2	0	81.7586	3.27586	5.22699e+09	0.000607361	0.0217957	335.529
41503	0.291667	18	0	71.9931	3.27931	5.28362e+09	0.000605253	0.0217974	336.765
41503	0.333333	19	0	62.2276	3.28276	5.34025e+09	0.000603146	0.0217992	338.001
41503	0.375	20.7	0	52.4621	3.28621	5.39688e+09	0.000601038	0.021801	339.237
41503	0.416667	21.5	0	42.6966	3.28966	5.45352e+09	0.000600374	0.0218028	340.474
41503	0.458333	22.5	0	32.931	3.2931	5.51015e+09	0.000599711	0.0218045	341.71
41503	0.5	21.5	0	23.1655	3.29655	5.56678e+09	0.000599047	0.0218063	356.89
41503	0.541667	20.5	1	13.4	3.3	5.62341e+09	0.000599073	0.0218081	356.363
41503	0.583333	20.3	0	13.6714	3.34286	8.41234e+09	0.0005991	0.0218099	355.836
41503	0.625	21.7	0	13.9429	3.38571	1.12013e+10	0.000599126	0.0218116	355.31
41503	0.666667	22.2	0	14.2143	3.42857	1.39902e+10	0.000600139	0.0218134	354.783
41503	0.708333	22.9	0	14.4857	3.47143	1.67791e+10	0.000601152	0.0218152	354.256
41503	0.75	22.1	0	14.7571	3.51429	1.9568e+10	0.000602165	0.021817	353.729
41503	0.791667	18.8	0	15.0286	3.55714	2.2357e+10	0.000603202	0.0218188	353.202
41503	0.833333	15.2	0	15.3	3.6	2.51459e+10	0.000604239	0.0218205	352.675
41503	0.875	13.8	0	15.5714	3.64286	2.79348e+10	0.000605276	0.0218223	352.149
41503	0.916667	12	0	15.8429	3.68571	3.07237e+10	0.000607111	0.0218241	351.622
41503	0.958333	11.5	0	16.1143	3.72857	3.35127e+10	0.000608947	0.0218259	351.095
41504	0	10.9	0	16.3857	3.77143	3.63016e+10	0.000610782	0.0218276	350.568
41504	0.0416667	10.8	0	16.6571	3.81429	3.90905e+10	0.000612604	0.0218294	350.041
41504	0.0833333	10.5	0	16.9286	3.85714	4.18794e+10	0.000614426	0.0218312	349.515
41504	0.125	9.8	1	17.2	3.9	4.46684e+10	0.000616248	0.021833	348.988
41504	0.166667	10.5	1	14	3.2	3.98107e+09	0.000614789	0.0218347	348.461
41504	0.208333	15.3	0	14.05	3.38333	3.29555e+10	0.000613329	0.0218365	347.934
41504	0.25	18.9	0	14.1	3.56667	6.193e+10	0.000611869	0.0218383	347.407
41504	0.291667	21.9	0	14.15	3.75	9.09045e+10	0.00060845	0.0218401	346.88
41504	0.333333	23.8	0	14.2	3.93333	1.19879e+11	0.00060503	0.0218419	346.354
41504	0.375	25.5	0	14.25	4.11667	1.48853e+11	0.00060161	0.0218436	345.827
41504	0.416667	26.6	1	14.3	4.3	1.77828e+11	0.000601107	0.0218454	345.3
41504	0.458333	28.6	0	14.8667	3.96667	1.20426e+11	0.000600604	0.0218472	340.457
41504	0.5	29.3	0	15.4333	3.63333	6.30249e+10	0.000600101	0.021849	335.615
41504	0.541667	28.3	1	16	3.3	5.62341e+09	0.000600051	0.0218507	333.033
41504	0.583333	26.9	0	8.05	3.15	3.80934e+09	0.0006	0.0218525	330.45
41504	0.625	27.1	1	0.1	3	1.99526e+09	0.00059995	0.0218543	327.868
41504	0.666667	27.5	1	11.1	3.8	3.16228e+10	0.000600669	0.0218561	325.285
41504	0.708333	28.6	0	10.15	3.85	3.81456e+10	0.000601389	0.0218579	322.702
41504	0.75	27.5	1	9.2	3.9	4.46684e+10	0.000602109	0.0218596	320.12
41504	0.791667	24.5	0	9.85	3.85	3.81456e+10	0.00060307	0.0218614	317.538
41504	0.833333	19.7	1	10.5	3.8	3.16228e+10	0.000604032	0.0218632	314.955
41504	0.875	17.1	0	9.85	4.1	1.41406e+11	0.000604993	0.021865	312.373
41504	0.916667	14.9	1	9.2	4.4	2.51189e+11	0.000605946	0.0218667	309.79
41504	0.958333	14.4	0	9.56667	3.93333	1.68124e+11	0.000606898	0.0218685	307.207
41505	0	13.2	0	9.93333	3.46667	8.50597e+10	0.00060785	0.0218703	304.625
41505	0.0416667	12.4	1	10.3	3	1.99526e+09	0.000609649	0.0218721	307.623
41505	0.0833333	12	0	9.9	3.3	8.9221e+09	0.000611448	0.0218738	310.622
41505	0.125	11.2	1	9.5	3.6	1.58489e+10	0.000613246	0.0218756	313.62
41505	0.166667	11.2	0	23.25	3.3	8.9221e+09	0.000613466	0.0218774	316.618
41505	0.208333	16.2	1	37	3	1.99526e+09	0.000613686	0.0218792	319.617
41505	0.25	20.1	0	35.5	3.02222	2.32571e+09	0.000613906	0.021881	322.615
41505	0.291667	22.8	0	34	3.04444	2.65615e+09	0.000609739	0.0218827	325.613
41505	0.333333	22.9	0	32.5	3.06667	2.9866e+09	0.000605572	0.0218845	328.612
41505	0.375	24.8	0	31	3.08889	3.31704e+09	0.000601405	0.0218863	331.61
41505	0.416667	23.7	0	29.5	3.11111	3.64749e+09	0.000601176	0.0218881	334.608
41505	0.458333	25.2	0	28	3.13333	3.97794e+09	0.000600948	0.0218898	337.607
41505	0.5	26.1	0	26.5	3.15556	4.30838e+09	0.000600719	0.0218916	340.605
41505	0.541667	26.7	0	25	3.17778	4.63883e+09	0.000600765	0.0218934	337.752
41505	0.583333	25.3	0	23.5	3.2	4.96927e+09	0.00060081	0.0218952	334.898
41505	0.625	25.3	0	22	3.22222	5.29972e+09	0.000600855	0.0218969	332.045
41505	0.666667	24.9	0	20.5	3.24444	5.63016e+09	0.000601701	0.0218987	329.192
41505	0.708333	26.4	0	19	3.26667	5.96061e+09	0.000602547	0.0219005	326.338
41505	0.75	28	0	17.5	3.28889	6.29105e+09	0.000603393	0.0219023	323.485
41505	0.791667	25.6	0	16	3.31111	6.6215e+09	0.000603482	0.0219041	320.632
41505	0.833333	20.9	0	14.5	3.33333	6.95195e+09	0.000603571	0.0219058	317.778
41505	0.875	17.5	0	13	3.35556	7.28239e+09	0.000603659	0.0219076	314.925
41505	0.916667	14.5	0	11.5	3.37778	7.61284e+09	0.000604385	0.0219094	312.072
41505	0.958333	13.6	1	10	3.4	7.94328e+09	0.000605111	0.0219112	309.218
41506	0	11.4	0	10.55	3.5	1.71354e+10	0.000605837	0.0219129	306.365
41506	0.0416667	11.1	0	11.1	3.6	2.63274e+10	0.000606051	0.0219147	309.411
41506	0.0833333	10.2	0	11.65	3.7	3.55195e+10	0.000606264	0.0219165	312.456
41506	0.125	11.5	0	12.2	3.8	4.47116e+10	0.000606477	0.0219183	315.502
41506	0.166667	11.7	0	12.75	3.9	5.39037e+10	0.000606075	0.0219201	318.547
41506	0.208333	17.4	1	13.3	4	6.30957e+10	0.000605672	0.0219218	321.593
41506	0.25	21.3	0	12.7053	3.95263	5.99232e+10	0.00060527	0.0219236	324.639
41506	0.291667	23.6	0	12.1105	3.90526	5.67508e+10	0.000603691	0.0219254	327.684
41506	0.333333	24.8	0	11.5158	3.85789	5.35783e+10	0.000602112	0.0219272	330.73
41506	0.375	28	0	10.9211	3.81053	5.04058e+10	0.000600534	0.0219289	333.775
41506	0.416667	30.3	0	10.3263	3.76316	4.72333e+10	0.000600453	0.0219307	336.821
41506	0.458333	32.4	0	9.73158	3.71579	4.40608e+10	0.000600373	0.0219325	339.867
41506	0.5	31.5	0	9.13684	3.66842	4.08883e+10	0.000600293	0.0219343	339.816
41506	0.541667	29.8	0	8.54211	3.62105	3.77158e+10	0.000600204	0.021936	339.765
41506	0.583333	27.1	0	7.94737	3.57368	3.45433e+10	0.000600115	0.0219378	339.714
41506	0.625	26.2	0	7.35263	3.52632	3.13708e+10	0.000600026	0.0219396	339.663
41506	0.666667	24.2	0	6.75789	3.47895	2.81983e+10	0.000599961	0.0219414	339.612
41506	0.708333	24.9	0	6.16316	3.43158	2.50258e+10	0.000599895	0.0219432	339.561
41506	0.75	25.4	0	5.56842	3.38421	2.18533e+10	0.000599829	0.0219449	339.51
41506	0.791667	24.5	0	4.97368	3.33684	1.86808e+10	0.000600232	0.0219467	339.459
41506	0.833333	20.5	0	4.37895	3.28947	1.55084e+10	0.000600635	0.0219485	339.408
41506	0.875	19.1	0	3.78421	3.24211	1.23359e+10	0.000601037	0.0219503	339.357
41506	0.916667	16.6	0	3.18947	3.19474	9.16337e+09	0.000601185	0.021952	339.306
41506	0.958333	15	0	2.59474	3.14737	5.99088e+09	0.000601332	0.0219538	339.255
41507	0	13.6	1	2	3.1	2.81838e+09	0.00060148	0.0219556	339.204
41507	0.0416667	13	1	2	3.3	5.62341e+09	0.000602728	0.0219574	339.153
41507	0.0833333	12.6	0	2	3.24	4.89778e+09	0.000603977	0.0219592	339.102
41507	0.125	12.6	0	2	3.18	4.17215e+09	0.000605225	0.0219609	339.051
41507	0.166667	13.1	0	2	3.12	3.44652e+09	0.000604732	0.0219627	339
41507	0.208333	18.3	0	2	3.06	2.72089e+09	0.000604239	0.0219645	338.949
41507	0.25	24.1	1	2	3	1.99526e+09	0.000603746	0.0219663	338.898
41507	0.291667	27.4	1	9.4	3.1	2.81838e+09	0.000602798	0.021968	338.847
41507	0.333333	31.2	0	8.83333	3.13333	3.28589e+09	0.000601849	0.0219698	338.796
41507	0.375	33.7	0	8.26667	3.16667	3.75339e+09	0.0006009	0.0219716	338.745
41507	0.416667	32.4	0	7.7	3.2	4.2209e+09	0.00060098	0.0219734	338.694
41507	0.458333	32.9	0	7.13333	3.23333	4.6884e+09	0.00060106	0.0219751	338.643
41507	0.5	33.8	0	6.56667	3.26667	5.15591e+09	0.00060114	0.0219769	338.592
41507	0.541667	35.2	1	6	3.3	5.62341e+09	0.000601368	0.0219787	338.541
41507	0.583333	34.9	0	7.56667	3.3	5.62341e+09	0.000601596	0.0219805	338.49
41507	0.625	34.1	0	9.13333	3.3	5.62341e+09	0.000601823	0.0219823	338.439
41507	0.666667	34.5	0	10.7	3.3	5.62341e+09	0.000602696	0.021984	338.388
41507	0.708333	32.8	0	12.2667	3.3	5.62341e+09	0.000603568	0.0219858	338.337
41507	0.75	29.9	0	13.8333	3.3	5.62341e+09	0.000604441	0.0219876	338.286
41507	0.791667	25.7	0	15.4	3.3	5.62341e+09	0.000605236	0.0219894	338.235
41507	0.833333	21.9	0	16.9667	3.3	5.62341e+09	0.00060603	0.0219911	338.184
41507	0.875	20.4	0	18.5333	3.3	5.62341e+09	0.000606825	0.0219929	338.133
41507	0.916667	17.7	1	20.1	3.3	5.62341e+09	0.00060608	0.0219947	338.082
41507	0.958333	16.7	0	19.0625	3.45	4.92722e+10	0.000605335	0.0219965	338.031
41508	0	16.5	0	18.025	3.6	9.29209e+10	0.00060459	0.0219982	337.98
41508	0.0416667	14.9	0	16.9875	3.75	1.3657e+11	0.000605534	0.022	337.929
41508	0.0833333	14.1	0	15.95	3.9	1.80218e+11	0.000606478	0.0220018	337.878
41508	0.125	13	0	14.9125	4.05	2.23867e+11	0.000607421	0.0220036	337.827
41508	0.166667	12.5	0	13.875	4.2	2.67516e+11	0.000606976	0.0220054	337.776
41508	0.208333	15.6	0	12.8375	4.35	3.11165e+11	0.000606531	0.0220071	337.725
41508	0.25	19.3	1	11.8	4.5	3.54813e+11	0.000606086	0.0220089	337.674
41508	0.291667	19.7	0	11.3364	4.38182	3.2292e+11	0.000605454	0.0220107	337.623
41508	0.333333	20.2	0	10.8727	4.26364	2.91026e+11	0.000604821	0.0220125	337.572
41508	0.375	21.6	0	10.4091	4.14545	2.59132e+11	0.000604189	0.0220142	337.521
41508	0.416667	23.1	0	9.94545	4.02727	2.27238e+11	0.00060352	0.022016	337.47
41508	0.458333	24.7	0	9.48182	3.90909	1.95344e+11	0.00060285	0.0220178	337.419
41508	0.5	25.4	0	9.01818	3.79091	1.6345e+11	0.000602182	0.0220196	337.368
41508	0.541667	25.6	0	8.55455	3.67273	1.31556e+11	0.00060218	0.0220213	337.317
41508	0.583333	23.2	0	8.09091	3.55455	9.96626e+10	0.000602178	0.0220231	337.266
41508	0.625	22.9	0	7.62727	3.43636	6.77688e+10	0.000602176	0.0220249	337.215
41508	0.666667	22.4	0	7.16364	3.31818	3.58749e+10	0.000602584	0.0220267	337.164
41508	0.708333	22.7	1	6.7	3.2	3.98107e+09	0.000602993	0.0220285	337.113
41508	0.75	22.1	0	6.875	3.20227	4.0184e+09	0.000603401	0.0220302	337.062
41508	0.791667	18.8	0	7.05	3.20455	4.05572e+09	0.000604143	0.022032	337.011
41508	0.833333	15.1	0	7.225	3.20682	4.09305e+09	0.000604885	0.0220338	336.96
41508	0.875	12.5	0	7.4	3.20909	4.13038e+09	0.000605626	0.0220356	336.909
41508	0.916667	11.1	0	7.575	3.21136	4.1677e+09	0.000606928	0.0220373	336.858
41508	0.958333	10.6	0	7.75	3.21364	4.20503e+09	0.000608231	0.0220391	336.807
41509	0	10.6	0	7.925	3.21591	4.24235e+09	0.000609533	0.0220409	336.756
41509	0.0416667	10	0	8.1	3.21818	4.27968e+09	0.000610941	0.0220427	336.705
41509	0.0833333	9.4	0	8.275	3.22045	4.31701e+09	0.00061235	0.0220445	336.654
41509	0.125	8.4	0	8.45	3.22273	4.35433e+09	0.000613759	0.0220462	336.603
41509	0.166667	8	0	8.625	3.225	4.39166e+09	0.000612941	0.022048	336.552
41509	0.208333	12.6	0	8.8	3.22727	4.42898e+09	0.000612124	0.0220498	336.501
41509	0.25	16	0	8.975	3.22955	4.46631e+09	0.000611307	0.0220516	336.45
41509	0.291667	18.4	0	9.15	3.23182	4.50363e+09	0.000608635	0.0220533	336.399
41509	0.333333	20.5	0	9.325	3.23409	4.54096e+09	0.000605964	0.0220551	336.348
41509	0.375	22.6	0	9.5	3.23636	4.57829e+09	0.000603292	0.0220569	336.297
41509	0.416667	25.5	0	9.675	3.23864	4.61561e+09	0.000602757	0.0220587	336.246
41509	0.458333	29.1	0	9.85	3.24091	4.65294e+09	0.000602222	0.0220604	336.195
41509	0.5	31.9	0	10.025	3.24318	4.69026e+09	0.000601688	0.0220622	336.995
41509	0.541667	33.3	0	10.2	3.24545	4.72759e+09	0.000601746	0.022064	333.794
41509	0.583333	30.7	0	10.375	3.24773	4.76492e+09	0.000601804	0.0220658	330.593
41509	0.625	27.4	0	10.55	3.25	4.80224e+09	0.000601863	0.0220676	327.392
41509	0.666667	23.3	0	10.725	3.25227	4.83957e+09	0.000602224	0.0220693	324.19
41509	0.708333	22	0	10.9	3.25455	4.87689e+09	0.000602585	0.0220711	320.989
41509	0.75	21.3	0	11.075	3.25682	4.91422e+09	0.000602946	0.0220729	317.788
41509	0.791667	19.8	0	11.25	3.25909	4.95155e+09	0.000603238	0.0220747	314.587
41509	0.833333	18.5	0	11.425	3.26136	4.98887e+09	0.00060353	0.0220764	311.386
41509	0.875	16.2	0	11.6	3.26364	5.0262e+09	0.000603823	0.0220782	308.185
41509	0.916667	14.1	0	11.775	3.26591	5.06352e+09	0.000606575	0.02208	304.983
41509	0.958333	13.5	0	11.95	3.26818	5.10085e+09	0.000609328	0.0220818	301.782
41510	0	13	0	12.125	3.27045	5.13818e+09	0.000612081	0.0220836	298.581
41510	0.0416667	12.4	0	12.3	3.27273	5.1755e+09	0.000614008	0.0220853	295.38
41510	0.0833333	11.4	0	12.475	3.275	5.21283e+09	0.000615936	0.0220871	299.417
41510	0.125	10.6	0	12.65	3.27727	5.25015e+09	0.000617864	0.0220889	303.455
41510	0.166667	10.4	0	12.825	3.27955	5.28748e+09	0.000616093	0.0220907	307.492
41510	0.208333	13.8	0	13	3.28182	5.32481e+09	0.000614322	0.0220924	311.529
41510	0.25	18.2	0	13.175	3.28409	5.36213e+09	0.000612552	0.0220942	315.566
41510	0.291667	22.3	0	13.35	3.28636	5.39946e+09	0.000609525	0.022096	319.604
41510	0.333333	25.1	0	13.525	3.28864	5.43678e+09	0.000606497	0.0220978	323.641
41510	0.375	26	0	13.7	3.29091	5.47411e+09	0.00060347	0.0220995	327.678
41510	0.416667	27.9	0	13.875	3.29318	5.51144e+09	0.000602823	0.0221013	331.715
41510	0.458333	30.7	0	14.05	3.29545	5.54876e+09	0.000602175	0.0221031	335.753
41510	0.5	34.8	0	14.225	3.29773	5.58609e+09	0.000601527	0.0221049	339.79
41510	0.541667	35.6	1	14.4	3.3	5.62341e+09	0.000601414	0.0221067	337.494
41510	0.583333	35.1	1	14.1	3.6	1.58489e+10	0.000601301	0.0221084	335.198
41510	0.625	31.2	0	14.4333	3.86667	9.42955e+10	0.000601187	0.0221102	332.902
41510	0.666667	27.2	0	14.7667	4.13333	1.72742e+11	0.000601375	0.022112	330.607
41510	0.708333	26.2	1	15.1	4.4	2.51189e+11	0.000601562	0.0221138	328.311
41510	0.75	24.5	0	14.9828	4.35517	2.42624e+11	0.00060175	0.0221155	326.015
41510	0.791667	21.1	0	14.8655	4.31034	2.3406e+11	0.000603184	0.0221173	323.719
41510	0.833333	19.2	0	14.7483	4.26552	2.25495e+11	0.000604619	0.0221191	321.423
41510	0.875	16.7	0	14.631	4.22069	2.16931e+11	0.000606054	0.0221209	319.127
41510	0.916667	14.6	0	14.5138	4.17586	2.08366e+11	0.00060964	0.0221226	316.832
41510	0.958333	13.9	0	14.3966	4.13103	1.99802e+11	0.000613226	0.0221244	314.536
41511	0	12.8	0	14.2793	4.08621	1.91237e+11	0.000616812	0.0221262	312.24
41511	0.0416667	12.4	0	14.1621	4.04138	1.82673e+11	0.000620276	0.022128	314.75
41511	0.0833333	11.3	0	14.0448	3.99655	1.74108e+11	0.00062374	0.0221298	317.261
41511	0.125	11.3	0	13.9276	3.95172	1.65544e+11	0.000627204	0.0221315	319.771
41511	0.166667	11.4	0	13.8103	3.9069	1.56979e+11	0.000625541	0.0221333	322.282
41511	0.208333	15.8	0	13.6931	3.86207	1.48415e+11	0.000623879	0.0221351	324.792
41511	0.25	20	0	13.5759	3.81724	1.3985e+11	0.000622216	0.0221369	327.303
41511	0.291667	24	0	13.4586	3.77241	1.31286e+11	0.000616513	0.0221386	329.813
41511	0.333333	27.3	0	13.3414	3.72759	1.22721e+11	0.000610811	0.0221404	332.324
41511	0.375	29.1	0	13.2241	3.68276	1.14157e+11	0.000605109	0.0221422	334.834
41511	0.416667	31.2	0	13.1069	3.63793	1.05592e+11	0.000603856	0.022144	337.345
41511	0.458333	33.4	0	12.9897	3.5931	9.70278e+10	0.000602604	0.0221458	339.855
41511	0.5	36.1	0	12.8724	3.54828	8.84633e+10	0.000601352	0.0221475	342.366
41511	0.541667	34.8	0	12.7552	3.50345	7.98988e+10	0.000600982	0.0221493	338.834
41511	0.583333	31.2	0	12.6379	3.45862	7.13343e+10	0.000600613	0.0221511	335.303
41511	0.625	26.8	0	12.5207	3.41379	6.27698e+10	0.000600244	0.0221529	331.772
41511	0.666667	24.3	0	12.4034	3.36897	5.42053e+10	0.000601884	0.0221546	328.24
41511	0.708333	25.4	0	12.2862	3.32414	4.56408e+10	0.000603525	0.0221564	324.709
41511	0.75	25.7	0	12.169	3.27931	3.70763e+10	0.000605165	0.0221582	321.178
41511	0.791667	21.9	0	12.0517	3.23448	2.85119e+10	0.000609114	0.02216	317.646
41511	0.833333	17.2	0	11.9345	3.18966	1.99474e+10	0.000613062	0.0221617	314.115
41511	0.875	15.1	0	11.8172	3.14483	1.13829e+10	0.000617011	0.0221635	310.584
41511	0.916667	13.3	1	11.7	3.1	2.81838e+09	0.00061867	0.0221653	307.053
41511	0.958333	12.6	0	21.2667	3.16667	3.75339e+09	0.000620329	0.0221671	303.521
41512	0	11.8	0	30.8333	3.23333	4.6884e+09	0.000621988	0.0221689	299.99
41512	0.0416667	11.3	1	40.4	3.3	5.62341e+09	0.000625063	0.0221706	301.181
41512	0.0833333	10.7	0	22.55	3.5	1.40053e+10	0.000628138	0.0221724	302.372
41512	0.125	10.2	1	4.7	3.7	2.23872e+10	0.000631212	0.0221742	303.562
41512	0.166667	10	0	4.73684	3.67895	2.15049e+10	0.000629598	0.022176	304.753
41512	0.208333	12.8	0	4.77368	3.65789	2.06226e+10	0.000627984	0.0221777	305.944
41512	0.25	14.9	0	4.81053	3.63684	1.97403e+10	0.00062637	0.0221795	307.135
41512	0.291667	17	0	4.84737	3.61579	1.8858e+10	0.000619516	0.0221813	308.325
41512	0.333333	18.9	0	4.88421	3.59474	1.79757e+10	0.000612662	0.0221831	309.516
41512	0.375	19	0	4.92105	3.57368	1.70934e+10	0.000605807	0.0221848	310.707
41512	0.416667	20.7	0	4.95789	3.55263	1.62111e+10	0.000605369	0.0221866	311.898
41512	0.458333	22.3	0	4.99474	3.53158	1.53288e+10	0.000604931	0.0221884	313.089
41512	0.5	25.5	0	5.03158	3.51053	1.44465e+10	0.000604493	0.0221902	314.279
41512	0.541667	27.3	0	5.06842	3.48947	1.35642e+10	0.000604502	0.022192	315.47
41512	0.583333	26.3	0	5.10526	3.46842	1.26819e+10	0.000604512	0.0221937	316.661
41512	0.625	25.3	0	5.14211	3.44737	1.17995e+10	0.000604521	0.0221955	317.852
41512	0.666667	24.8	0	5.17895	3.42632	1.09172e+10	0.000605111	0.0221973	319.043
41512	0.708333	25	0	5.21579	3.40526	1.00349e+10	0.000605701	0.0221991	320.233
41512	0.75	24.1	0	5.25263	3.38421	9.15263e+09	0.000606291	0.0222008	321.424
41512	0.791667	18.3	0	5.28947	3.36316	8.27033e+09	0.000607238	0.0222026	322.615
41512	0.833333	14.1	0	5.32632	3.34211	7.38802e+09	0.000608185	0.0222044	323.806
41512	0.875	11.4	0	5.36316	3.32105	6.50572e+09	0.000609132	0.0222062	324.997
41512	0.916667	9.4	1	5.4	3.3	5.62341e+09	0.000612098	0.022208	326.187
41512	0.958333	9.7	0	6.55	3.3	5.62341e+09	0.000615064	0.0222097	327.378
41513	0	10.3	0	7.7	3.3	5.62341e+09	0.00061803	0.0222115	328.569
41513	0.0416667	10.3	0	8.85	3.3	5.62341e+09	0.000618214	0.0222133	329.76
41513	0.0833333	9.9	1	10	3.3	5.62341e+09	0.000618399	0.0222151	330.95
41513	0.125	9.2	0	9.85185	3.29259	5.51952e+09	0.000618583	0.0222168	332.141
41513	0.166667	8.6	0	9.7037	3.28519	5.41563e+09	0.000617842	0.0222186	333.332
41513	0.208333	11.9	0	9.55556	3.27778	5.31174e+09	0.000617101	0.0222204	334.523
41513	0.25	13.7	0	9.40741	3.27037	5.20785e+09	0.00061636	0.0222222	335.714
41513	0.291667	15.6	0	9.25926	3.26296	5.10396e+09	0.000612736	0.0222239	336.904
41513	0.333333	17.6	0	9.11111	3.25556	5.00007e+09	0.000609111	0.0222257	338.095
41513	0.375	19.4	0	8.96296	3.24815	4.89618e+09	0.000605487	0.0222275	339.286
41513	0.416667	20.3	0	8.81481	3.24074	4.79229e+09	0.00060488	0.0222293	340.477
41513	0.458333	21.5	0	8.66667	3.23333	4.6884e+09	0.000604272	0.0222311	341.668
41513	0.5	24	0	8.51852	3.22593	4.58451e+09	0.000603665	0.0222328	338.581
41513	0.541667	25.8	0	8.37037	3.21852	4.48062e+09	0.00060312	0.0222346	335.494
41513	0.583333	26.9	0	8.22222	3.21111	4.37673e+09	0.000602575	0.0222364	332.407
41513	0.625	26.4	0	8.07407	3.2037	4.27284e+09	0.00060203	0.0222382	329.32
41513	0.666667	26	0	7.92593	3.1963	4.16895e+09	0.000603257	0.0222399	326.233
41513	0.708333	24.6	0	7.77778	3.18889	4.06506e+09	0.000604484	0.0222417	323.146
41513	0.75	23	0	7.62963	3.18148	3.96117e+09	0.000605711	0.0222435	320.059
41513	0.791667	19.3	0	7.48148	3.17407	3.85728e+09	0.000610589	0.0222453	316.973
41513	0.833333	16.3	0	7.33333	3.16667	3.75339e+09	0.000615468	0.022247	313.886
41513	0.875	15.8	0	7.18519	3.15926	3.6495e+09	0.000620346	0.0222488	310.799
41513	0.916667	14	0	7.03704	3.15185	3.54561e+09	0.000623351	0.0222506	307.712
41513	0.958333	13.5	0	6.88889	3.14444	3.44172e+09	0.000626355	0.0222524	304.625
41514	0	12.9	0	6.74074	3.13704	3.33783e+09	0.00062936	0.0222542	300.178
41514	0.0416667	11.5	0	6.59259	3.12963	3.23394e+09	0.000632586	0.0222559	295.73
41514	0.0833333	9.9	0	6.44444	3.12222	3.13005e+09	0.000635812	0.0222577	300.12
41514	0.125	7.6	0	6.2963	3.11481	3.02616e+09	0.000639038	0.0222595	304.511
41514	0.166667	6.9	0	6.14815	3.10741	2.92227e+09	0.000637424	0.0222613	308.901
41514	0.208333	10.7	1	6	3.1	2.81838e+09	0.00063581	0.022263	313.291
41514	0.25	12.9	0	10.875	3.075	2.6126e+09	0.000634196	0.0222648	317.682
41514	0.291667	15.5	0	15.75	3.05	2.40682e+09	0.000626105	0.0222666	322.072
41514	0.333333	16.9	0	20.625	3.025	2.20104e+09	0.000618015	0.0222684	326.462
41514	0.375	17.9	1	25.5	3	1.99526e+09	0.000609924	0.0222702	330.853
41514	0.416667	19.2	0	25.6659	3.01951	2.71788e+09	0.000608907	0.0222719	335.243
41514	0.458333	20.6	0	25.8317	3.03902	3.44051e+09	0.000607889	0.0222737	339.633
41514	0.5	21.7	0	25.9976	3.05854	4.16313e+09	0.000606871	0.0222755	350.673
41514	0.541667	22.5	0	26.1634	3.07805	4.88575e+09	0.000605924	0.0222773	347.493
41514	0.583333	21	0	26.3293	3.09756	5.60837e+09	0.000604978	0.022279	344.314
41514	0.625	20.5	0	26.4951	3.11707	6.331e+09	0.000604032	0.0222808	341.134
41514	0.666667	20.4	0	26.661	3.13659	7.05362e+09	0.00060376	0.0222826	337.955
41514	0.708333	21.2	0	26.8268	3.1561	7.77624e+09	0.000603489	0.0222844	334.775
41514	0.75	19.8	0	26.9927	3.17561	8.49886e+09	0.000603217	0.0222861	331.596
41514	0.791667	15.4	0	27.1585	3.19512	9.22149e+09	0.000603209	0.0222879	328.417
41514	0.833333	12.2	0	27.3244	3.21463	9.94411e+09	0.000603201	0.0222897	325.237
41514	0.875	10.4	0	27.4902	3.23415	1.06667e+10	0.000603194	0.0222915	322.058
41514	0.916667	9.2	0	27.6561	3.25366	1.13894e+10	0.000604697	0.0222933	318.878
41514	0.958333	8.7	0	27.822	3.27317	1.2112e+10	0.000606201	0.022295	315.699
41515	0	9.3	0	27.9878	3.29268	1.28346e+10	0.000607705	0.0222968	312.519
41515	0.0416667	8.6	0	28.1537	3.3122	1.35572e+10	0.000608665	0.0222986	309.34
41515	0.0833333	7.6	0	28.3195	3.33171	1.42798e+10	0.000609626	0.0223004	309.177
41515	0.125	7.6	0	28.4854	3.35122	1.50025e+10	0.000610586	0.0223021	309.014
41515	0.166667	7.4	0	28.6512	3.37073	1.57251e+10	0.000610164	0.0223039	308.851
41515	0.208333	10.7	0	28.8171	3.39024	1.64477e+10	0.000609741	0.0223057	308.688
41515	0.25	14.1	0	28.9829	3.40976	1.71703e+10	0.000609319	0.0223075	308.525
41515	0.291667	17.6	0	29.1488	3.42927	1.7893e+10	0.000605584	0.0223092	308.362
41515	0.333333	20.1	0	29.3146	3.44878	1.86156e+10	0.00060185	0.022311	308.199
41515	0.375	21.2	0	29.4805	3.46829	1.93382e+10	0.000598116	0.0223128	308.036
41515	0.416667	22.6	0	29.6463	3.4878	2.00608e+10	0.000597911	0.0223146	307.873
41515	0.458333	25.1	0	29.8122	3.50732	2.07834e+10	0.000597705	0.0223164	307.71
41515	0.5	26.1	0	29.978	3.52683	2.15061e+10	0.0005975	0.0223181	307.547
41515	0.541667	27.2	0	30.1439	3.54634	2.22287e+10	0.000597654	0.0223199	307.383
41515	0.583333	24.7	0	30.3098	3.56585	2.29513e+10	0.000597807	0.0223217	307.22
41515	0.625	22.3	0	30.4756	3.58537	2.36739e+10	0.000597961	0.0223235	307.057
41515	0.666667	21.5	0	30.6415	3.60488	2.43966e+10	0.000598503	0.0223252	306.894
41515	0.708333	24.2	0	30.8073	3.62439	2.51192e+10	0.000599046	0.022327	306.731
41515	0.75	23.6	0	30.9732	3.6439	2.58418e+10	0.000599588	0.0223288	306.568
41515	0.791667	18.2	0	31.139	3.66341	2.65644e+10	0.000600196	0.0223306	306.405
41515	0.833333	13.4	0	31.3049	3.68293	2.7287e+10	0.000600803	0.0223324	306.242
41515	0.875	10.5	0	31.4707	3.70244	2.80097e+10	0.000601411	0.0223341	306.079
41515	0.916667	9.4	0	31.6366	3.72195	2.87323e+10	0.000602205	0.0223359	305.916
41515	0.958333	9.1	0	31.8024	3.74146	2.94549e+10	0.000602999	0.0223377	305.753
41516	0	9.9	0	31.9683	3.76098	3.01775e+10	0.000603794	0.0223395	305.59
41516	0.0416667	9.1	0	32.1341	3.78049	3.09002e+10	0.000605308	0.0223412	305.554
41516	0.0833333	7.9	1	32.3	3.8	3.16228e+10	0.000606823	0.022343	305.517
41516	0.125	8.6	0	27.9714	3.68571	2.73903e+10	0.000608337	0.0223448	305.481
41516	0.166667	8.6	0	23.6429	3.57143	2.31578e+10	0.00060704	0.0223466	305.445
41516	0.208333	12.7	0	19.3143	3.45714	1.89253e+10	0.000605742	0.0223483	305.408
41516	0.25	15.6	0	14.9857	3.34286	1.46928e+10	0.000604444	0.0223501	305.372
41516	0.291667	18.4	0	10.6571	3.22857	1.04603e+10	0.000602862	0.0223519	305.336
41516	0.333333	21.3	0	6.32857	3.11429	6.22776e+09	0.00060128	0.0223537	305.3
41516	0.375	22.2	1	2	3	1.99526e+09	0.000599697	0.0223555	305.263
41516	0.416667	23.2	0	2.7125	3	1.99526e+09	0.000599596	0.0223572	305.227
41516	0.458333	23.6	0	3.425	3	1.99526e+09	0.000599495	0.022359	305.191
41516	0.5	24.2	0	4.1375	3	1.99526e+09	0.000599394	0.0223608	305.154
41516	0.541667	25.2	0	4.85	3	1.99526e+09	0.00059935	0.0223626	305.118
41516	0.583333	26	0	5.5625	3	1.99526e+09	0.000599306	0.0223643	305.082
41516	0.625	25.9	0	6.275	3	1.99526e+09	0.000599262	0.0223661	305.045
41516	0.666667	25.4	0	6.9875	3	1.99526e+09	0.000599281	0.0223679	305.009
41516	0.708333	26.1	1	7.7	3	1.99526e+09	0.000599301	0.0223697	304.973
41516	0.75	25.2	0	7.78478	3.00217	2.01316e+09	0.00059932	0.0223715	304.937
41516	0.791667	22.7	0	7.86957	3.00435	2.03105e+09	0.000599311	0.0223732	304.9
41516	0.833333	19.7	0	7.95435	3.00652	2.04894e+09	0.000599302	0.022375	304.864
41516	0.875	15.5	0	8.03913	3.0087	2.06684e+09	0.000599293	0.0223768	304.828
41516	0.916667	13.6	0	8.12391	3.01087	2.08473e+09	0.000602771	0.0223786	304.791
41516	0.958333	13.1	0	8.2087	3.01304	2.10263e+09	0.000606249	0.0223803	304.755
41517	0	12.2	0	8.29348	3.01522	2.12052e+09	0.000609726	0.0223821	304.719
41517	0.0416667	11.6	0	8.37826	3.01739	2.13841e+09	0.000611296	0.0223839	304.682
41517	0.0833333	10.2	0	8.46304	3.01957	2.15631e+09	0.000612866	0.0223857	304.646
41517	0.125	9.5	0	8.54783	3.02174	2.1742e+09	0.000614436	0.0223874	304.61
41517	0.166667	9.4	0	8.63261	3.02391	2.1921e+09	0.000612644	0.0223892	304.574
41517	0.208333	11.4	0	8.71739	3.02609	2.20999e+09	0.000610852	0.022391	304.537
41517	0.25	13	0	8.80217	3.02826	2.22788e+09	0.000609059	0.0223928	304.501
41517	0.291667	14.5	0	8.88696	3.03043	2.24578e+09	0.000606768	0.0223946	304.465
41517	0.333333	15.6	0	8.97174	3.03261	2.26367e+09	0.000604478	0.0223963	304.428
41517	0.375	15.7	0	9.05652	3.03478	2.28157e+09	0.000602187	0.0223981	304.392
41517	0.416667	17.4	0	9.1413	3.03696	2.29946e+09	0.000601966	0.0223999	304.356
41517	0.458333	19.2	0	9.22609	3.03913	2.31735e+09	0.000601744	0.0224017	304.319
41517	0.5	20.2	0	9.31087	3.0413	2.33525e+09	0.000601523	0.0224034	304.283
41517	0.541667	18.9	0	9.39565	3.04348	2.35314e+09	0.000601488	0.0224052	304.247
41517	0.583333	15.8	0	9.48043	3.04565	2.37103e+09	0.000601452	0.022407	304.211
41517	0.625	15.5	0	9.56522	3.04783	2.38893e+09	0.000601416	0.0224088	304.174
41517	0.666667	15.7	0	9.65	3.05	2.40682e+09	0.000601598	0.0224105	304.138
41517	0.708333	17.3	0	9.73478	3.05217	2.42472e+09	0.000601779	0.0224123	304.102
41517	0.75	16	0	9.81957	3.05435	2.44261e+09	0.000601961	0.0224141	304.065
41517	0.791667	13.5	0	9.90435	3.05652	2.4605e+09	0.000602013	0.0224159	304.029
41517	0.833333	11.8	0	9.98913	3.0587	2.4784e+09	0.000602064	0.0224177	303.993
41517	0.875	9.5	0	10.0739	3.06087	2.49629e+09	0.000602116	0.0224194	303.956
41517	0.916667	8.1	0	10.1587	3.06304	2.51419e+09	0.000603842	0.0224212	303.92
41517	0.958333	7.9	0	10.2435	3.06522	2.53208e+09	0.000605567	0.022423	303.884
41518	0	7.2	0	10.3283	3.06739	2.54997e+09	0.000607292	0.0224248	303.848
41518	0.0416667	7.3	0	10.413	3.06957	2.56787e+09	0.000607809	0.0224265	303.811
41518	0.0833333	7	0	10.4978	3.07174	2.58576e+09	0.000608326	0.0224283	303.775
41518	0.125	7	0	10.5826	3.07391	2.60366e+09	0.000608844	0.0224301	303.739
41518	0.166667	7.1	0	10.6674	3.07609	2.62155e+09	0.000608061	0.0224319	303.702
41518	0.208333	12.1	0	10.7522	3.07826	2.63944e+09	0.000607279	0.0224336	303.666
41518	0.25	16.3	0	10.837	3.08043	2.65734e+09	0.000606497	0.0224354	303.63
41518	0.291667	19	0	10.9217	3.08261	2.67523e+09	0.000605086	0.0224372	303.593
41518	0.333333	21.4	0	11.0065	3.08478	2.69313e+09	0.000603675	0.022439	303.557
41518	0.375	20.7	0	11.0913	3.08696	2.71102e+09	0.000602264	0.0224408	303.521
41518	0.416667	22.1	0	11.1761	3.08913	2.72891e+09	0.000601925	0.0224425	303.485
41518	0.458333	24	0	11.2609	3.0913	2.74681e+09	0.000601586	0.0224443	303.448
41518	0.5	23.9	0	11.3457	3.09348	2.7647e+09	0.000601247	0.0224461	303.412
41518	0.541667	22.8	0	11.4304	3.09565	2.7826e+09	0.000601284	0.0224479	303.376
41518	0.583333	21.4	0	11.5152	3.09783	2.80049e+09	0.000601321	0.0224496	303.339
41518	0.625	21.9	1	11.6	3.1	2.81838e+09	0.000601358	0.0224514	303.303
41518	0.666667	24.8	0	41.62	3.26	7.33311e+10	0.000601815	0.0224532	303.267
41518	0.708333	26.5	0	71.64	3.42	1.43844e+11	0.000602273	0.022455	303.23
41518	0.75	24.8	0	101.66	3.58	2.14357e+11	0.000602731	0.0224568	303.194
41518	0.791667	20.3	0	131.68	3.74	2.84869e+11	0.000602473	0.0224585	303.158
41518	0.833333	16.2	0	161.7	3.9	3.55382e+11	0.000602215	0.0224603	303.122
41518	0.875	12.8	0	191.72	4.06	4.25895e+11	0.000601956	0.0224621	303.085
41518	0.916667	11	0	221.74	4.22	4.96408e+11	0.000602447	0.0224639	303.049
41518	0.958333	10.4	0	251.76	4.38	5.6692e+11	0.000602937	0.0224656	303.013
41519	0	9.6	0	281.78	4.54	6.37433e+11	0.000603427	0.0224674	302.976
41519	0.0416667	9.3	1	311.8	4.7	7.07946e+11	0.000603556	0.0224692	302.94
41519	0.0833333	8.7	0	211.467	4.16667	4.72903e+11	0.000603684	0.022471	302.929
41519	0.125	8.1	0	111.133	3.63333	2.37861e+11	0.000603813	0.0224727	302.918
41519	0.166667	7.5	1	10.8	3.1	2.81838e+09	0.000604011	0.0224745	302.906
41519	0.208333	9.8	0	10.7692	3.13077	4.428e+09	0.000604209	0.0224763	302.895
41519	0.25	12	0	10.7385	3.16154	6.03761e+09	0.000604407	0.0224781	302.884
41519	0.291667	13.9	0	10.7077	3.19231	7.64723e+09	0.000603579	0.0224799	302.873
41519	0.333333	16.5	0	10.6769	3.22308	9.25684e+09	0.000602751	0.0224816	302.862
41519	0.375	18.2	0	10.6462	3.25385	1.08665e+10	0.000601924	0.0224834	302.851
41519	0.416667	19.7	0	10.6154	3.28462	1.24761e+10	0.000601328	0.0224852	302.839
41519	0.458333	21.6	0	10.5846	3.31538	1.40857e+10	0.000600734	0.022487	302.828
41519	0.5	21	0	10.5538	3.34615	1.56953e+10	0.000600139	0.0224887	302.817
41519	0.541667	22.1	0	10.5231	3.37692	1.73049e+10	0.00059997	0.0224905	302.806
41519	0.583333	22.9	0	10.4923	3.40769	1.89145e+10	0.000599801	0.0224923	302.795
41519	0.625	22.7	0	10.4615	3.43846	2.05241e+10	0.000599632	0.0224941	302.784
41519	0.666667	24.2	0	10.4308	3.46923	2.21338e+10	0.000599415	0.0224959	302.772
41519	0.708333	24.8	0	10.4	3.5	2.37434e+10	0.000599199	0.0224976	302.761
41519	0.75	22.5	0	10.3692	3.53077	2.5353e+10	0.000598982	0.0224994	302.75
41519	0.791667	17.1	0	10.3385	3.56154	2.69626e+10	0.000599011	0.0225012	302.739
41519	0.833333	14.2	0	10.3077	3.59231	2.85722e+10	0.000599039	0.022503	302.728
41519	0.875	12.5	0	10.2769	3.62308	3.01818e+10	0.000599068	0.0225047	302.717
41519	0.916667	11.7	0	10.2462	3.65385	3.17914e+10	0.000600891	0.0225065	302.705
41519	0.958333	11	0	10.2154	3.68462	3.34011e+10	0.000602714	0.0225083	302.694
41520	0	9.7	0	10.1846	3.71538	3.50107e+10	0.000604537	0.0225101	302.683
41520	0.0416667	9.1	0	10.1538	3.74615	3.66203e+10	0.000604849	0.0225118	302.672
41520	0.0833333	9.4	0	10.1231	3.77692	3.82299e+10	0.00060516	0.0225136	302.661
41520	0.125	8.5	0	10.0923	3.80769	3.98395e+10	0.000605472	0.0225154	302.65
41520	0.166667	8.8	0	10.0615	3.83846	4.14491e+10	0.00060528	0.0225172	302.639
41520	0.208333	12.6	0	10.0308	3.86923	4.30587e+10	0.000605088	0.022519	302.627
41520	0.25	16.1	1	10	3.9	4.46684e+10	0.000604896	0.0225207	302.616
41520	0.291667	17.4	0	10.2333	3.85	4.22976e+10	0.000603428	0.0225225	302.605
41520	0.333333	19.9	0	10.4667	3.8	3.99269e+10	0.000601959	0.0225243	302.594
41520	0.375	20.8	0	10.7	3.75	3.75562e+10	0.000600491	0.0225261	302.583
41520	0.416667	23.1	0	10.9333	3.7	3.51854e+10	0.000600025	0.0225278	302.572
41520	0.458333	24.9	0	11.1667	3.65	3.28147e+10	0.00059956	0.0225296	302.56
41520	0.5	25.3	0	11.4	3.6	3.0444e+10	0.000599095	0.0225314	302.549
41520	0.541667	25.9	0	11.6333	3.55	2.80733e+10	0.000598848	0.0225332	302.538
41520	0.583333	26.1	0	11.8667	3.5	2.57025e+10	0.000598602	0.0225349	302.527
41520	0.625	26.3	0	12.1	3.45	2.33318e+10	0.000598355	0.0225367	302.516
41520	0.666667	26.5	0	12.3333	3.4	2.09611e+10	0.00059864	0.0225385	302.505
41520	0.708333	24.3	0	12.5667	3.35	1.85904e+10	0.000598925	0.0225403	302.493
41520	0.75	23.3	0	12.8	3.3	1.62196e+10	0.00059921	0.0225421	302.482
41520	0.791667	19.7	0	13.0333	3.25	1.38489e+10	0.000600368	0.0225438	302.471
41520	0.833333	17.7	0	13.2667	3.2	1.14782e+10	0.000601527	0.0225456	302.46
41520	0.875	15.2	0	13.5	3.15	9.10745e+09	0.000602685	0.0225474	302.449
41520	0.916667	14.8	0	13.7333	3.1	6.73672e+09	0.00060422	0.0225492	302.438
41520	0.958333	12.8	0	13.9667	3.05	4.36599e+09	0.000605756	0.0225509	302.426
41521	0	11.2	1	14.2	3	1.99526e+09	0.000607291	0.0225527	302.415
41521	0.0416667	10.4	0	14.7714	3.08571	3.97436e+09	0.000606513	0.0225545	302.404
41521	0.0833333	10.7	0	15.3429	3.17143	5.95345e+09	0.000605735	0.0225563	302.393
41521	0.125	9.7	0	15.9143	3.25714	7.93255e+09	0.000604957	0.0225581	302.382
41521	0.166667	9.5	0	16.4857	3.34286	9.91164e+09	0.000603871	0.0225598	302.37
41521	0.208333	12.1	0	17.0571	3.42857	1.18907e+10	0.000602784	0.0225616	302.359
41521	0.25	15.7	0	17.6286	3.51429	1.38698e+10	0.000601697	0.0225634	302.348
41521	0.291667	19.6	1	18.2	3.6	1.58489e+10	0.000599994	0.0225652	302.337
41521	0.333333	23.2	0	16.6	3.475	1.25913e+10	0.00059829	0.0225669	302.326
41521	0.375	25.3	0	15	3.35	9.33366e+09	0.000596586	0.0225687	302.315
41521	0.416667	27.1	0	13.4	3.225	6.07602e+09	0.000596321	0.0225705	302.303
41521	0.458333	28.1	1	11.8	3.1	2.81838e+09	0.000596057	0.0225723	302.292
41521	0.5	29.1	0	11.6687	3.10625	2.89105e+09	0.000595793	0.022574	302.281
41521	0.541667	26.8	0	11.5375	3.1125	2.96372e+09	0.000595913	0.0225758	302.27
41521	0.583333	25.2	0	11.4062	3.11875	3.03639e+09	0.000596033	0.0225776	302.259
41521	0.625	24.2	0	11.275	3.125	3.10906e+09	0.000596152	0.0225794	302.248
41521	0.666667	24.4	0	11.1438	3.13125	3.18172e+09	0.00059674	0.0225812	302.236
41521	0.708333	23.5	0	11.0125	3.1375	3.25439e+09	0.000597327	0.0225829	302.225
41521	0.75	22.8	0	10.8812	3.14375	3.32706e+09	0.000597914	0.0225847	302.214
41521	0.791667	20.1	0	10.75	3.15	3.39973e+09	0.000598528	0.0225865	302.203
41521	0.833333	16.3	0	10.6188	3.15625	3.4724e+09	0.000599142	0.0225883	302.192
41521	0.875	11.6	0	10.4875	3.1625	3.54506e+09	0.000599755	0.02259	302.181
41521	0.916667	9.4	0	10.3562	3.16875	3.61773e+09	0.000601542	0.0225918	302.17
41521	0.958333	9.4	0	10.225	3.175	3.6904e+09	0.000603329	0.0225936	302.158
41522	0	9.6	0	10.0938	3.18125	3.76307e+09	0.000605117	0.0225954	302.147
41522	0.0416667	8.9	0	9.9625	3.1875	3.83574e+09	0.000606255	0.0225971	302.136
41522	0.0833333	9.1	0	9.83125	3.19375	3.9084e+09	0.000607393	0.0225989	302.125
41522	0.125	9	1	9.7	3.2	3.98107e+09	0.000608531	0.0226007	302.114
41522	0.166667	8.3	0	8.4875	3.2125	4.18636e+09	0.000606987	0.0226025	302.103
41522	0.208333	12.6	0	7.275	3.225	4.39166e+09	0.000605443	0.0226043	302.091
41522	0.25	16.8	0	6.0625	3.2375	4.59695e+09	0.0006039	0.022606	302.08
41522	0.291667	20.1	0	4.85	3.25	4.80224e+09	0.000601549	0.0226078	302.069
41522	0.333333	24	0	3.6375	3.2625	5.00754e+09	0.000599198	0.0226096	302.058
41522	0.375	24.8	0	2.425	3.275	5.21283e+09	0.000596846	0.0226114	302.047
41522	0.416667	26.1	0	1.2125	3.2875	5.41812e+09	0.00059691	0.0226131	302.036
41522	0.458333	28.5	1	0	3.3	5.62341e+09	0.000596974	0.0226149	302.024
41522	0.5	30.2	0	1.23571	3.33571	7.48051e+09	0.000597038	0.0226167	302.013
41522	0.541667	27.4	0	2.47143	3.37143	9.33761e+09	0.000597269	0.0226185	302.002
41522	0.583333	25.2	0	3.70714	3.40714	1.11947e+10	0.0005975	0.0226203	301.991
41522	0.625	25	0	4.94286	3.44286	1.30518e+10	0.000597731	0.022622	301.98
41522	0.666667	25.8	0	6.17857	3.47857	1.49089e+10	0.000598216	0.0226238	301.969
41522	0.708333	25.5	0	7.41429	3.51429	1.6766e+10	0.000598701	0.0226256	301.957
41522	0.75	23.6	0	8.65	3.55	1.86231e+10	0.000599185	0.0226274	301.946
41522	0.791667	17.6	0	9.88571	3.58571	2.04802e+10	0.000600772	0.0226291	301.935
41522	0.833333	11.8	0	11.1214	3.62143	2.23373e+10	0.00060236	0.0226309	301.924
41522	0.875	9.3	0	12.3571	3.65714	2.41944e+10	0.000603947	0.0226327	301.913
41522	0.916667	8.1	0	13.5929	3.69286	2.60515e+10	0.00060724	0.0226345	301.901
41522	0.958333	8.9	0	14.8286	3.72857	2.79086e+10	0.000610533	0.0226362	301.89
41523	0	9.9	0	16.0643	3.76429	2.97657e+10	0.000613825	0.022638	301.879
41523	0.0416667	8.9	1	17.3	3.8	3.16228e+10	0.000615177	0.0226398	301.868
41523	0.0833333	9.3	0	25.0167	3.78958	3.10811e+10	0.000616529	0.0226416	301.857
41523	0.125	9.2	0	32.7333	3.77917	3.05395e+10	0.000617881	0.0226434	301.846
41523	0.166667	8.4	0	40.45	3.76875	2.99978e+10	0.00061867	0.0226451	301.834
41523	0.208333	12.5	0	48.1667	3.75833	2.94562e+10	0.000619459	0.0226469	301.823
41523	0.25	16.7	0	55.8833	3.74792	2.89145e+10	0.000620248	0.0226487	301.812
41523	0.291667	21.2	0	63.6	3.7375	2.83729e+10	0.000614256	0.0226505	301.801
41523	0.333333	24.4	0	71.3167	3.72708	2.78312e+10	0.000608264	0.0226522	301.79
41523	0.375	25.8	0	79.0333	3.71667	2.72895e+10	0.000602273	0.022654	301.779
41523	0.416667	27.4	0	86.75	3.70625	2.67479e+10	0.000601801	0.0226558	301.767
41523	0.458333	29.8	0	94.4667	3.69583	2.62062e+10	0.00060133	0.0226576	301.756
41523	0.5	30	0	102.183	3.68542	2.56646e+10	0.000600859	0.0226593	301.745
41523	0.541667	28.2	0	109.9	3.675	2.51229e+10	0.000600787	0.0226611	301.734
41523	0.583333	27	0	117.617	3.66458	2.45813e+10	0.000600715	0.0226629	301.723
41523	0.625	25.7	0	125.333	3.65417	2.40396e+10	0.000600643	0.0226647	301.712
41523	0.666667	25.4	0	133.05	3.64375	2.3498e+10	0.000601263	0.0226665	301.7
41523	0.708333	23.8	0	140.767	3.63333	2.29563e+10	0.000601884	0.0226682	301.689
41523	0.75	23.1	0	148.483	3.62292	2.24147e+10	0.000602505	0.02267	301.678
41523	0.791667	19.1	0	156.2	3.6125	2.1873e+10	0.000602767	0.0226718	301.667
41523	0.833333	16	0	163.917	3.60208	2.13314e+10	0.000603029	0.0226736	301.656
41523	0.875	13.4	0	171.633	3.59167	2.07897e+10	0.000603291	0.0226753	301.645
41523	0.916667	12.6	0	179.35	3.58125	2.02481e+10	0.000603715	0.0226771	301.634
41523	0.958333	12.1	0	187.067	3.57083	1.97064e+10	0.000604139	0.0226789	301.622
41524	0	10.7	0	194.783	3.56042	1.91647e+10	0.000604562	0.0226807	301.611
41524	0.0416667	10.4	0	202.5	3.55	1.86231e+10	0.000604958	0.0226825	301.6
41524	0.0833333	10.2	0	210.217	3.53958	1.80814e+10	0.000605354	0.0226842	301.799
41524	0.125	10.4	0	217.933	3.52917	1.75398e+10	0.000605749	0.022686	301.998
41524	0.166667	9.9	0	225.65	3.51875	1.69981e+10	0.000605707	0.0226878	302.197
41524	0.208333	12.5	0	233.367	3.50833	1.64565e+10	0.000605664	0.0226896	302.396
41524	0.25	16.2	0	241.083	3.49792	1.59148e+10	0.000605621	0.0226913	302.595
41524	0.291667	20.8	0	248.8	3.4875	1.53732e+10	0.00060366	0.0226931	302.794
41524	0.333333	22.8	0	256.517	3.47708	1.48315e+10	0.000601699	0.0226949	302.993
41524	0.375	22.7	0	264.233	3.46667	1.42899e+10	0.000599739	0.0226967	303.192
41524	0.416667	23.3	0	271.95	3.45625	1.37482e+10	0.000599541	0.0226984	303.391
41524	0.458333	24.5	0	279.667	3.44583	1.32066e+10	0.000599344	0.0227002	303.59
41524	0.5	23.3	0	287.383	3.43542	1.26649e+10	0.000599147	0.022702	303.789
41524	0.541667	23.8	0	295.1	3.425	1.21233e+10	0.000599139	0.0227038	303.988
41524	0.583333	24.6	0	302.817	3.41458	1.15816e+10	0.00059913	0.0227056	304.186
41524	0.625	24.2	0	310.533	3.40417	1.10399e+10	0.000599122	0.0227073	304.385
41524	0.666667	23.7	0	318.25	3.39375	1.04983e+10	0.000599631	0.0227091	304.584
41524	0.708333	20.8	0	325.967	3.38333	9.95664e+09	0.000600139	0.0227109	304.783
41524	0.75	18.3	0	333.683	3.37292	9.41499e+09	0.000600648	0.0227127	304.982
41524	0.791667	14.3	0	341.4	3.3625	8.87333e+09	0.000601519	0.0227144	305.181
41524	0.833333	12.5	0	349.117	3.35208	8.33168e+09	0.000602391	0.0227162	305.38
41524	0.875	10.6	0	356.833	3.34167	7.79003e+09	0.000603262	0.022718	305.579
41524	0.916667	9.8	0	364.55	3.33125	7.24837e+09	0.000605267	0.0227198	305.778
41524	0.958333	10.2	0	372.267	3.32083	6.70672e+09	0.000607272	0.0227215	305.977
41525	0	10.8	0	379.983	3.31042	6.16507e+09	0.000609278	0.0227233	306.176
41525	0.0416667	9.9	1	387.7	3.3	5.62341e+09	0.00061045	0.0227251	306.375
41525	0.0833333	10.1	0	266.233	3.23333	4.6884e+09	0.000611622	0.0227269	308.856
41525	0.125	10.1	0	144.767	3.16667	3.75339e+09	0.000612794	0.0227287	311.337
41525	0.166667	9.3	1	23.3	3.1	2.81838e+09	0.000612605	0.0227304	313.817
41525	0.208333	13.2	1	122.2	3.6	1.58489e+10	0.000612416	0.0227322	316.298
41525	0.25	16.3	3	12.6	3.26667	1.80196e+10	0.000612228	0.022734	318.779
41525	0.291667	18.9	0	10.75	3.425	2.46818e+10	0.000608421	0.0227358	321.26
41525	0.333333	21.1	0	8.9	3.58333	3.1344e+10	0.000604614	0.0227375	323.74
41525	0.375	23.2	0	7.05	3.74167	3.80062e+10	0.000600807	0.0227393	326.221
41525	0.416667	23.4	1	5.2	3.9	4.46684e+10	0.000600452	0.0227411	328.702
41525	0.458333	25	0	7.86667	3.93333	8.2284e+10	0.000600097	0.0227429	331.183
41525	0.5	26.9	0	10.5333	3.96667	1.199e+11	0.000599741	0.0227447	333.663
41525	0.541667	26.9	2	13.2	4	1.57515e+11	0.000599677	0.0227464	332.277
41525	0.583333	26.9	0	13.68	3.94	1.3049e+11	0.000599613	0.0227482	330.891
41525	0.625	27	0	14.16	3.88	1.03464e+11	0.000599549	0.02275	329.504
41525	0.666667	26.2	0	14.64	3.82	7.64385e+10	0.000601226	0.0227518	328.118
41525	0.708333	23.8	0	15.12	3.76	4.94128e+10	0.000602904	0.0227535	326.731
41525	0.75	20.3	1	15.6	3.7	2.23872e+10	0.000604582	0.0227553	325.345
41525	0.791667	17.5	0	17.975	3.525	1.72892e+10	0.000607906	0.0227571	323.958
41525	0.833333	15.7	0	20.35	3.35	1.21912e+10	0.000611229	0.0227589	322.572
41525	0.875	13.1	0	22.725	3.175	7.09325e+09	0.000614553	0.0227606	321.186
41525	0.916667	12.2	1	25.1	3	1.99526e+09	0.000615763	0.0227624	319.799
41525	0.958333	12	0	21.3	3.05	2.49171e+09	0.000616972	0.0227642	318.413
41526	0	12	0	17.5	3.1	2.98817e+09	0.000618182	0.022766	317.026
41526	0.0416667	11.2	0	13.7	3.15	3.48462e+09	0.000619448	0.0227678	315.64
41526	0.0833333	11.7	1	9.9	3.2	3.98107e+09	0.000620714	0.0227695	317.579
41526	0.125	10.7	0	10.9778	3.32222	2.32974e+10	0.00062198	0.0227713	319.518
41526	0.166667	9.8	0	12.0556	3.44444	4.26137e+10	0.000624044	0.0227731	321.457
41526	0.208333	13.3	0	13.1333	3.56667	6.193e+10	0.000626108	0.0227749	323.396
41526	0.25	16	0	14.2111	3.68889	8.12463e+10	0.000628173	0.0227766	325.335
41526	0.291667	18.2	0	15.2889	3.81111	1.00563e+11	0.000619739	0.0227784	327.275
41526	0.333333	19.6	0	16.3667	3.93333	1.19879e+11	0.000611305	0.0227802	329.214
41526	0.375	21.1	0	17.4444	4.05556	1.39195e+11	0.000602871	0.022782	331.153
41526	0.416667	23.6	0	18.5222	4.17778	1.58512e+11	0.000602021	0.0227837	333.092
41526	0.458333	26	1	19.6	4.3	1.77828e+11	0.000601171	0.0227855	335.031
41526	0.5	28.1	0	18.8667	4.36667	2.66181e+11	0.000600321	0.0227873	336.97
41526	0.541667	28.7	0	18.1333	4.43333	3.54534e+11	0.000600237	0.0227891	336.745
41526	0.583333	26.8	0	17.4	4.5	4.42887e+11	0.000600153	0.0227909	336.519
41526	0.625	25.6	0	16.6667	4.56667	5.3124e+11	0.000600069	0.0227926	336.294
41526	0.666667	26.3	0	15.9333	4.63333	6.19593e+11	0.000601856	0.0227944	336.068
41526	0.708333	25.1	1	15.2	4.7	7.07946e+11	0.000603642	0.0227962	335.843
41526	0.75	21.6	0	14.692	4.648	6.79946e+11	0.000605429	0.022798	335.618
41526	0.791667	16.8	0	14.184	4.596	6.51946e+11	0.000606541	0.0227997	335.392
41526	0.833333	14.1	0	13.676	4.544	6.23945e+11	0.000607654	0.0228015	335.167
41526	0.875	11.5	0	13.168	4.492	5.95945e+11	0.000608767	0.0228033	334.941
41526	0.916667	10.1	0	12.66	4.44	5.67945e+11	0.000612126	0.0228051	334.716
41526	0.958333	9.9	0	12.152	4.388	5.39945e+11	0.000615486	0.0228069	334.49
41527	0	10.2	0	11.644	4.336	5.11945e+11	0.000618845	0.0228086	334.265
41527	0.0416667	9.5	0	11.136	4.284	4.83945e+11	0.000621495	0.0228104	334.04
41527	0.0833333	9.8	0	10.628	4.232	4.55945e+11	0.000624145	0.0228122	333.814
41527	0.125	9	0	10.12	4.18	4.27945e+11	0.000626795	0.022814	333.589
41527	0.166667	8.8	0	9.612	4.128	3.99945e+11	0.000626696	0.0228157	333.363
41527	0.208333	12.2	0	9.104	4.076	3.71945e+11	0.000626597	0.0228175	333.138
41527	0.25	15.3	0	8.596	4.024	3.43944e+11	0.000626498	0.0228193	332.913
41527	0.291667	18.4	0	8.088	3.972	3.15944e+11	0.000619841	0.0228211	332.687
41527	0.333333	21.3	0	7.58	3.92	2.87944e+11	0.000613185	0.0228228	332.462
41527	0.375	23.5	0	7.072	3.868	2.59944e+11	0.000606528	0.0228246	332.236
41527	0.416667	23.5	0	6.564	3.816	2.31944e+11	0.000606062	0.0228264	332.011
41527	0.458333	24.4	0	6.056	3.764	2.03944e+11	0.000605595	0.0228282	331.785
41527	0.5	25	0	5.548	3.712	1.75944e+11	0.000605129	0.02283	331.56
41527	0.541667	26.2	0	5.04	3.66	1.47944e+11	0.000604741	0.0228317	331.714
41527	0.583333	26.7	0	4.532	3.608	1.19944e+11	0.000604353	0.0228335	331.869
41527	0.625	25.9	0	4.024	3.556	9.19436e+10	0.000603964	0.0228353	332.023
41527	0.666667	24.6	0	3.516	3.504	6.39435e+10	0.000604524	0.0228371	332.177
41527	0.708333	23.4	0	3.008	3.452	3.59434e+10	0.000605084	0.0228388	332.332
41527	0.75	20.9	1	2.5	3.4	7.94328e+09	0.000605643	0.0228406	332.486
41527	0.791667	16.4	0	54.375	3.35	6.95273e+09	0.000607145	0.0228424	332.64
41527	0.833333	14.8	0	106.25	3.3	5.96218e+09	0.000608646	0.0228442	332.795
41527	0.875	13.5	0	158.125	3.25	4.97162e+09	0.000610148	0.0228459	332.949
41527	0.916667	12.3	1	210	3.2	3.98107e+09	0.00061627	0.0228477	333.103
41527	0.958333	11.7	0	204.343	3.20857	4.1879e+09	0.000622393	0.0228495	333.258
41528	0	12.2	0	198.686	3.21714	4.39474e+09	0.000628516	0.0228513	333.412
41528	0.0416667	11.3	0	193.029	3.22571	4.60157e+09	0.000631385	0.0228531	333.567
41528	0.0833333	11.2	0	187.371	3.23429	4.8084e+09	0.000634255	0.0228548	333.721
41528	0.125	10.1	0	181.714	3.24286	5.01523e+09	0.000637124	0.0228566	333.875
41528	0.166667	9.5	0	176.057	3.25143	5.22206e+09	0.000634712	0.0228584	334.03
41528	0.208333	11.8	0	170.4	3.26	5.42889e+09	0.000632299	0.0228602	334.184
41528	0.25	14.2	0	164.743	3.26857	5.63573e+09	0.000629886	0.0228619	334.338
41528	0.291667	16.7	0	159.086	3.27714	5.84256e+09	0.000622332	0.0228637	334.493
41528	0.333333	17.9	0	153.429	3.28571	6.04939e+09	0.000614778	0.0228655	334.647
41528	0.375	19.4	0	147.771	3.29429	6.25622e+09	0.000607223	0.0228673	334.801
41528	0.416667	22.1	0	142.114	3.30286	6.46305e+09	0.000606807	0.0228691	334.956
41528	0.458333	24.7	0	136.457	3.31143	6.66989e+09	0.000606391	0.0228708	335.11
41528	0.5	25.5	0	130.8	3.32	6.87672e+09	0.000605975	0.0228726	332.788
41528	0.541667	24.7	0	125.143	3.32857	7.08355e+09	0.000605643	0.0228744	330.465
41528	0.583333	22.5	0	119.486	3.33714	7.29038e+09	0.00060531	0.0228762	328.143
41528	0.625	22.7	0	113.829	3.34571	7.49721e+09	0.000604977	0.0228779	325.821
41528	0.666667	24.2	0	108.171	3.35429	7.70404e+09	0.000605776	0.0228797	323.498
41528	0.708333	23.5	0	102.514	3.36286	7.91088e+09	0.000606574	0.0228815	321.176
41528	0.75	19.5	0	96.8571	3.37143	8.11771e+09	0.000607373	0.0228833	318.854
41528	0.791667	16.5	0	91.2	3.38	8.32454e+09	0.000608506	0.022885	316.532
41528	0.833333	15	0	85.5429	3.38857	8.53137e+09	0.000609639	0.0228868	314.209
41528	0.875	13.5	0	79.8857	3.39714	8.7382e+09	0.000610772	0.0228886	311.887
41528	0.916667	11.1	0	74.2286	3.40571	8.94503e+09	0.000613969	0.0228904	309.565
41528	0.958333	9.1	0	68.5714	3.41429	9.15187e+09	0.000617166	0.0228922	307.242
41529	0	8.3	0	62.9143	3.42286	9.3587e+09	0.000620362	0.0228939	304.92
41529	0.0416667	8.2	0	57.2571	3.43143	9.56553e+09	0.000621551	0.0228957	305.831
41529	0.0833333	8.4	0	51.6	3.44	9.77236e+09	0.00062274	0.0228975	306.742
41529	0.125	7.6	0	45.9429	3.44857	9.97919e+09	0.000623929	0.0228993	307.653
41529	0.166667	7.4	0	40.2857	3.45714	1.0186e+10	0.000623531	0.022901	308.564
41529	0.208333	10.3	0	34.6286	3.46571	1.03929e+10	0.000623132	0.0229028	309.475
41529	0.25	12.7	0	28.9714	3.47429	1.05997e+10	0.000622734	0.0229046	310.386
41529	0.291667	14.9	0	23.3143	3.48286	1.08065e+10	0.000617106	0.0229064	311.298
41529	0.333333	17.4	0	17.6571	3.49143	1.10134e+10	0.000611477	0.0229081	312.209
41529	0.375	20.2	1	12	3.5	1.12202e+10	0.000605849	0.0229099	313.12
41529	0.416667	21.5	0	11.4118	3.48824	1.0891e+10	0.000605788	0.0229117	314.031
41529	0.458333	23.3	0	10.8235	3.47647	1.05617e+10	0.000605727	0.0229135	314.942
41529	0.5	23.6	0	10.2353	3.46471	1.02325e+10	0.000605666	0.0229153	315.853
41529	0.541667	22.6	0	9.64706	3.45294	9.9033e+09	0.000605179	0.022917	316.764
41529	0.583333	21.7	0	9.05882	3.44118	9.57408e+09	0.000604693	0.0229188	317.675
41529	0.625	21	0	8.47059	3.42941	9.24485e+09	0.000604206	0.0229206	318.586
41529	0.666667	21.8	0	7.88235	3.41765	8.91563e+09	0.000603831	0.0229224	319.497
41529	0.708333	22.6	0	7.29412	3.40588	8.58641e+09	0.000603455	0.0229241	320.408
41529	0.75	20.2	0	6.70588	3.39412	8.25719e+09	0.00060308	0.0229259	321.319
41529	0.791667	16.8	0	6.11765	3.38235	7.92797e+09	0.000603405	0.0229277	322.231
41529	0.833333	13.3	0	5.52941	3.37059	7.59874e+09	0.000603729	0.0229295	323.142
41529	0.875	11.6	0	4.94118	3.35882	7.26952e+09	0.000604054	0.0229313	324.053
41529	0.916667	10	0	4.35294	3.34706	6.9403e+09	0.000605458	0.022933	324.964
41529	0.958333	9.6	0	3.76471	3.33529	6.61108e+09	0.000606862	0.0229348	325.875
41530	0	10.2	0	3.17647	3.32353	6.28186e+09	0.000608265	0.0229366	326.786
41530	0.0416667	9.1	0	2.58824	3.31176	5.95264e+09	0.000609129	0.0229384	327.697
41530	0.0833333	9.2	1	2	3.3	5.62341e+09	0.000609992	0.0229401	328.608
41530	0.125	9.1	0	2.325	3.30938	5.94296e+09	0.000610855	0.0229419	329.519
41530	0.166667	8.4	0	2.65	3.31875	6.26251e+09	0.000610079	0.0229437	330.43
41530	0.208333	11.4	0	2.975	3.32812	6.58206e+09	0.000609302	0.0229455	331.341
41530	0.25	13.8	0	3.3	3.3375	6.9016e+09	0.000608525	0.0229472	332.252
41530	0.291667	15.9	0	3.625	3.34687	7.22115e+09	0.000605306	0.022949	333.163
41530	0.333333	17.8	0	3.95	3.35625	7.5407e+09	0.000602087	0.0229508	334.075
41530	0.375	20.6	0	4.275	3.36563	7.86025e+09	0.000598867	0.0229526	334.986
41530	0.416667	22	0	4.6	3.375	8.17979e+09	0.000598249	0.0229544	335.897
41530	0.458333	22.9	0	4.925	3.38437	8.49934e+09	0.000597631	0.0229561	336.808
41530	0.5	22.3	0	5.25	3.39375	8.81889e+09	0.000597013	0.0229579	336.19
41530	0.541667	20	0	5.575	3.40313	9.13844e+09	0.000596959	0.0229597	336.349
41530	0.583333	18.7	0	5.9	3.4125	9.45798e+09	0.000596905	0.0229615	336.507
41530	0.625	21.2	0	6.225	3.42188	9.77753e+09	0.000596851	0.0229632	336.666
41530	0.666667	26	0	6.55	3.43125	1.00971e+10	0.000597249	0.022965	336.825
41530	0.708333	26.8	0	6.875	3.44062	1.04166e+10	0.000597648	0.0229668	336.984
41530	0.75	22.8	0	7.2	3.45	1.07362e+10	0.000598047	0.0229686	337.142
41530	0.791667	19	0	7.525	3.45938	1.10557e+10	0.000599476	0.0229704	337.301
41530	0.833333	14.6	0	7.85	3.46875	1.13753e+10	0.000600906	0.0229721	337.46
41530	0.875	11.2	0	8.175	3.47812	1.16948e+10	0.000602335	0.0229739	337.619
41530	0.916667	10.4	0	8.5	3.4875	1.20144e+10	0.000603822	0.0229757	337.777
41530	0.958333	10.2	0	8.825	3.49688	1.23339e+10	0.000605308	0.0229775	337.936
41531	0	9.8	0	9.15	3.50625	1.26535e+10	0.000606794	0.0229792	338.095
41531	0.0416667	9.2	0	9.475	3.51562	1.2973e+10	0.000609516	0.022981	338.254
41531	0.0833333	9.3	0	9.8	3.525	1.32926e+10	0.000612238	0.0229828	338.413
41531	0.125	8.8	0	10.125	3.53437	1.36121e+10	0.000614959	0.0229846	338.571
41531	0.166667	8.5	0	10.45	3.54375	1.39316e+10	0.000616923	0.0229863	338.73
41531	0.208333	11.4	0	10.775	3.55313	1.42512e+10	0.000618887	0.0229881	338.889
41531	0.25	13.8	0	11.1	3.5625	1.45707e+10	0.000620851	0.0229899	339.048
41531	0.291667	16.5	0	11.425	3.57187	1.48903e+10	0.000613274	0.0229917	339.206
41531	0.333333	18.4	0	11.75	3.58125	1.52098e+10	0.000605697	0.0229935	339.365
41531	0.375	20.6	0	12.075	3.59063	1.55294e+10	0.00059812	0.0229952	339.524
41531	0.416667	22.4	1	12.4	3.6	1.58489e+10	0.000598043	0.022997	339.683
41531	0.458333	22.6	0	13.0432	3.60909	1.69227e+10	0.000597966	0.0229988	339.841
41531	0.5	24.6	0	13.6864	3.61818	1.79965e+10	0.000597889	0.0230006	340
41531	0.541667	23.5	0	14.3295	3.62727	1.90703e+10	0.00059783	0.0230023	337.067
41531	0.583333	21.8	0	14.9727	3.63636	2.01441e+10	0.000597771	0.0230041	334.133
41531	0.625	20.7	0	15.6159	3.64545	2.12179e+10	0.000597711	0.0230059	331.2
41531	0.666667	21.5	0	16.2591	3.65455	2.22917e+10	0.000598165	0.0230077	328.267
41531	0.708333	22.6	0	16.9023	3.66364	2.33655e+10	0.000598619	0.0230094	325.333
41531	0.75	18.8	0	17.5455	3.67273	2.44393e+10	0.000599073	0.0230112	322.4
41531	0.791667	15	0	18.1886	3.68182	2.55131e+10	0.00060039	0.023013	319.467
41531	0.833333	11.2	0	18.8318	3.69091	2.65868e+10	0.000601706	0.0230148	316.533
41531	0.875	9.4	0	19.475	3.7	2.76606e+10	0.000603023	0.0230166	313.6
41531	0.916667	8.6	0	20.1182	3.70909	2.87344e+10	0.000605847	0.0230183	310.667
41531	0.958333	8.1	0	20.7614	3.71818	2.98082e+10	0.00060867	0.0230201	307.733
41532	0	7.9	0	21.4045	3.72727	3.0882e+10	0.000611494	0.0230219	304.8
41532	0.0416667	7.4	0	22.0477	3.73636	3.19558e+10	0.000614148	0.0230276	307.743
41532	0.0833333	7.8	0	22.6909	3.74545	3.30296e+10	0.000616802	0.0230332	310.686
41532	0.125	7.6	0	23.3341	3.75455	3.41034e+10	0.000619456	0.0230389	313.629
41532	0.166667	7.5	0	23.9773	3.76364	3.51772e+10	0.000620365	0.0230446	316.572
41532	0.208333	10.1	0	24.6205	3.77273	3.6251e+10	0.000621273	0.0230503	319.515
41532	0.25	12.7	0	25.2636	3.78182	3.73248e+10	0.000622182	0.023056	322.457
41532	0.291667	16.2	0	25.9068	3.79091	3.83985e+10	0.000615261	0.0230616	325.4
41532	0.333333	17.3	0	26.55	3.8	3.94723e+10	0.000608341	0.0230673	328.343
41532	0.375	19.9	0	27.1932	3.80909	4.05461e+10	0.00060142	0.023073	331.286
41532	0.416667	21.2	0	27.8364	3.81818	4.16199e+10	0.00060132	0.0230787	334.229
41532	0.458333	23.4	0	28.4795	3.82727	4.26937e+10	0.00060122	0.0230844	337.172
41532	0.5	25	0	29.1227	3.83636	4.37675e+10	0.00060112	0.0230901	340.115
41532	0.541667	23.8	0	29.7659	3.84545	4.48413e+10	0.000601224	0.0230957	339.986
41532	0.583333	22.1	0	30.4091	3.85455	4.59151e+10	0.000601328	0.0231014	339.857
41532	0.625	22.6	0	31.0523	3.86364	4.69889e+10	0.000601432	0.0231071	339.728
41532	0.666667	24	0	31.6955	3.87273	4.80627e+10	0.000602605	0.0231128	339.599
41532	0.708333	21.6	0	32.3386	3.88182	4.91365e+10	0.000603777	0.0231185	339.47
41532	0.75	17.6	0	32.9818	3.89091	5.02102e+10	0.000604949	0.0231241	339.341
41532	0.791667	14.2	0	33.625	3.9	5.1284e+10	0.00060814	0.0231298	339.212
41532	0.833333	12	0	34.2682	3.90909	5.23578e+10	0.000611331	0.0231355	339.084
41532	0.875	10.6	0	34.9114	3.91818	5.34316e+10	0.000614521	0.0231412	338.955
41532	0.916667	9.6	0	35.5545	3.92727	5.45054e+10	0.000612112	0.0231469	338.826
41532	0.958333	9.5	0	36.1977	3.93636	5.55792e+10	0.000609702	0.0231525	338.697
41533	0	8.9	0	36.8409	3.94545	5.6653e+10	0.000607292	0.0231582	338.568
41533	0.0416667	8.9	0	37.4841	3.95455	5.77268e+10	0.000607552	0.0231639	338.439
41533	0.0833333	9.3	0	38.1273	3.96364	5.88006e+10	0.000607812	0.0231696	338.31
41533	0.125	8.8	0	38.7705	3.97273	5.98744e+10	0.000608072	0.0231753	338.181
41533	0.166667	9	0	39.4136	3.98182	6.09482e+10	0.000607766	0.0231809	338.052
41533	0.208333	11.1	0	40.0568	3.99091	6.20219e+10	0.000607459	0.0231866	337.923
41533	0.25	13.9	1	40.7	4	6.30957e+10	0.000607152	0.0231923	337.794
41533	0.291667	17.1	0	34.56	4.04	7.56551e+10	0.000605461	0.023198	337.665
41533	0.333333	18.9	0	28.42	4.08	8.82145e+10	0.000603769	0.0232037	337.536
41533	0.375	21.3	0	22.28	4.12	1.00774e+11	0.000602077	0.0232093	337.407
41533	0.416667	23.5	0	16.14	4.16	1.13333e+11	0.000601139	0.023215	337.278
41533	0.458333	24.9	1	10	4.2	1.25893e+11	0.0006002	0.0232207	337.149
41533	0.5	26.2	0	12.3	4.4	4.17262e+11	0.000599262	0.0232264	337.021
41533	0.541667	24.5	0	14.6	4.6	7.08631e+11	0.000599098	0.0232321	336.892
41533	0.583333	23.1	1	16.9	4.8	1000000000000	0.000598934	0.0232377	336.763
41533	0.625	24.5	4	8.8	3.85	5.66265e+12	0.000598771	0.0232434	336.634
41533	0.666667	24.9	1	10.8	3.6	1.58489e+10	0.000599796	0.0232491	336.505
41533	0.708333	23.5	0	11.1	3.46667	1.1893e+10	0.00060082	0.0232548	336.376
41533	0.75	18.1	0	11.4	3.33333	7.93703e+09	0.000601845	0.0232605	336.247
41533	0.791667	14.7	1	11.7	3.2	3.98107e+09	0.000604427	0.0232661	336.118
41533	0.833333	11.7	0	12.4	3.15	3.39973e+09	0.000607009	0.0232718	335.989
41533	0.875	10.5	1	13.1	3.1	2.81838e+09	0.00060959	0.0232775	335.86
41533	0.916667	9.6	1	11.8	3	1.99526e+09	0.000611347	0.0232832	335.731
41533	0.958333	9.5	0	13.8	3.05	2.40682e+09	0.000613105	0.0232889	335.602
41534	0	9.7	1	15.8	3.1	2.81838e+09	0.000614862	0.0232945	335.473
41534	0.0416667	9.8	1	15.4	3	1.99526e+09	0.000616936	0.0233002	335.344
41534	0.0833333	9.6	0	14.525	3.25	1.72704e+10	0.00061901	0.0233059	335.215
41534	0.125	8.9	0	13.65	3.5	3.25455e+10	0.000621084	0.0233116	335.086
41534	0.166667	8.8	0	12.775	3.75	4.78206e+10	0.000622409	0.0233173	334.958
41534	0.208333	11.9	1	11.9	4	6.30957e+10	0.000623734	0.0233229	334.829
41534	0.25	15.8	0	13.6	4.05	7.61104e+10	0.000625059	0.0233286	334.7
41534	0.291667	19.9	1	15.3	4.1	8.91251e+10	0.000618126	0.0233343	334.571
41534	0.333333	23.1	1	9	3.5	1.12202e+10	0.000611192	0.02334	334.442
41534	0.375	25.5	0	9.58889	3.49444	1.23593e+10	0.000604258	0.0233457	334.313
41534	0.416667	27.5	0	10.1778	3.48889	1.34984e+10	0.000602987	0.0233513	334.184
41534	0.458333	27.7	0	10.7667	3.48333	1.46376e+10	0.000601715	0.023357	334.055
41534	0.5	26.6	0	11.3556	3.47778	1.57767e+10	0.000600444	0.0233627	333.926
41534	0.541667	25.7	0	11.9444	3.47222	1.69158e+10	0.000600185	0.0233684	333.797
41534	0.583333	26	0	12.5333	3.46667	1.8055e+10	0.000599927	0.0233741	333.668
41534	0.625	28.7	0	13.1222	3.46111	1.91941e+10	0.000599668	0.0233797	333.539
41534	0.666667	29.8	0	13.7111	3.45556	2.03332e+10	0.000600241	0.0233854	333.41
41534	0.708333	26.3	2	14.3	3.45	2.14723e+10	0.000600814	0.0233911	333.281
41534	0.75	19	0	14.82	3.46	1.94219e+10	0.000601386	0.0233968	333.152
41534	0.791667	13.2	0	15.34	3.47	1.73715e+10	0.00060314	0.0234025	333.024
41534	0.833333	10.6	0	15.86	3.48	1.5321e+10	0.000604894	0.0234081	332.895
41534	0.875	9.5	0	16.38	3.49	1.32706e+10	0.000606648	0.0234138	332.766
41534	0.916667	8.7	1	16.9	3.5	1.12202e+10	0.000606474	0.0234195	332.637
41534	0.958333	9.3	1	16.9	3.2	3.98107e+09	0.0006063	0.0234252	332.508
41535	0	9.2	0	19.025	3.15	3.48462e+09	0.000606126	0.0234309	332.379
41535	0.0416667	9.8	0	21.15	3.1	2.98817e+09	0.00060701	0.0234365	332.25
41535	0.0833333	9.3	0	23.275	3.05	2.49171e+09	0.000607894	0.0234422	332.121
41535	0.125	8.5	1	25.4	3	1.99526e+09	0.000608778	0.0234479	331.992
41535	0.166667	8.1	0	23.7375	3	1.99526e+09	0.000608889	0.0234536	331.863
41535	0.208333	11.6	0	22.075	3	1.99526e+09	0.000608999	0.0234593	331.734
41535	0.25	15.7	0	20.4125	3	1.99526e+09	0.00060911	0.0234649	331.605
41535	0.291667	18.6	0	18.75	3	1.99526e+09	0.000605468	0.0234706	331.476
41535	0.333333	20.3	0	17.0875	3	1.99526e+09	0.000601825	0.0234763	331.347
41535	0.375	23.1	0	15.425	3	1.99526e+09	0.000598182	0.023482	331.218
41535	0.416667	23.4	0	13.7625	3	1.99526e+09	0.000597623	0.0234877	331.089
41535	0.458333	24	1	12.1	3	1.99526e+09	0.000597063	0.0234933	330.961
41535	0.5	23.1	0	12.025	3.01429	2.20769e+09	0.000596503	0.023499	330.832
41535	0.541667	22.7	0	11.95	3.02857	2.42012e+09	0.000596502	0.0235047	330.703
41535	0.583333	22.5	0	11.875	3.04286	2.63255e+09	0.0005965	0.0235104	330.574
41535	0.625	23.6	0	11.8	3.05714	2.84498e+09	0.000596499	0.0235161	330.445
41535	0.666667	23.6	0	11.725	3.07143	3.05741e+09	0.000596978	0.0235217	330.316
41535	0.708333	22.5	0	11.65	3.08571	3.26984e+09	0.000597458	0.0235274	330.187
41535	0.75	17.9	0	11.575	3.1	3.48227e+09	0.000597937	0.0235331	330.058
41535	0.791667	14.8	0	11.5	3.11429	3.6947e+09	0.000599569	0.0235388	329.929
41535	0.833333	11.5	0	11.425	3.12857	3.90713e+09	0.000601202	0.0235445	329.8
41535	0.875	10.2	0	11.35	3.14286	4.11956e+09	0.000602834	0.0235501	329.671
41535	0.916667	9.3	0	11.275	3.15714	4.33198e+09	0.000604078	0.0235558	329.542
41535	0.958333	9.6	0	11.2	3.17143	4.54441e+09	0.000605322	0.0235615	329.413
41536	0	8.9	0	11.125	3.18571	4.75684e+09	0.000606566	0.0235672	329.284
41536	0.0416667	9.2	0	11.05	3.2	4.96927e+09	0.000609847	0.0235729	329.155
41536	0.0833333	8.4	0	10.975	3.21429	5.1817e+09	0.000613127	0.0235786	329.026
41536	0.125	8	0	10.9	3.22857	5.39413e+09	0.000616408	0.0235842	328.898
41536	0.166667	7.9	0	10.825	3.24286	5.60656e+09	0.000618485	0.0235899	328.769
41536	0.208333	11.3	0	10.75	3.25714	5.81899e+09	0.000620562	0.0235956	328.64
41536	0.25	15.1	0	10.675	3.27143	6.03142e+09	0.000622639	0.0236013	328.511
41536	0.291667	18.8	0	10.6	3.28571	6.24385e+09	0.000615748	0.023607	328.382
41536	0.333333	23	0	10.525	3.3	6.45628e+09	0.000608857	0.0236126	328.253
41536	0.375	25.5	0	10.45	3.31429	6.66871e+09	0.000601966	0.0236183	328.124
41536	0.416667	25.4	0	10.375	3.32857	6.88114e+09	0.000600892	0.023624	327.995
41536	0.458333	27.2	0	10.3	3.34286	7.09357e+09	0.000599817	0.0236297	332.413
41536	0.5	25.8	0	10.225	3.35714	7.30599e+09	0.000598743	0.0236354	336.83
41536	0.541667	23.6	0	10.15	3.37143	7.51842e+09	0.000598419	0.023641	335.908
41536	0.583333	21.3	0	10.075	3.38571	7.73085e+09	0.000598095	0.0236467	334.986
41536	0.625	21.4	1	10	3.4	7.94328e+09	0.000597771	0.0236524	334.064
41536	0.666667	22.6	0	12.2667	3.3	6.23498e+09	0.000598941	0.0236581	333.142
41536	0.708333	22.4	0	14.5333	3.2	4.52668e+09	0.00060011	0.0236638	332.22
41536	0.75	17.6	1	16.8	3.1	2.81838e+09	0.00060128	0.0236694	331.298
41536	0.791667	13.8	0	13.7	3.1	2.81838e+09	0.000604536	0.0236751	330.376
41536	0.833333	12	1	10.6	3.1	2.81838e+09	0.000607792	0.0236808	329.454
41536	0.875	11	0	10.4	3.13333	3.20595e+09	0.000611049	0.0236865	328.533
41536	0.916667	10.1	0	10.2	3.16667	3.59351e+09	0.000612668	0.0236922	327.611
41536	0.958333	9.5	1	10	3.2	3.98107e+09	0.000614287	0.0236978	326.689
41537	0	8.4	0	11.6333	3.56667	6.193e+10	0.000615907	0.0237035	325.767
41537	0.0416667	9.1	0	13.2667	3.93333	1.19879e+11	0.000616624	0.0237092	324.845
41537	0.0833333	8.6	1	14.9	4.3	1.77828e+11	0.000617341	0.0237149	323.923
41537	0.125	8.1	0	15.5	4.05	1.04725e+11	0.000618059	0.0237206	323.001
41537	0.166667	7.6	1	16.1	3.8	3.16228e+10	0.000618706	0.0237262	322.079
41537	0.208333	11.6	0	14.95	3.71667	2.72895e+10	0.000619354	0.0237319	321.157
41537	0.25	15.9	0	13.8	3.63333	2.29563e+10	0.000620002	0.0237376	320.235
41537	0.291667	19.2	0	12.65	3.55	1.86231e+10	0.000612884	0.0237433	319.313
41537	0.333333	20.1	0	11.5	3.46667	1.42899e+10	0.000605765	0.023749	318.391
41537	0.375	22.4	0	10.35	3.38333	9.95664e+09	0.000598647	0.0237546	317.469
41537	0.416667	24.9	1	9.2	3.3	5.62341e+09	0.000598382	0.0237603	316.547
41537	0.458333	26.9	0	10.38	3.42	1.34324e+10	0.000598117	0.023766	315.625
41537	0.5	27.2	0	11.56	3.54	2.12414e+10	0.000597852	0.0237717	314.703
41537	0.541667	26.6	0	12.74	3.66	2.90504e+10	0.000597885	0.0237774	313.781
41537	0.583333	25.5	0	13.92	3.78	3.68594e+10	0.000597918	0.023783	312.859
41537	0.625	24.8	1	15.1	3.9	4.46684e+10	0.00059795	0.0237887	311.938
41537	0.666667	21.9	0	13.525	3.75	3.49071e+10	0.000598316	0.0237944	311.016
41537	0.708333	19.5	0	11.95	3.6	2.51459e+10	0.000598681	0.0238001	310.094
41537	0.75	14.3	0	10.375	3.45	1.53846e+10	0.000599047	0.0238058	309.172
41537	0.791667	12.5	1	8.8	3.3	5.62341e+09	0.000600123	0.0238114	308.25
41537	0.833333	10.8	0	27.6125	3.275	5.27278e+09	0.000601199	0.0238171	307.328
41537	0.875	9.8	0	46.425	3.25	4.92216e+09	0.000602276	0.0238228	306.406
41537	0.916667	9.4	0	65.2375	3.225	4.57153e+09	0.000604847	0.0238285	305.484
41537	0.958333	9.6	0	84.05	3.2	4.2209e+09	0.000607419	0.0238342	304.562
41538	0	9.1	0	102.862	3.175	3.87027e+09	0.000609991	0.0238398	303.64
41538	0.0416667	9.7	0	121.675	3.15	3.51964e+09	0.00061036	0.0238455	303.589
41538	0.0833333	8.8	0	140.488	3.125	3.16901e+09	0.00061073	0.0238512	303.538
41538	0.125	8.5	1	159.3	3.1	2.81838e+09	0.0006111	0.0238569	303.487
41538	0.166667	7.9	0	123.8	3.1875	1.37797e+10	0.000610606	0.0238626	303.436
41538	0.208333	12	0	88.3	3.275	2.4741e+10	0.000610112	0.0238682	303.385
41538	0.25	16.2	0	52.8	3.3625	3.57023e+10	0.000609618	0.0238739	303.334
41538	0.291667	19.7	2	17.3	3.45	4.66636e+10	0.000606242	0.0238796	303.283
41538	0.333333	22.2	0	14.8429	3.41429	4.05661e+10	0.000602866	0.0238853	303.232
41538	0.375	24.1	0	12.3857	3.37857	3.44686e+10	0.000599489	0.023891	303.181
41538	0.416667	27.5	0	9.92857	3.34286	2.83711e+10	0.000599189	0.0238966	303.13
41538	0.458333	31.8	0	7.47143	3.30714	2.22736e+10	0.000598888	0.0239023	303.079
41538	0.5	31.4	0	5.01429	3.27143	1.61761e+10	0.000598588	0.023908	303.027
41538	0.541667	29.2	0	2.55714	3.23571	1.00786e+10	0.000598608	0.0239137	302.976
41538	0.583333	25.1	1	0.1	3.2	3.98107e+09	0.000598629	0.0239194	302.925
41538	0.625	24	0	7	3.1	2.98817e+09	0.000598649	0.023925	302.874
41538	0.666667	22.1	1	13.9	3	1.99526e+09	0.000598914	0.0239307	302.823
41538	0.708333	21	1	19.3	3	1.99526e+09	0.000599179	0.0239364	302.772
41538	0.75	16.5	0	18.5	3.01818	2.17579e+09	0.000599443	0.0239421	302.721
41538	0.791667	14.1	0	17.7	3.03636	2.35632e+09	0.000599371	0.0239478	302.67
41538	0.833333	12.1	0	16.9	3.05455	2.53685e+09	0.000599299	0.0239534	302.619
41538	0.875	10.5	0	16.1	3.07273	2.71737e+09	0.000599226	0.0239591	302.568
41538	0.916667	9.6	0	15.3	3.09091	2.8979e+09	0.000599372	0.0239648	302.517
41538	0.958333	9.8	0	14.5	3.10909	3.07843e+09	0.000599517	0.0239705	302.466
41539	0	8.1	0	13.7	3.12727	3.25896e+09	0.000599662	0.0239762	302.415
41539	0.0416667	8.6	0	12.9	3.14545	3.43949e+09	0.000600123	0.0239818	302.364
41539	0.0833333	8.4	0	12.1	3.16364	3.62002e+09	0.000600583	0.0239875	302.313
41539	0.125	8.4	0	11.3	3.18182	3.80054e+09	0.000601044	0.0239932	302.262
41539	0.166667	8.1	1	10.5	3.2	3.98107e+09	0.000601729	0.0239989	302.211
41539	0.208333	11.5	0	9.86667	3.13333	3.31914e+09	0.000602415	0.0240046	302.16
41539	0.25	15	0	9.23333	3.06667	2.6572e+09	0.000603101	0.0240102	302.109
41539	0.291667	18.2	1	8.6	3	1.99526e+09	0.000602504	0.0240159	302.058
41539	0.333333	21.1	0	7.74	3.14	6.07365e+09	0.000601908	0.0240216	302.007
41539	0.375	23.7	0	6.88	3.28	1.0152e+10	0.000601312	0.0240273	301.956
41539	0.416667	28.1	0	6.02	3.42	1.42304e+10	0.000600986	0.024033	301.905
41539	0.458333	27.1	0	5.16	3.56	1.83088e+10	0.000600661	0.0240386	301.854
41539	0.5	25.3	1	4.3	3.7	2.23872e+10	0.000600335	0.0240443	301.803
41539	0.541667	24.1	0	5.44	3.64	1.94984e+10	0.000599947	0.02405	301.751
41539	0.583333	22.9	0	6.58	3.58	1.66096e+10	0.000599558	0.0240557	301.7
41539	0.625	24.8	0	7.72	3.52	1.37209e+10	0.000599169	0.0240614	301.649
41539	0.666667	24.6	0	8.86	3.46	1.08321e+10	0.000599335	0.024067	301.598
41539	0.708333	22.7	1	10	3.4	7.94328e+09	0.000599501	0.0240727	301.547
41539	0.75	17.5	0	10.5818	3.40909	8.24118e+09	0.000599667	0.0240784	301.496
41539	0.791667	15.3	0	11.1636	3.41818	8.53908e+09	0.000601229	0.0240841	301.445
41539	0.833333	12.9	0	11.7455	3.42727	8.83698e+09	0.000602792	0.0240898	301.394
41539	0.875	11.1	0	12.3273	3.43636	9.13488e+09	0.000604355	0.0240955	301.343
41539	0.916667	10.4	0	12.9091	3.44545	9.43278e+09	0.000606211	0.0241011	301.292
41539	0.958333	10.6	0	13.4909	3.45455	9.73068e+09	0.000608067	0.0241068	301.241
41540	0	10.2	0	14.0727	3.46364	1.00286e+10	0.000609924	0.0241125	301.19
41540	0.0416667	10	0	14.6545	3.47273	1.03265e+10	0.000611587	0.0241182	320.283
41540	0.0833333	9.8	0	15.2364	3.48182	1.06244e+10	0.00061325	0.0241239	319.541
41540	0.125	9.5	0	15.8182	3.49091	1.09223e+10	0.000614912	0.0241295	318.799
41540	0.166667	8.7	1	16.4	3.5	1.12202e+10	0.000615443	0.0241352	318.057
41540	0.208333	11.3	0	21.5778	3.5	1.12202e+10	0.000615973	0.0241409	317.314
41540	0.25	15.4	0	26.7556	3.5	1.12202e+10	0.000616504	0.0241466	316.572
41540	0.291667	17.8	0	31.9333	3.5	1.12202e+10	0.000611588	0.0241523	315.83
41540	0.333333	21.5	0	37.1111	3.5	1.12202e+10	0.000606672	0.0241579	315.088
41540	0.375	24.8	0	42.2889	3.5	1.12202e+10	0.000601756	0.0241636	314.346
41540	0.416667	28	0	47.4667	3.5	1.12202e+10	0.000601411	0.0241693	313.603
41540	0.458333	26.4	0	52.6444	3.5	1.12202e+10	0.000601067	0.024175	312.861
41540	0.5	24.3	0	57.8222	3.5	1.12202e+10	0.000600722	0.0241807	312.119
41540	0.541667	24.2	1	63	3.5	1.12202e+10	0.000600673	0.0241863	311.377
41540	0.583333	23	0	59.2889	3.44444	1.01952e+10	0.000600623	0.024192	310.634
41540	0.625	24.5	0	55.5778	3.38889	9.1702e+09	0.000600574	0.0241977	309.892
41540	0.666667	25.5	0	51.8667	3.33333	8.14521e+09	0.000601194	0.0242034	309.15
41540	0.708333	23.9	0	48.1556	3.27778	7.12022e+09	0.000601815	0.0242091	308.408
41540	0.75	18	0	44.4444	3.22222	6.09523e+09	0.000602436	0.0242147	307.666
41540	0.791667	13.3	0	40.7333	3.16667	5.07024e+09	0.000604108	0.0242204	306.923
41540	0.833333	11.1	0	37.0222	3.11111	4.04525e+09	0.000605781	0.0242261	306.181
41540	0.875	10.4	0	33.3111	3.05556	3.02025e+09	0.000607453	0.0242318	305.439
41540	0.916667	10.5	1	29.6	3	1.99526e+09	0.000608168	0.0242375	304.697
41540	0.958333	10.9	0	25.5	3.025	2.20104e+09	0.000608883	0.0242431	303.954
41541	0	10.9	0	21.4	3.05	2.40682e+09	0.000609597	0.0242488	303.212
41541	0.0416667	10.6	0	17.3	3.075	2.6126e+09	0.000610583	0.0242545	302.47
41541	0.0833333	10.4	1	13.2	3.1	2.81838e+09	0.000611569	0.0242602	305.32
41541	0.125	9.8	0	14.15	3.09375	2.76694e+09	0.000612554	0.0242659	308.17
41541	0.166667	9.4	0	15.1	3.0875	2.71549e+09	0.000612782	0.0242715	311.02
41541	0.208333	11.4	0	16.05	3.08125	2.66405e+09	0.000613009	0.0242772	313.87
41541	0.25	16.5	0	17	3.075	2.6126e+09	0.000613237	0.0242829	316.72
41541	0.291667	18.4	0	17.95	3.06875	2.56116e+09	0.000609253	0.0242886	319.57
41541	0.333333	20.8	0	18.9	3.0625	2.50971e+09	0.00060527	0.0242943	322.42
41541	0.375	23.5	0	19.85	3.05625	2.45827e+09	0.000601287	0.0242999	325.27
41541	0.416667	24.5	0	20.8	3.05	2.40682e+09	0.00060111	0.0243056	328.12
41541	0.458333	27.2	0	21.75	3.04375	2.35538e+09	0.000600934	0.0243113	330.97
41541	0.5	29.1	0	22.7	3.0375	2.30393e+09	0.000600757	0.024317	338.15
41541	0.541667	29.7	0	23.65	3.03125	2.25249e+09	0.000600749	0.0243227	338.13
41541	0.583333	30.1	0	24.6	3.025	2.20104e+09	0.000600741	0.0243283	338.11
41541	0.625	32.7	0	25.55	3.01875	2.1496e+09	0.000600732	0.024334	338.09
41541	0.666667	30.9	0	26.5	3.0125	2.09815e+09	0.000600984	0.0243397	338.07
41541	0.708333	24.4	0	27.45	3.00625	2.04671e+09	0.000601236	0.0243454	338.05
41541	0.75	18	1	28.4	3	1.99526e+09	0.000601488	0.0243511	338.03
41541	0.791667	15.5	0	28.25	3.01	2.1162e+09	0.000602624	0.0243567	338.01
41541	0.833333	12	0	28.1	3.02	2.23714e+09	0.00060376	0.0243624	337.99
41541	0.875	11.2	0	27.95	3.03	2.35808e+09	0.000604896	0.0243681	337.97
41541	0.916667	10.6	0	27.8	3.04	2.47902e+09	0.000606918	0.0243738	337.95
41541	0.958333	11.1	0	27.65	3.05	2.59995e+09	0.00060894	0.0243795	337.93
41542	0	9.9	0	27.5	3.06	2.72089e+09	0.000610962	0.0243851	337.91
41542	0.0416667	9	0	27.35	3.07	2.84183e+09	0.000613706	0.0243908	337.89
41542	0.0833333	8	0	27.2	3.08	2.96277e+09	0.000616449	0.0243965	337.935
41542	0.125	9.1	0	27.05	3.09	3.08371e+09	0.000619193	0.0244022	337.981
41542	0.166667	8.9	0	26.9	3.1	3.20465e+09	0.000620302	0.0244079	338.026
41542	0.208333	11.3	0	26.75	3.11	3.32558e+09	0.00062141	0.0244135	338.072
41542	0.25	15.7	0	26.6	3.12	3.44652e+09	0.000622519	0.0244192	338.117
41542	0.291667	18.3	0	26.45	3.13	3.56746e+09	0.000616635	0.0244249	338.163
41542	0.333333	20.9	0	26.3	3.14	3.6884e+09	0.000610751	0.0244306	338.208
41542	0.375	23.9	0	26.15	3.15	3.80934e+09	0.000604867	0.0244363	338.254
41542	0.416667	28.6	0	26	3.16	3.93028e+09	0.000604492	0.0244419	338.299
41542	0.458333	32	0	25.85	3.17	4.05121e+09	0.000604117	0.0244476	338.345
41542	0.5	31.8	0	25.7	3.18	4.17215e+09	0.000603742	0.0244533	338.39
41542	0.541667	29	0	25.55	3.19	4.29309e+09	0.000603521	0.024459	336.214
41542	0.583333	27.2	0	25.4	3.2	4.41403e+09	0.000603299	0.0244647	334.038
41542	0.625	29	0	25.25	3.21	4.53497e+09	0.000603077	0.0244703	331.861
41542	0.666667	26.7	0	25.1	3.22	4.65591e+09	0.000603495	0.024476	329.685
41542	0.708333	23.4	0	24.95	3.23	4.77684e+09	0.000603914	0.0244817	327.509
41542	0.75	18.8	0	24.8	3.24	4.89778e+09	0.000604332	0.0244874	325.332
41542	0.791667	14.3	0	24.65	3.25	5.01872e+09	0.000606061	0.0244931	323.156
41542	0.833333	10.8	0	24.5	3.26	5.13966e+09	0.00060779	0.0244987	320.98
41542	0.875	9.9	0	24.35	3.27	5.2606e+09	0.000609519	0.0245044	318.804
41542	0.916667	9.5	0	24.2	3.28	5.38154e+09	0.000612823	0.0245101	316.627
41542	0.958333	10.7	0	24.05	3.29	5.50247e+09	0.000616126	0.0245158	314.451
41543	0	10.2	1	23.9	3.3	5.62341e+09	0.00061943	0.0245215	312.275
41543	0.0416667	9.2	0	16.8	3.65	3.43596e+10	0.000619132	0.0245271	314.05
41543	0.0833333	8.3	1	9.7	4	6.30957e+10	0.000618834	0.0245328	315.826
41543	0.125	9.8	0	10.0333	3.7	4.30033e+10	0.000618535	0.0245385	317.601
41543	0.166667	9.4	0	10.3667	3.4	2.29108e+10	0.000620746	0.0245442	319.377
41543	0.208333	11.7	1	10.7	3.1	2.81838e+09	0.000622957	0.0245499	321.152
41543	0.25	15.7	0	14.2167	3.08333	2.6812e+09	0.000625169	0.0245555	322.928
41543	0.291667	18.6	0	17.7333	3.06667	2.54401e+09	0.000618348	0.0245612	324.703
41543	0.333333	20.9	0	21.25	3.05	2.40682e+09	0.000611526	0.0245669	326.478
41543	0.375	23.1	0	24.7667	3.03333	2.26964e+09	0.000604706	0.0245726	328.254
41543	0.416667	26.4	0	28.2833	3.01667	2.13245e+09	0.000603493	0.0245783	330.029
41543	0.458333	31.4	1	31.8	3	1.99526e+09	0.00060228	0.024584	331.805
41543	0.5	33	0	34.5867	3.04667	3.35473e+09	0.000601067	0.0245896	333.58
41543	0.541667	32.1	0	37.3733	3.09333	4.71419e+09	0.00060072	0.0245953	333.634
41543	0.583333	29.2	0	40.16	3.14	6.07365e+09	0.000600372	0.024601	333.689
41543	0.625	29.1	0	42.9467	3.18667	7.43312e+09	0.000600025	0.0246067	333.743
41543	0.666667	27.1	0	45.7333	3.23333	8.79258e+09	0.000601171	0.0246124	333.797
41543	0.708333	21.2	0	48.52	3.28	1.0152e+10	0.000602318	0.024618	333.852
41543	0.75	15.8	0	51.3067	3.32667	1.15115e+10	0.000603464	0.0246237	333.906
41543	0.791667	11.8	0	54.0933	3.37333	1.2871e+10	0.000608026	0.0246294	333.96
41543	0.833333	9.7	0	56.88	3.42	1.42304e+10	0.000612589	0.0246351	334.015
41543	0.875	9.2	0	59.6667	3.46667	1.55899e+10	0.000617151	0.0246408	334.069
41543	0.916667	8.2	0	62.4533	3.51333	1.69494e+10	0.00061989	0.0246464	334.123
41543	0.958333	9.4	0	65.24	3.56	1.83088e+10	0.000622629	0.0246521	334.178
41544	0	8.5	0	68.0267	3.60667	1.96683e+10	0.000625367	0.0246578	334.232
41544	0.0416667	8.2	0	70.8133	3.65333	2.10277e+10	0.000627768	0.0246635	334.287
41544	0.0833333	6.4	1	73.6	3.7	2.23872e+10	0.000630168	0.0246692	334.341
41544	0.125	7.9	0	69.8722	3.70556	2.29003e+10	0.000632569	0.0246748	334.395
41544	0.166667	7.5	0	66.1444	3.71111	2.34134e+10	0.000631598	0.0246805	334.45
41544	0.208333	10	0	62.4167	3.71667	2.39265e+10	0.000630628	0.0246862	334.504
41544	0.25	14.6	0	58.6889	3.72222	2.44396e+10	0.000629658	0.0246919	334.558
41544	0.291667	17.5	0	54.9611	3.72778	2.49526e+10	0.000620963	0.0246976	334.613
41544	0.333333	19.9	0	51.2333	3.73333	2.54657e+10	0.000612268	0.0247032	334.667
41544	0.375	23.8	0	47.5056	3.73889	2.59788e+10	0.000603573	0.0247089	334.721
41544	0.416667	26.7	0	43.7778	3.74444	2.64919e+10	0.000602963	0.0247146	334.776
41544	0.458333	28.3	0	40.05	3.75	2.7005e+10	0.000602352	0.0247203	334.83
41544	0.5	28.5	0	36.3222	3.75556	2.75181e+10	0.000601741	0.024726	332.494
41544	0.541667	29.1	0	32.5944	3.76111	2.80312e+10	0.000601551	0.0247316	330.158
41544	0.583333	27.4	0	28.8667	3.76667	2.85443e+10	0.000601362	0.0247373	327.822
41544	0.625	27.9	0	25.1389	3.77222	2.90573e+10	0.000601172	0.024743	325.485
41544	0.666667	26	0	21.4111	3.77778	2.95704e+10	0.00060175	0.0247487	323.149
41544	0.708333	21.9	0	17.6833	3.78333	3.00835e+10	0.000602327	0.0247544	320.813
41544	0.75	17.2	0	13.9556	3.78889	3.05966e+10	0.000602905	0.02476	318.477
41544	0.791667	13.8	0	10.2278	3.79444	3.11097e+10	0.000603993	0.0247657	316.141
41544	0.833333	11.4	1	6.5	3.8	3.16228e+10	0.00060508	0.0247714	313.805
41544	0.875	10.8	0	8.15385	3.75385	2.94965e+10	0.000606168	0.0247771	311.468
41544	0.916667	9.8	0	9.80769	3.70769	2.73702e+10	0.000608746	0.0247828	309.132
41544	0.958333	10.4	0	11.4615	3.66154	2.52439e+10	0.000611323	0.0247884	306.796
41545	0	9	0	13.1154	3.61538	2.31176e+10	0.000613901	0.0247941	304.46
41545	0.0416667	9	0	14.7692	3.56923	2.09914e+10	0.00061663	0.0247998	304.372
41545	0.0833333	7.6	0	16.4231	3.52308	1.88651e+10	0.000619359	0.0248055	304.283
41545	0.125	8.3	0	18.0769	3.47692	1.67388e+10	0.000622088	0.0248112	304.195
41545	0.166667	7.7	0	19.7308	3.43077	1.46125e+10	0.000622145	0.0248168	304.106
41545	0.208333	9.5	0	21.3846	3.38462	1.24862e+10	0.000622202	0.0248225	304.018
41545	0.25	14.5	0	23.0385	3.33846	1.03599e+10	0.000622258	0.0248282	303.93
41545	0.291667	19	0	24.6923	3.29231	8.23364e+09	0.000616565	0.0248339	303.841
41545	0.333333	22.6	0	26.3462	3.24615	6.10736e+09	0.000610872	0.0248396	303.753
41545	0.375	25.1	1	28	3.2	3.98107e+09	0.000605179	0.0248452	303.664
41545	0.416667	28.3	0	27.44	3.202	4.01392e+09	0.000604739	0.0248509	303.576
41545	0.458333	32	0	26.88	3.204	4.04677e+09	0.000604299	0.0248566	303.488
41545	0.5	32.6	0	26.32	3.206	4.07961e+09	0.000603859	0.0248623	303.399
41545	0.541667	30.5	0	25.76	3.208	4.11246e+09	0.000603912	0.024868	303.311
41545	0.583333	29.2	0	25.2	3.21	4.14531e+09	0.000603964	0.0248736	303.222
41545	0.625	28.9	0	24.64	3.212	4.17815e+09	0.000604017	0.0248793	303.134
41545	0.666667	27.2	0	24.08	3.214	4.211e+09	0.000605211	0.024885	303.046
41545	0.708333	23	0	23.52	3.216	4.24385e+09	0.000606405	0.0248907	302.957
41545	0.75	18.9	0	22.96	3.218	4.27669e+09	0.000607599	0.0248964	302.869
41545	0.791667	12.3	0	22.4	3.22	4.30954e+09	0.000609145	0.024902	302.78
41545	0.833333	9.7	0	21.84	3.222	4.34239e+09	0.000610692	0.0249077	302.692
41545	0.875	9.2	0	21.28	3.224	4.37523e+09	0.000612238	0.0249134	302.604
41545	0.916667	7.8	0	20.72	3.226	4.40808e+09	0.000615372	0.0249191	302.515
41545	0.958333	9.2	0	20.16	3.228	4.44093e+09	0.000618505	0.0249248	302.427
41546	0	8.8	0	19.6	3.23	4.47377e+09	0.000621639	0.0249304	302.338
41546	0.0416667	9.2	0	19.04	3.232	4.50662e+09	0.000620353	0.0249361	302.25
41546	0.0833333	8.8	0	18.48	3.234	4.53947e+09	0.000619068	0.0249418	308.725
41546	0.125	9.3	0	17.92	3.236	4.57231e+09	0.000617782	0.0249475	315.2
41546	0.166667	8.9	0	17.36	3.238	4.60516e+09	0.0006184	0.0249532	321.675
41546	0.208333	10.7	0	16.8	3.24	4.63801e+09	0.000619018	0.0249588	328.15
41546	0.25	15.3	0	16.24	3.242	4.67086e+09	0.000619635	0.0249645	334.625
41546	0.291667	18.9	0	15.68	3.244	4.7037e+09	0.000614485	0.0249702	341.1
41546	0.333333	21.9	0	15.12	3.246	4.73655e+09	0.000609335	0.0249759	347.575
41546	0.375	24.5	0	14.56	3.248	4.7694e+09	0.000604185	0.0249816	354.05
41546	0.416667	26.4	0	14	3.25	4.80224e+09	0.000602894	0.0249872	360.525
41546	0.458333	27.7	0	13.44	3.252	4.83509e+09	0.000601602	0.0249929	367
41546	0.5	26.9	0	12.88	3.254	4.86794e+09	0.000600311	0.0249986	365.271
41546	0.541667	26	0	12.32	3.256	4.90078e+09	0.000600021	0.0250043	363.541
41546	0.583333	25.5	0	11.76	3.258	4.93363e+09	0.00059973	0.02501	361.812
41546	0.625	26.6	0	11.2	3.26	4.96648e+09	0.00059944	0.0250156	360.082
41546	0.666667	25	0	10.64	3.262	4.99932e+09	0.000600471	0.0250213	358.353
41546	0.708333	20.5	0	10.08	3.264	5.03217e+09	0.000601502	0.025027	356.623
41546	0.75	17.8	0	9.52	3.266	5.06502e+09	0.000602533	0.0250327	354.894
41546	0.791667	14.3	0	8.96	3.268	5.09786e+09	0.000604203	0.0250384	353.164
41546	0.833333	11.8	0	8.4	3.27	5.13071e+09	0.000605873	0.025044	351.435
41546	0.875	11	0	7.84	3.272	5.16356e+09	0.000607543	0.0250497	349.705
41546	0.916667	9.7	0	7.28	3.274	5.1964e+09	0.000611907	0.0250554	347.976
41546	0.958333	10.6	0	6.72	3.276	5.22925e+09	0.00061627	0.0250611	346.246
41547	0	9.7	0	6.16	3.278	5.2621e+09	0.000620634	0.0250668	344.517
41547	0.0416667	10.1	0	5.6	3.28	5.29494e+09	0.000620501	0.0250724	342.788
41547	0.0833333	9.6	0	5.04	3.282	5.32779e+09	0.000620369	0.0250781	341.058
41547	0.125	9.4	0	4.48	3.284	5.36064e+09	0.000620237	0.0250838	339.329
41547	0.166667	9.5	0	3.92	3.286	5.39349e+09	0.000618746	0.0250895	337.599
41547	0.208333	12.3	0	3.36	3.288	5.42633e+09	0.000617256	0.0250952	335.87
41547	0.25	17.4	0	2.8	3.29	5.45918e+09	0.000615765	0.0251009	334.14
41547	0.291667	20.5	0	2.24	3.292	5.49203e+09	0.000612167	0.0251065	332.411
41547	0.333333	24.1	0	1.68	3.294	5.52487e+09	0.000608568	0.0251122	330.681
41547	0.375	28.8	0	1.12	3.296	5.55772e+09	0.000604969	0.0251179	328.952
41547	0.416667	31.2	0	0.56	3.298	5.59057e+09	0.000603575	0.0251236	327.222
41547	0.458333	33.1	1	0	3.3	5.62341e+09	0.000602181	0.0251293	325.493
41547	0.5	31.6	0	0.572881	3.31017	6.28519e+09	0.000600786	0.0251349	323.764
41547	0.541667	28.7	0	1.14576	3.32034	6.94697e+09	0.000599974	0.0251406	322.034
41547	0.583333	27.6	0	1.71864	3.33051	7.60875e+09	0.000599162	0.0251463	320.305
41547	0.625	26.3	0	2.29153	3.34068	8.27053e+09	0.00059835	0.025152	318.575
41547	0.666667	23.7	0	2.86441	3.35085	8.93231e+09	0.000599109	0.0251577	316.846
41547	0.708333	19.2	0	3.43729	3.36102	9.59409e+09	0.000599869	0.0251633	315.116
41547	0.75	15.3	0	4.01017	3.37119	1.02559e+10	0.000600628	0.025169	313.387
41547	0.791667	11.6	0	4.58305	3.38136	1.09176e+10	0.000601809	0.0251747	311.657
41547	0.833333	10.4	0	5.15593	3.39153	1.15794e+10	0.000602991	0.0251804	309.928
41547	0.875	9.8	0	5.72881	3.40169	1.22412e+10	0.000604172	0.0251861	308.198
41547	0.916667	9.8	0	6.30169	3.41186	1.2903e+10	0.000605846	0.0251917	306.469
41547	0.958333	11	0	6.87458	3.42203	1.35648e+10	0.000607521	0.0251974	304.739
41548	0	10.9	0	7.44746	3.4322	1.42265e+10	0.000609195	0.0252031	303.01
41548	0.0416667	10.7	0	8.02034	3.44237	1.48883e+10	0.000609498	0.0252088	302.777
41548	0.0833333	9.3	0	8.59322	3.45254	1.55501e+10	0.0006098	0.0252145	302.543
41548	0.125	10	0	9.1661	3.46271	1.62119e+10	0.000610103	0.0252201	302.31
41548	0.166667	9.4	0	9.73898	3.47288	1.68737e+10	0.000611191	0.0252258	302.077
41548	0.208333	11.2	0	10.3119	3.48305	1.75354e+10	0.000612279	0.0252315	301.843
41548	0.25	15.2	0	10.8847	3.49322	1.81972e+10	0.000613367	0.0252372	301.61
41548	0.291667	17.9	0	11.4576	3.50339	1.8859e+10	0.000609145	0.0252429	301.377
41548	0.333333	20.4	0	12.0305	3.51356	1.95208e+10	0.000604923	0.0252485	301.143
41548	0.375	23.4	0	12.6034	3.52373	2.01825e+10	0.000600702	0.0252542	300.91
41548	0.416667	25.3	0	13.1763	3.5339	2.08443e+10	0.000599984	0.0252599	300.677
41548	0.458333	27.5	0	13.7492	3.54407	2.15061e+10	0.000599267	0.0252656	300.443
41548	0.5	27.1	0	14.322	3.55424	2.21679e+10	0.000598549	0.0252713	300.21
41548	0.541667	24.6	0	14.8949	3.56441	2.28297e+10	0.000598562	0.0252769	299.977
41548	0.583333	23.6	0	15.4678	3.57458	2.34914e+10	0.000598575	0.0252826	299.743
41548	0.625	26.1	0	16.0407	3.58475	2.41532e+10	0.000598588	0.0252883	299.51
41548	0.666667	26	0	16.6136	3.59492	2.4815e+10	0.00059944	0.025294	299.277
41548	0.708333	21.1	0	17.1864	3.60508	2.54768e+10	0.000600292	0.0252997	299.043
41548	0.75	17.5	0	17.7593	3.61525	2.61386e+10	0.000601144	0.0253053	298.81
41548	0.791667	15.5	0	18.3322	3.62542	2.68003e+10	0.000602406	0.025311	298.577
41548	0.833333	12.5	0	18.9051	3.63559	2.74621e+10	0.000603669	0.0253167	298.343
41548	0.875	11.1	0	19.478	3.64576	2.81239e+10	0.000604932	0.0253224	298.11
41548	0.916667	11	0	20.0508	3.65593	2.87857e+10	0.000607729	0.0253281	297.877
41548	0.958333	11.4	0	20.6237	3.6661	2.94474e+10	0.000610527	0.0253337	297.643
41549	0	11.1	0	21.1966	3.67627	3.01092e+10	0.000613325	0.0253394	297.41
41549	0.0416667	10.6	0	21.7695	3.68644	3.0771e+10	0.000615861	0.0253451	297.547
41549	0.0833333	9.8	0	22.3424	3.69661	3.14328e+10	0.000618397	0.0253508	297.685
41549	0.125	10.5	0	22.9153	3.70678	3.20946e+10	0.000620934	0.0253565	297.822
41549	0.166667	8.8	0	23.4881	3.71695	3.27563e+10	0.000623551	0.0253621	297.959
41549	0.208333	12.5	0	24.061	3.72712	3.34181e+10	0.000626169	0.0253678	298.097
41549	0.25	21.1	0	24.6339	3.73729	3.40799e+10	0.000628787	0.0253735	298.234
41549	0.291667	34.4	0	25.2068	3.74746	3.47417e+10	0.000620765	0.0253792	298.371
41549	0.333333	44.4	0	25.7797	3.75763	3.54035e+10	0.000612744	0.0253849	298.509
41549	0.375	46.5	0	26.3525	3.7678	3.60652e+10	0.000604722	0.0253905	298.646
41549	0.416667	36	0	26.9254	3.77797	3.6727e+10	0.000603178	0.0253962	298.783
41549	0.458333	30.3	0	27.4983	3.78814	3.73888e+10	0.000601634	0.0254019	298.921
41549	0.5	29.8	0	28.0712	3.79831	3.80506e+10	0.00060009	0.0254076	299.058
41549	0.541667	28.1	0	28.6441	3.80847	3.87124e+10	0.000599864	0.0254133	299.196
41549	0.583333	28	0	29.2169	3.81864	3.93741e+10	0.000599637	0.0254189	299.333
41549	0.625	30	0	29.7898	3.82881	4.00359e+10	0.00059941	0.0254246	299.47
41549	0.666667	31.8	0	30.3627	3.83898	4.06977e+10	0.00060065	0.0254303	299.608
41549	0.708333	25.7	0	30.9356	3.84915	4.13595e+10	0.000601891	0.025436	299.745
41549	0.75	19.4	0	31.5085	3.85932	4.20212e+10	0.000603131	0.0254417	299.882
41549	0.791667	13.8	0	32.0814	3.86949	4.2683e+10	0.000604424	0.0254473	300.02
41549	0.833333	11.5	0	32.6542	3.87966	4.33448e+10	0.000605717	0.025453	300.157
41549	0.875	11.2	0	33.2271	3.88983	4.40066e+10	0.000607009	0.0254587	300.294
41549	0.916667	12.1	1	33.8	3.9	4.46684e+10	0.000607501	0.0254644	300.432
41549	0.958333	11.9	0	31.7583	3.825	4.11123e+10	0.000607992	0.0254701	300.569
41550	0	13.4	0	29.7167	3.75	3.75562e+10	0.000608484	0.0254757	300.706
41550	0.0416667	12.3	0	27.675	3.675	3.40001e+10	0.000607418	0.0254814	300.844
41550	0.0833333	9.5	0	25.6333	3.6	3.0444e+10	0.000606352	0.0254871	300.981
41550	0.125	9.4	0	23.5917	3.525	2.68879e+10	0.000605285	0.0254928	301.118
41550	0.166667	7.4	0	21.55	3.45	2.33318e+10	0.000604824	0.0254985	301.256
41550	0.208333	9.9	0	19.5083	3.375	1.97757e+10	0.000604363	0.0255041	301.393
41550	0.25	13.9	0	17.4667	3.3	1.62196e+10	0.000603902	0.0255098	301.53
41550	0.291667	16.8	0	15.425	3.225	1.26635e+10	0.000603067	0.0255155	301.668
41550	0.333333	17.7	0	13.3833	3.15	9.10745e+09	0.000602232	0.0255212	301.805
41550	0.375	19.4	0	11.3417	3.075	5.55135e+09	0.000601397	0.0255269	301.942
41550	0.416667	20.1	1	9.3	3	1.99526e+09	0.000601281	0.0255325	302.08
41550	0.458333	19.2	0	10.8	3.05	2.73876e+09	0.000601166	0.0255382	302.217
41550	0.5	18.8	0	12.3	3.1	3.48227e+09	0.00060105	0.0255439	302.354
41550	0.541667	19.5	0	13.8	3.15	4.22577e+09	0.000601145	0.0255496	302.492
41550	0.583333	20.6	0	15.3	3.2	4.96927e+09	0.000601239	0.0255553	302.629
41550	0.625	20.7	0	16.8	3.25	5.71277e+09	0.000601334	0.0255609	302.767
41550	0.666667	20	0	18.3	3.3	6.45628e+09	0.000601592	0.0255666	302.904
41550	0.708333	14.6	0	19.8	3.35	7.19978e+09	0.00060185	0.0255723	303.041
41550	0.75	11.4	1	21.3	3.4	7.94328e+09	0.000602109	0.025578	303.179
41550	0.791667	9.8	0	20.16	3.39333	7.78862e+09	0.000602262	0.0255837	303.316
41550	0.833333	8.1	0	19.02	3.38667	7.63397e+09	0.000602416	0.0255894	303.453
41550	0.875	7.4	0	17.88	3.38	7.47931e+09	0.00060257	0.025595	303.591
41550	0.916667	7.7	0	16.74	3.37333	7.32465e+09	0.000602304	0.0256007	303.728
41550	0.958333	7.6	0	15.6	3.36667	7.16999e+09	0.000602038	0.0256064	303.865
41551	0	7.4	0	14.46	3.36	7.01533e+09	0.000601772	0.0256121	304.003
41551	0.0416667	7.4	0	13.32	3.35333	6.86068e+09	0.000602027	0.0256178	304.14
41551	0.0833333	6.8	0	12.18	3.34667	6.70602e+09	0.000602281	0.0256234	304.139
41551	0.125	7.6	0	11.04	3.34	6.55136e+09	0.000602536	0.0256291	304.138
41551	0.166667	7.3	0	9.9	3.33333	6.3967e+09	0.000602624	0.0256348	304.137
41551	0.208333	9.5	0	8.76	3.32667	6.24205e+09	0.000602711	0.0256405	304.136
41551	0.25	13.3	0	7.62	3.32	6.08739e+09	0.000602799	0.0256462	304.134
41551	0.291667	16.4	0	6.48	3.31333	5.93273e+09	0.000602463	0.0256518	304.133
41551	0.333333	19.3	0	5.34	3.30667	5.77807e+09	0.000602128	0.0256575	304.132
41551	0.375	23.8	1	4.2	3.3	5.62341e+09	0.000601792	0.0256632	304.131
41551	0.416667	25.2	0	4.83333	3.3	5.62341e+09	0.000601781	0.0256689	304.13
41551	0.458333	24.6	0	5.46667	3.3	5.62341e+09	0.00060177	0.0256746	304.129
41551	0.5	22.5	0	6.1	3.3	5.62341e+09	0.000601759	0.0256802	304.128
41551	0.541667	21.9	0	6.73333	3.3	5.62341e+09	0.000601952	0.0256859	304.127
41551	0.583333	23.4	0	7.36667	3.3	5.62341e+09	0.000602146	0.0256916	304.125
41551	0.625	22.8	1	8	3.3	5.62341e+09	0.000602339	0.0256973	304.124
41551	0.666667	21.9	0	8.90769	3.29231	5.51553e+09	0.000602923	0.025703	304.123
41551	0.708333	17.8	0	9.81538	3.28462	5.40764e+09	0.000603507	0.0257086	304.122
41551	0.75	14.1	0	10.7231	3.27692	5.29976e+09	0.000604091	0.0257143	304.121
41551	0.791667	11.5	0	11.6308	3.26923	5.19187e+09	0.000604313	0.02572	304.12
41551	0.833333	10	0	12.5385	3.26154	5.08398e+09	0.000604534	0.0257257	304.119
41551	0.875	8.7	0	13.4462	3.25385	4.9761e+09	0.000604756	0.0257314	304.118
41551	0.916667	8.8	0	14.3538	3.24615	4.86821e+09	0.000606253	0.025737	304.116
41551	0.958333	8.5	0	15.2615	3.23846	4.76033e+09	0.000607749	0.0257427	304.115
41552	0	8.4	0	16.1692	3.23077	4.65244e+09	0.000609246	0.0257484	304.114
41552	0.0416667	9.1	0	17.0769	3.22308	4.54456e+09	0.000609933	0.0257541	304.113
41552	0.0833333	7.9	0	17.9846	3.21538	4.43667e+09	0.000610621	0.0257598	304.112
41552	0.125	8.4	0	18.8923	3.20769	4.32878e+09	0.000611308	0.0257654	304.111
41552	0.166667	8	0	19.8	3.2	4.2209e+09	0.000611587	0.0257711	304.11
41552	0.208333	9.8	0	20.7077	3.19231	4.11301e+09	0.000611866	0.0257768	304.109
41552	0.25	13.5	0	21.6154	3.18462	4.00513e+09	0.000612145	0.0257825	304.108
41552	0.291667	16.8	0	22.5231	3.17692	3.89724e+09	0.000608988	0.0257882	304.106
41552	0.333333	20.9	0	23.4308	3.16923	3.78935e+09	0.000605831	0.0257938	304.105
41552	0.375	24.7	0	24.3385	3.16154	3.68147e+09	0.000602673	0.0257995	304.104
41552	0.416667	27.3	0	25.2462	3.15385	3.57358e+09	0.000602571	0.0258052	304.103
41552	0.458333	27.7	0	26.1538	3.14615	3.4657e+09	0.000602468	0.0258109	304.102
41552	0.5	27.5	0	27.0615	3.13846	3.35781e+09	0.000602365	0.0258166	304.101
41552	0.541667	25.8	0	27.9692	3.13077	3.24993e+09	0.000602393	0.0258222	304.1
41552	0.583333	25.3	0	28.8769	3.12308	3.14204e+09	0.000602421	0.0258279	304.099
41552	0.625	24.1	0	29.7846	3.11538	3.03415e+09	0.000602448	0.0258336	304.097
41552	0.666667	22.8	0	30.6923	3.10769	2.92627e+09	0.000602894	0.0258393	304.096
41552	0.708333	19.1	1	31.6	3.1	2.81838e+09	0.000603338	0.025845	304.095
41552	0.75	15.2	0	29.9583	3.11667	3.05214e+09	0.000603784	0.0258506	304.094
41552	0.791667	11.1	0	28.3167	3.13333	3.28589e+09	0.000604587	0.0258563	304.093
41552	0.833333	8.6	0	26.675	3.15	3.51964e+09	0.00060539	0.025862	304.092
41552	0.875	7.7	0	25.0333	3.16667	3.75339e+09	0.000606193	0.0258677	304.091
41552	0.916667	8.1	0	23.3917	3.18333	3.98715e+09	0.000608241	0.0258734	304.09
41552	0.958333	8.2	0	21.75	3.2	4.2209e+09	0.000610288	0.025879	304.088
41553	0	8	0	20.1083	3.21667	4.45465e+09	0.000612336	0.0258847	304.087
41553	0.0416667	8.4	0	18.4667	3.23333	4.6884e+09	0.000613693	0.0258904	304.086
41553	0.0833333	7.7	0	16.825	3.25	4.92216e+09	0.00061505	0.0258961	304.085
41553	0.125	8.2	0	15.1833	3.26667	5.15591e+09	0.000616407	0.0259018	304.084
41553	0.166667	7.2	0	13.5417	3.28333	5.38966e+09	0.000616841	0.0259074	304.083
41553	0.208333	9.2	1	11.9	3.3	5.62341e+09	0.000617276	0.0259131	304.082
41553	0.25	13.2	0	12.83	3.28	5.34291e+09	0.00061771	0.0259188	304.081
41553	0.291667	17.3	0	13.76	3.26	5.06241e+09	0.000613977	0.0259245	304.079
41553	0.333333	20.5	0	14.69	3.24	4.7819e+09	0.000610243	0.0259302	304.078
41553	0.375	25.5	0	15.62	3.22	4.5014e+09	0.00060651	0.0259358	304.077
41553	0.416667	28	0	16.55	3.2	4.2209e+09	0.000605147	0.0259415	304.076
41553	0.458333	29.6	0	17.48	3.18	3.9404e+09	0.000603784	0.0259472	304.075
41553	0.5	29.5	0	18.41	3.16	3.65989e+09	0.000602421	0.0259529	304.074
41553	0.541667	25	0	19.34	3.14	3.37939e+09	0.000602296	0.0259586	304.073
41553	0.583333	22.9	0	20.27	3.12	3.09889e+09	0.000602171	0.0259642	304.072
41553	0.625	22.7	1	21.2	3.1	2.81838e+09	0.000602046	0.0259699	304.071
41553	0.666667	22.5	0	20.8	3.10256	2.8482e+09	0.000602888	0.0259756	304.069
41553	0.708333	19.4	0	20.4	3.10513	2.87801e+09	0.00060373	0.0259813	304.068
41553	0.75	15.4	0	20	3.10769	2.90782e+09	0.000604571	0.025987	304.067
41553	0.791667	11.6	0	19.6	3.11026	2.93763e+09	0.000604775	0.0259926	304.066
41553	0.833333	8.5	0	19.2	3.11282	2.96745e+09	0.000604978	0.0259983	304.065
41553	0.875	8.4	0	18.8	3.11538	2.99726e+09	0.000605181	0.026004	304.064
41553	0.916667	8.8	0	18.4	3.11795	3.02707e+09	0.000607361	0.0260097	304.063
41553	0.958333	8.8	0	18	3.12051	3.05688e+09	0.00060954	0.0260154	304.062
41554	0	9	0	17.6	3.12308	3.0867e+09	0.00061172	0.026021	304.06
41554	0.0416667	9.4	0	17.2	3.12564	3.11651e+09	0.000611984	0.0260267	304.059
41554	0.0833333	8.7	0	16.8	3.12821	3.14632e+09	0.000612249	0.0260324	304.058
41554	0.125	9.3	0	16.4	3.13077	3.17613e+09	0.000612513	0.0260381	304.057
41554	0.166667	8.5	0	16	3.13333	3.20595e+09	0.000614972	0.0260438	304.056
41554	0.208333	10.7	0	15.6	3.1359	3.23576e+09	0.000617431	0.0260494	304.055
41554	0.25	16.1	0	15.2	3.13846	3.26557e+09	0.00061989	0.0260551	304.054
41554	0.291667	19.6	0	14.8	3.14103	3.29538e+09	0.000615176	0.0260608	304.053
41554	0.333333	22.4	0	14.4	3.14359	3.3252e+09	0.000610462	0.0260665	304.051
41554	0.375	27	0	14	3.14615	3.35501e+09	0.000605748	0.0260722	304.05
41554	0.416667	29.7	0	13.6	3.14872	3.38482e+09	0.000605275	0.0260778	304.049
41554	0.458333	30.4	0	13.2	3.15128	3.41463e+09	0.000604802	0.0260835	304.048
41554	0.5	28.8	0	12.8	3.15385	3.44445e+09	0.000604329	0.0260892	304.047
41554	0.541667	29.3	0	12.4	3.15641	3.47426e+09	0.000604122	0.0260949	304.046
41554	0.583333	29.6	0	12	3.15897	3.50407e+09	0.000603914	0.0261006	304.045
41554	0.625	29.2	0	11.6	3.16154	3.53388e+09	0.000603706	0.0261063	304.044
41554	0.666667	27.3	0	11.2	3.1641	3.5637e+09	0.000604852	0.0261119	304.043
41554	0.708333	23	0	10.8	3.16667	3.59351e+09	0.000605998	0.0261176	304.041
41554	0.75	17.3	0	10.4	3.16923	3.62332e+09	0.000607144	0.0261233	304.04
41554	0.791667	13	0	10	3.17179	3.65313e+09	0.000609542	0.026129	304.039
41554	0.833333	10	0	9.6	3.17436	3.68295e+09	0.000611941	0.0261347	304.038
41554	0.875	9.6	0	9.2	3.17692	3.71276e+09	0.000614339	0.0261403	304.037
41554	0.916667	9.7	0	8.8	3.17949	3.74257e+09	0.000616577	0.026146	304.036
41554	0.958333	9.2	0	8.4	3.18205	3.77238e+09	0.000618815	0.0261517	304.035
41555	0	9.4	0	8	3.18462	3.8022e+09	0.000621052	0.0261574	304.034
41555	0.0416667	9.1	0	7.6	3.18718	3.83201e+09	0.00062148	0.0261631	304.032
41555	0.0833333	9	0	7.2	3.18974	3.86182e+09	0.000621909	0.0261687	304.031
41555	0.125	9.2	0	6.8	3.19231	3.89163e+09	0.000622337	0.0261744	304.03
41555	0.166667	8.7	0	6.4	3.19487	3.92145e+09	0.000620938	0.0261801	304.029
41555	0.208333	10.3	0	6	3.19744	3.95126e+09	0.000619538	0.0261858	304.028
41555	0.25	15.5	1	5.6	3.2	3.98107e+09	0.000618139	0.0261915	304.027
41555	0.291667	20.4	0	4.48	3.2	3.98107e+09	0.000614751	0.0261971	304.026
41555	0.333333	23.3	0	3.36	3.2	3.98107e+09	0.000611363	0.0262028	304.025
41555	0.375	27.4	0	2.24	3.2	3.98107e+09	0.000607975	0.0262085	304.023
41555	0.416667	32	0	1.12	3.2	3.98107e+09	0.000606984	0.0262142	304.022
41555	0.458333	33.5	1	0	3.2	3.98107e+09	0.000605993	0.0262199	304.021
41555	0.5	33.4	0	2.60667	3.2	3.98107e+09	0.000605002	0.0262255	304.02
41555	0.541667	31.3	0	5.21333	3.2	3.98107e+09	0.000604619	0.0262312	304.019
41555	0.583333	31.1	0	7.82	3.2	3.98107e+09	0.000604236	0.0262369	304.018
41555	0.625	33	0	10.4267	3.2	3.98107e+09	0.000603854	0.0262426	304.017
41555	0.666667	28.6	0	13.0333	3.2	3.98107e+09	0.000604371	0.0262483	304.016
41555	0.708333	20	0	15.64	3.2	3.98107e+09	0.000604888	0.0262539	304.015
41555	0.75	14.3	0	18.2467	3.2	3.98107e+09	0.000605405	0.0262596	304.013
41555	0.791667	11.2	0	20.8533	3.2	3.98107e+09	0.000606526	0.0262653	304.012
41555	0.833333	10	0	23.46	3.2	3.98107e+09	0.000607648	0.026271	304.011
41555	0.875	9.8	0	26.0667	3.2	3.98107e+09	0.000608769	0.0262767	304.01
41555	0.916667	9.5	0	28.6733	3.2	3.98107e+09	0.000612817	0.0262823	304.009
41555	0.958333	9.1	0	31.28	3.2	3.98107e+09	0.000616865	0.026288	304.008
41556	0	9.4	0	33.8867	3.2	3.98107e+09	0.000620913	0.0262937	304.007
41556	0.0416667	8.6	0	36.4933	3.2	3.98107e+09	0.000623457	0.0262994	303.946
41556	0.0833333	8.3	1	39.1	3.2	3.98107e+09	0.000626001	0.0263051	303.886
41556	0.125	8.2	0	33.9333	3.16667	3.6501e+09	0.000628545	0.0263107	303.826
41556	0.166667	7.2	0	28.7667	3.13333	3.31914e+09	0.000629664	0.0263164	303.766
41556	0.208333	9.1	0	23.6	3.1	2.98817e+09	0.000630783	0.0263221	303.705
41556	0.25	14.2	0	18.4333	3.06667	2.6572e+09	0.000631902	0.0263278	303.645
41556	0.291667	19.8	0	13.2667	3.03333	2.32623e+09	0.000623334	0.0263335	303.585
41556	0.333333	26.2	1	8.1	3	1.99526e+09	0.000614765	0.0263391	303.525
41556	0.375	30.9	0	8.31111	3.16667	4.11973e+10	0.000606197	0.0263448	303.464
41556	0.416667	33.5	0	8.52222	3.33333	8.03993e+10	0.000605284	0.0263505	303.404
41556	0.458333	28.4	0	8.73333	3.5	1.19601e+11	0.000604371	0.0263562	303.344
41556	0.5	21.6	0	8.94444	3.66667	1.58803e+11	0.000603459	0.0263619	303.283
41556	0.541667	19.5	0	9.15556	3.83333	1.98005e+11	0.000603255	0.0263675	303.223
41556	0.583333	17.6	0	9.36667	4	2.37207e+11	0.000603052	0.0263732	303.163
41556	0.625	18.9	0	9.57778	4.16667	2.76409e+11	0.000602848	0.0263789	303.103
41556	0.666667	19.2	0	9.78889	4.33333	3.15611e+11	0.000603328	0.0263846	303.042
41556	0.708333	17.3	1	10	4.5	3.54813e+11	0.000603808	0.0263903	302.982
41556	0.75	14	0	16.8333	4.36667	2.99409e+11	0.000604288	0.0263959	302.922
41556	0.791667	11.4	0	23.6667	4.23333	2.44005e+11	0.000607325	0.0264016	302.862
41556	0.833333	9.8	0	30.5	4.1	1.886e+11	0.000610363	0.0264073	302.801
41556	0.875	8.7	0	37.3333	3.96667	1.33196e+11	0.0006134	0.026413	302.741
41556	0.916667	8.5	0	44.1667	3.83333	7.77916e+10	0.000614053	0.0264187	302.681
41556	0.958333	9.2	1	51	3.7	2.23872e+10	0.000614706	0.0264243	302.621
41557	0	8.5	0	50.2538	3.77692	7.51225e+10	0.000615359	0.02643	302.56
41557	0.0416667	7.7	0	49.5077	3.85385	1.27858e+11	0.00061706	0.0264357	302.5
41557	0.0833333	8.1	0	48.7615	3.93077	1.80593e+11	0.000618761	0.0264414	302.636
41557	0.125	8.6	0	48.0154	4.00769	2.33328e+11	0.000620462	0.0264471	302.772
41557	0.166667	8.3	0	47.2692	4.08462	2.86064e+11	0.000620922	0.0264527	302.908
41557	0.208333	9.8	0	46.5231	4.16154	3.38799e+11	0.000621381	0.0264584	303.043
41557	0.25	15.3	0	45.7769	4.23846	3.91534e+11	0.00062184	0.0264641	303.179
41557	0.291667	18.7	0	45.0308	4.31538	4.44269e+11	0.000616959	0.0264698	303.315
41557	0.333333	21.4	0	44.2846	4.39231	497004685000	0.000612077	0.0264755	303.451
41557	0.375	25.8	0	43.5385	4.46923	5.4974e+11	0.000607195	0.0264811	303.587
41557	0.416667	28.5	0	42.7923	4.54615	6.02475e+11	0.000606365	0.0264868	303.723
41557	0.458333	29.5	0	42.0462	4.62308	6.55211e+11	0.000605534	0.0264925	303.858
41557	0.5	27.1	1	41.3	4.7	7.07946e+11	0.000604704	0.0264982	303.994
41557	0.541667	24	0	39.3765	4.68824	6.87173e+11	0.000604514	0.0265039	304.13
41557	0.583333	22.6	0	37.4529	4.67647	6.66401e+11	0.000604325	0.0265095	304.266
41557	0.625	23.4	0	35.5294	4.66471	6.45628e+11	0.000604136	0.0265152	304.402
41557	0.666667	22.6	0	33.6059	4.65294	6.24856e+11	0.000605404	0.0265209	304.538
41557	0.708333	20.7	0	31.6824	4.64118	6.04083e+11	0.000606673	0.0265266	304.673
41557	0.75	17	0	29.7588	4.62941	5.83311e+11	0.000607942	0.0265323	304.809
41557	0.791667	12.5	0	27.8353	4.61765	5.62538e+11	0.000609873	0.0265379	304.945
41557	0.833333	10.4	0	25.9118	4.60588	5.41766e+11	0.000611805	0.0265436	305.081
41557	0.875	9.6	0	23.9882	4.59412	5.20993e+11	0.000613737	0.0265493	305.217
41557	0.916667	10.1	0	22.0647	4.58235	5.00221e+11	0.000611592	0.026555	305.353
41557	0.958333	9.1	0	20.1412	4.57059	4.79448e+11	0.000609446	0.0265607	305.488
41558	0	9.3	0	18.2176	4.55882	4.58676e+11	0.000607301	0.0265663	305.624
41558	0.0416667	9.8	0	16.2941	4.54706	4.37903e+11	0.000608104	0.026572	305.76
41558	0.0833333	10	0	14.3706	4.53529	4.17131e+11	0.000608907	0.0265777	308.56
41558	0.125	10.5	0	12.4471	4.52353	3.96358e+11	0.000609711	0.0265834	311.36
41558	0.166667	9.3	0	10.5235	4.51176	3.75586e+11	0.000610769	0.0265891	314.16
41558	0.208333	10.6	1	8.6	4.5	3.54813e+11	0.000611827	0.0265948	316.96
41558	0.25	17	1	12.9	3	1.99526e+09	0.000612885	0.0266004	319.76
41558	0.291667	21.4	0	13.4919	3.0629	3.22601e+13	0.000610547	0.0266061	322.56
41558	0.333333	24	0	14.0839	3.12581	6.45182e+13	0.00060821	0.0266118	325.36
41558	0.375	28.2	0	14.6758	3.18871	9.67763e+13	0.000605872	0.0266175	328.16
41558	0.416667	31.1	0	15.2677	3.25161	129034359535943	0.000604812	0.0266232	330.96
41558	0.458333	31.7	0	15.8597	3.31452	161292450604350	0.000603751	0.0266288	333.76
41558	0.5	28.6	0	16.4516	3.37742	193550541672757	0.000602691	0.0266345	336.56
41558	0.541667	27.6	0	17.0435	3.44032	225808632741164	0.000602361	0.0266402	333.966
41558	0.583333	28.1	0	17.6355	3.50323	258066723809571	0.00060203	0.0266459	331.372
41558	0.625	28.8	0	18.2274	3.56613	290324814877978	0.000601699	0.0266516	328.777
41558	0.666667	24.9	0	18.8194	3.62903	322582905946385	0.00060377	0.0266572	326.183
41558	0.708333	20.6	0	19.4113	3.69194	354840997014792	0.00060584	0.0266629	323.589
41558	0.75	16.6	0	20.0032	3.75484	387099088083199	0.00060791	0.0266686	320.995
41558	0.791667	12.9	0	20.5952	3.81774	419357179151606	0.000611345	0.0266743	318.401
41558	0.833333	10.3	0	21.1871	3.88065	451615270220013	0.00061478	0.02668	315.807
41558	0.875	9.4	0	21.779	3.94355	483873361288420	0.000618215	0.0266856	313.212
41558	0.916667	10	0	22.371	4.00645	516131452356827	0.000617315	0.0266913	310.618
41558	0.958333	9.4	0	22.9629	4.06935	548389543425234	0.000616415	0.026697	308.024
41559	0	8.5	0	23.5548	4.13226	580647634493641	0.000615515	0.0267027	305.43
41559	0.0416667	8.9	0	24.1468	4.19516	612905725562047	0.000615136	0.0267084	305.295
41559	0.0833333	9.1	0	24.7387	4.25806	645163816630454	0.000614756	0.026714	305.16
41559	0.125	9.5	0	25.3306	4.32097	677421907698861	0.000614376	0.0267197	305.025
41559	0.166667	8.7	0	25.9226	4.38387	709679998767268	0.000614824	0.0267254	304.89
41559	0.208333	9.7	0	26.5145	4.44677	741938089835675	0.000615271	0.0267311	304.755
41559	0.25	15.7	0	27.1065	4.50968	774196180904082	0.000615718	0.0267368	304.62
41559	0.291667	21	0	27.6984	4.57258	806454271972489	0.000612845	0.0267424	304.485
41559	0.333333	24	0	28.2903	4.63548	838712363040896	0.000609971	0.0267481	304.35
41559	0.375	27.9	0	28.8823	4.69839	870970454109303	0.000607097	0.0267538	304.215
41559	0.416667	30.5	0	29.4742	4.76129	903228545177710	0.000605919	0.0267595	304.08
41559	0.458333	31	0	30.0661	4.82419	935486636246117	0.00060474	0.0267652	303.945
41559	0.5	29	0	30.6581	4.8871	967744727314524	0.000603561	0.0267708	303.81
41559	0.541667	27.3	2	31.25	4.95	1000002818382930	0.000603464	0.0267765	303.675
41559	0.583333	27.7	2	39.1	3.6	9.19435e+10	0.000603367	0.0267822	303.54
41559	0.625	30.5	1	40.3	3.5	1.12202e+10	0.00060327	0.0267879	303.405
41559	0.666667	27.9	0	39.9375	3.5625	2.19176e+10	0.00060541	0.0267936	303.27
41559	0.708333	21.9	0	39.575	3.625	3.26151e+10	0.000607549	0.0267992	303.135
41559	0.75	16.2	0	39.2125	3.6875	4.33125e+10	0.000609689	0.0268049	303
41559	0.791667	14.4	2	38.85	3.75	5.401e+10	0.000611918	0.0268106	302.865
41559	0.833333	12.1	0	43.4875	3.6125	4.15028e+10	0.000614147	0.0268163	302.73
41559	0.875	10.5	0	48.125	3.475	2.89955e+10	0.000616377	0.026822	302.595
41559	0.916667	11.2	0	52.7625	3.3375	1.64883e+10	0.000617149	0.0268276	302.46
41559	0.958333	10.1	1	57.4	3.2	3.98107e+09	0.000617921	0.0268333	302.325
41560	0	9.1	1	53.7	3.7	2.23872e+10	0.000618693	0.026839	302.19
41560	0.0416667	9.5	0	45.9833	3.51667	1.74644e+10	0.000618976	0.0268447	305.305
41560	0.0833333	9.9	0	38.2667	3.33333	1.25415e+10	0.000619258	0.0268504	308.42
41560	0.125	11	2	30.55	3.15	7.61868e+09	0.000619541	0.026856	311.535
41560	0.166667	10.5	0	29.125	3.205	9.09553e+09	0.000620601	0.0268617	314.65
41560	0.208333	11	0	27.7	3.26	1.05724e+10	0.000621662	0.0268674	317.765
41560	0.25	16.5	0	26.275	3.315	1.20492e+10	0.000622722	0.0268731	320.88
41560	0.291667	21.8	0	24.85	3.37	1.35261e+10	0.000617996	0.0268788	323.995
41560	0.333333	24.5	0	23.425	3.425	1.50029e+10	0.000613271	0.0268844	327.11
41560	0.375	27	0	22	3.48	1.64798e+10	0.000608546	0.0268901	330.225
41560	0.416667	29.1	0	20.575	3.535	1.79567e+10	0.000607036	0.0268958	333.34
41560	0.458333	29.2	0	19.15	3.59	1.94335e+10	0.000605527	0.0269015	336.455
41560	0.5	29.1	0	17.725	3.645	2.09104e+10	0.000604018	0.0269072	334.722
41560	0.541667	27.2	1	16.3	3.7	2.23872e+10	0.000603754	0.0269128	332.989
41560	0.583333	25.3	0	24.425	3.75	2.79575e+10	0.00060349	0.0269185	331.256
41560	0.625	27.1	0	32.55	3.8	3.35278e+10	0.000603227	0.0269242	329.523
41560	0.666667	25	0	40.675	3.85	3.90981e+10	0.000605002	0.0269299	327.79
41560	0.708333	21.6	1	48.8	3.9	4.46684e+10	0.000606778	0.0269356	326.057
41560	0.75	17.2	0	46.97	3.87	4.27161e+10	0.000608553	0.0269412	324.323
41560	0.791667	13.3	0	45.14	3.84	4.07639e+10	0.000613056	0.0269469	322.59
41560	0.833333	11.1	0	43.31	3.81	3.88116e+10	0.000617558	0.0269526	320.857
41560	0.875	10.7	0	41.48	3.78	3.68594e+10	0.00062206	0.0269583	319.124
41560	0.916667	10.8	0	39.65	3.75	3.49071e+10	0.000630321	0.026964	317.391
41560	0.958333	10.5	0	37.82	3.72	3.29549e+10	0.000638582	0.0269696	315.658
41561	0	9.9	0	35.99	3.69	3.10026e+10	0.000646843	0.0269753	313.925
41561	0.0416667	10	0	34.16	3.66	2.90504e+10	0.000646119	0.026981	313.405
41561	0.0833333	10.7	0	32.33	3.63	2.70981e+10	0.000645395	0.0269867	312.884
41561	0.125	11.7	0	30.5	3.6	2.51459e+10	0.000644671	0.0269924	312.364
41561	0.166667	10.8	0	28.67	3.57	2.31936e+10	0.000643389	0.026998	311.843
41561	0.208333	12.2	0	26.84	3.54	2.12414e+10	0.000642107	0.0270037	311.323
41561	0.25	18.5	0	25.01	3.51	1.92891e+10	0.000640825	0.0270094	310.803
41561	0.291667	23.7	0	23.18	3.48	1.73369e+10	0.00063037	0.0270151	310.282
41561	0.333333	27.7	0	21.35	3.45	1.53846e+10	0.000619915	0.0270208	309.762
41561	0.375	30.2	0	19.52	3.42	1.34324e+10	0.00060946	0.0270264	309.241
41561	0.416667	33.1	0	17.69	3.39	1.14802e+10	0.000608272	0.0270321	308.721
41561	0.458333	35	0	15.86	3.36	9.52791e+09	0.000607084	0.0270378	308.201
41561	0.5	35.5	0	14.03	3.33	7.57566e+09	0.000605896	0.0270435	307.68
41561	0.541667	36.6	1	12.2	3.3	5.62341e+09	0.000606286	0.0270492	307.16
41561	0.583333	37.5	0	13.95	3.28333	5.34969e+09	0.000606676	0.0270549	306.639
41561	0.625	35.7	0	15.7	3.26667	5.07597e+09	0.000607066	0.0270605	306.119
41561	0.666667	29.7	0	17.45	3.25	4.80224e+09	0.000608807	0.0270662	305.599
41561	0.708333	24.7	0	19.2	3.23333	4.52852e+09	0.000610548	0.0270719	305.078
41561	0.75	19.8	0	20.95	3.21667	4.2548e+09	0.000612288	0.0270776	304.558
41561	0.791667	16.2	1	22.7	3.2	3.98107e+09	0.000614231	0.0270832	304.037
41561	0.833333	14	0	25.28	3.18	3.74853e+09	0.000616174	0.0270889	303.517
41561	0.875	13.9	0	27.86	3.16	3.516e+09	0.000618117	0.0270946	302.997
41561	0.916667	13.3	0	30.44	3.14	3.28346e+09	0.000621786	0.0271003	302.476
41561	0.958333	12.8	0	33.02	3.12	3.05092e+09	0.000625455	0.027106	301.956
41563	0	9.8	1	35.6	3.1	2.81838e+09	0.000629124	0.0271117	301.435
41563	0.0416667	9.6	0	26.2	3.2	4.2209e+09	0.000631602	0.0271029	300.915
41563	0.0833333	10.3	1	16.8	3.3	5.62341e+09	0.000634079	0.0270942	301.928
41563	0.125	10.6	0	17.4783	3.2913	5.50146e+09	0.000636557	0.0270855	302.941
41563	0.166667	9.1	0	18.1565	3.28261	5.3795e+09	0.000634119	0.0270768	303.954
41563	0.208333	9.8	0	18.8348	3.27391	5.25754e+09	0.000631682	0.0270681	304.968
41563	0.25	15.2	0	19.513	3.26522	5.13558e+09	0.000629245	0.0270594	305.981
41563	0.291667	19.8	0	20.1913	3.25652	5.01362e+09	0.000624476	0.0270506	306.994
41563	0.333333	24	0	20.8696	3.24783	4.89167e+09	0.000619707	0.0270419	308.007
41563	0.375	27.5	0	21.5478	3.23913	4.76971e+09	0.000614939	0.0270332	309.02
41563	0.416667	29.9	0	22.2261	3.23043	4.64775e+09	0.000613234	0.0270245	310.033
41563	0.458333	30.4	0	22.9043	3.22174	4.52579e+09	0.00061153	0.0270158	311.046
41563	0.5	30.6	0	23.5826	3.21304	4.40383e+09	0.000609825	0.0270071	312.06
41563	0.541667	28.2	0	24.2609	3.20435	4.28188e+09	0.00060966	0.0269984	313.073
41563	0.583333	25.2	0	24.9391	3.19565	4.15992e+09	0.000609495	0.0269896	314.086
41563	0.625	22.4	0	25.6174	3.18696	4.03796e+09	0.00060933	0.0269809	315.099
41563	0.666667	16.5	0	26.2957	3.17826	3.916e+09	0.000611646	0.0269722	316.112
41563	0.708333	14.6	0	26.9739	3.16957	3.79405e+09	0.000613962	0.0269635	317.125
41563	0.75	11.5	0	27.6522	3.16087	3.67209e+09	0.000616278	0.0269548	318.138
41563	0.791667	9.9	0	28.3304	3.15217	3.55013e+09	0.000618819	0.0269461	319.152
41563	0.833333	8.2	0	29.0087	3.14348	3.42817e+09	0.000621359	0.0269374	320.165
41563	0.875	8.7	0	29.687	3.13478	3.30621e+09	0.0006239	0.0269286	321.178
41563	0.916667	9.4	0	30.3652	3.12609	3.18426e+09	0.000626219	0.0269199	322.191
41563	0.958333	9.2	0	31.0435	3.11739	3.0623e+09	0.000628537	0.0269112	323.204
41565	0	9.7	0	31.7217	3.1087	2.94034e+09	0.000630856	0.0269025	324.217
41565	0.0416667	9	1	32.4	3.1	2.81838e+09	0.00063034	0.0268938	325.23
41565	0.0833333	9.2	0	34.1667	3.20833	2.35159e+10	0.000629824	0.0268851	326.244
41565	0.125	9.5	0	35.9333	3.31667	4.42134e+10	0.000629308	0.0268764	327.257
41565	0.166667	8	0	37.7	3.425	6.49109e+10	0.000627199	0.0268676	328.27
41565	0.208333	9.1	0	39.4667	3.53333	8.56085e+10	0.000625091	0.0268589	329.283
41565	0.25	14.8	0	41.2333	3.64167	1.06306e+11	0.000622982	0.0268502	330.296
41565	0.291667	20.6	0	43	3.75	1.27004e+11	0.000618028	0.0268415	331.309
41565	0.333333	25	0	44.7667	3.85833	1.47701e+11	0.000613073	0.0268328	332.322
41565	0.375	28.7	0	46.5333	3.96667	1.68399e+11	0.000608118	0.0268241	333.336
41565	0.416667	34.5	0	48.3	4.075	1.89096e+11	0.000606095	0.0268154	334.349
41565	0.458333	36.5	0	50.0667	4.18333	2.09794e+11	0.000604072	0.0268066	335.362
41565	0.5	35.8	0	51.8333	4.29167	2.30491e+11	0.000602049	0.0267979	336.375
41565	0.541667	33.9	1	53.6	4.4	2.51189e+11	0.000602594	0.0267892	333.429
41565	0.583333	30.7	0	52.7304	4.37174	2.45789e+11	0.00060314	0.0267805	330.483
41565	0.625	27.6	0	51.8609	4.34348	2.4039e+11	0.000603685	0.0267718	327.538
41565	0.666667	21.1	0	50.9913	4.31522	2.34991e+11	0.000604392	0.0267631	324.592
41565	0.708333	16.3	0	50.1217	4.28696	2.29591e+11	0.0006051	0.0267544	321.646
41565	0.75	14.4	0	49.2522	4.2587	2.24192e+11	0.000605807	0.0267456	318.7
41565	0.791667	11.3	0	48.3826	4.23043	2.18793e+11	0.000606108	0.0267369	315.754
41565	0.833333	9.5	0	47.513	4.20217	2.13393e+11	0.000606409	0.0267282	312.808
41565	0.875	9.7	0	46.6435	4.17391	2.07994e+11	0.00060671	0.0267195	309.863
41565	0.916667	9.6	0	45.7739	4.14565	2.02594e+11	0.000607186	0.0267108	306.917
41565	0.958333	9	0	44.9043	4.11739	1.97195e+11	0.000607663	0.0267021	303.971
41566	0	9.2	0	44.0348	4.08913	1.91796e+11	0.000608139	0.0266934	301.025
41566	0.0416667	9.1	0	43.1652	4.06087	1.86396e+11	0.000609355	0.0266846	305.105
41566	0.0833333	9.5	0	42.2957	4.03261	1.80997e+11	0.00061057	0.0266759	309.184
41566	0.125	9.7	0	41.4261	4.00435	1.75598e+11	0.000611785	0.0266672	313.264
41566	0.166667	8.8	0	40.5565	3.97609	1.70198e+11	0.00061343	0.0266585	317.343
41566	0.208333	10.2	0	39.687	3.94783	1.64799e+11	0.000615074	0.0266498	321.423
41566	0.25	15.8	0	38.8174	3.91957	1.594e+11	0.000616719	0.0266411	325.502
41566	0.291667	22.3	0	37.9478	3.8913	1.54e+11	0.000613307	0.0266324	329.582
41566	0.333333	27.3	0	37.0783	3.86304	1.48601e+11	0.000609895	0.0266236	333.662
41566	0.375	30.7	0	36.2087	3.83478	1.43202e+11	0.000606484	0.0266149	337.741
41566	0.416667	35	0	35.3391	3.80652	1.37802e+11	0.000605722	0.0266062	341.821
41566	0.458333	38.2	0	34.4696	3.77826	1.32403e+11	0.00060496	0.0265975	345.9
41566	0.5	36.3	0	33.6	3.75	1.27004e+11	0.000604198	0.0265888	349.98
41566	0.541667	34.2	0	32.7304	3.72174	1.21604e+11	0.000604165	0.0265801	349.243
41566	0.583333	32.7	0	31.8609	3.69348	1.16205e+11	0.000604133	0.0265714	348.505
41566	0.625	30.3	0	30.9913	3.66522	1.10805e+11	0.0006041	0.0265626	347.768
41566	0.666667	23.7	0	30.1217	3.63696	1.05406e+11	0.000605534	0.0265539	347.03
41566	0.708333	19.2	0	29.2522	3.6087	1.00007e+11	0.000606967	0.0265452	346.293
41566	0.75	16.1	0	28.3826	3.58043	9.46074e+10	0.000608401	0.0265365	345.556
41566	0.791667	13.3	0	27.513	3.55217	8.9208e+10	0.000610282	0.0265278	344.818
41566	0.833333	12	0	26.6435	3.52391	8.38087e+10	0.000612162	0.0265191	344.081
41566	0.875	11.7	0	25.7739	3.49565	7.84093e+10	0.000614043	0.0265103	343.343
41566	0.916667	10.9	0	24.9043	3.46739	7.301e+10	0.000616927	0.0265016	342.606
41566	0.958333	10.7	0	24.0348	3.43913	6.76106e+10	0.000619812	0.0264929	341.869
41569	0	7.5	0	23.1652	3.41087	6.22113e+10	0.000622696	0.0264842	341.131
41569	0.0416667	8.4	0	22.2957	3.38261	5.68119e+10	0.000623698	0.0264755	340.394
41569	0.0833333	8.5	0	21.4261	3.35435	5.14126e+10	0.000624699	0.0264668	339.657
41569	0.125	8.7	0	20.5565	3.32609	4.60132e+10	0.0006257	0.0264581	338.919
41569	0.166667	7.4	0	19.687	3.29783	4.06139e+10	0.000626995	0.0264493	338.182
41569	0.208333	9.5	0	18.8174	3.26957	3.52145e+10	0.00062829	0.0264406	337.444
41569	0.25	15.4	0	17.9478	3.2413	2.98152e+10	0.000629585	0.0264319	336.707
41569	0.291667	20.9	0	17.0783	3.21304	2.44158e+10	0.000622743	0.0264232	335.97
41569	0.333333	27.1	0	16.2087	3.18478	1.90164e+10	0.000615902	0.0264145	335.232
41569	0.375	35.3	0	15.3391	3.15652	1.36171e+10	0.00060906	0.0264058	334.495
41569	0.416667	42.4	0	14.4696	3.12826	8.21774e+09	0.000608662	0.0263971	333.757
41569	0.458333	42	1	13.6	3.1	2.81838e+09	0.000608264	0.0263883	333.02
41569	0.5	39.6	0	16.95	3.525	2.52114e+11	0.000607867	0.0263796	332.159
41569	0.541667	38.9	0	20.3	3.95	5.01409e+11	0.00060786	0.0263709	331.297
41569	0.583333	39.1	0	23.65	4.375	7.50705e+11	0.000607853	0.0263622	330.436
41569	0.625	34.3	1	27	4.8	1000000000000	0.000607846	0.0263535	329.574
41569	0.666667	27.2	0	24.2	4.46	8.00564e+11	0.00060857	0.0263448	328.713
41569	0.708333	21.6	0	21.4	4.12	6.01127e+11	0.000609294	0.0263361	327.851
41569	0.75	18	0	18.6	3.78	4.01691e+11	0.000610017	0.0263273	326.99
41569	0.791667	15.1	0	15.8	3.44	2.02255e+11	0.000611547	0.0263186	326.128
41569	0.833333	13.6	1	13	3.1	2.81838e+09	0.000613076	0.0263099	325.267
41569	0.875	12.7	0	17.1	3.28333	2.33307e+10	0.000614605	0.0263012	324.405
41569	0.916667	12.1	0	21.2	3.46667	4.38431e+10	0.000616525	0.0262925	323.544
41569	0.958333	12	0	25.3	3.65	6.43555e+10	0.000618446	0.0262838	322.682
41570	0	8.6	0	29.4	3.83333	8.48678e+10	0.000620366	0.0262751	321.821
41570	0.0416667	11.3	0	33.5	4.01667	1.0538e+11	0.000620939	0.0262663	320.959
41570	0.0833333	10.4	1	37.6	4.2	1.25893e+11	0.000621512	0.0262576	320.098
41570	0.125	10.7	2	97.2	3.05	4.81365e+09	0.000622084	0.0262489	319.236
41570	0.166667	8.6	0	59.5	3.275	8.01691e+09	0.000623403	0.0262402	318.375
41570	0.208333	9.7	1	21.8	3.5	1.12202e+10	0.000624721	0.0262315	317.513
41570	0.25	17.2	0	20.6857	3.48571	1.07521e+10	0.00062604	0.0262228	316.652
41570	0.291667	25.5	0	19.5714	3.47143	1.02839e+10	0.000619518	0.0262141	315.79
41570	0.333333	34.7	0	18.4571	3.45714	9.8158e+09	0.000612996	0.0262053	314.929
41570	0.375	43.4	0	17.3429	3.44286	9.34767e+09	0.000606474	0.0261966	314.067
41570	0.416667	45.9	0	16.2286	3.42857	8.87954e+09	0.000605712	0.0261879	313.206
41570	0.458333	45	0	15.1143	3.41429	8.41141e+09	0.00060495	0.0261792	312.344
41570	0.5	43.4	1	14	3.4	7.94328e+09	0.000604188	0.0261705	311.483
41570	0.541667	45.3	0	16.2	3.375	7.36332e+09	0.000603973	0.0261618	310.621
41570	0.583333	43.8	0	18.4	3.35	6.78335e+09	0.000603758	0.0261531	309.76
41570	0.625	37.5	0	20.6	3.325	6.20338e+09	0.000603543	0.0261443	308.898
41570	0.666667	28.2	1	22.8	3.3	5.62341e+09	0.000604753	0.0261356	308.037
41570	0.708333	21.5	0	25.325	3.35	8.87716e+09	0.000605962	0.0261269	307.175
41570	0.75	16.7	0	27.85	3.4	1.21309e+10	0.000607171	0.0261182	306.314
41570	0.791667	13	0	30.375	3.45	1.53846e+10	0.000608254	0.0261095	305.452
41570	0.833333	10.8	0	32.9	3.5	1.86384e+10	0.000609337	0.0261008	304.591
41570	0.875	10.4	0	35.425	3.55	2.18921e+10	0.00061042	0.0260921	303.729
41570	0.916667	10.6	0	37.95	3.6	2.51459e+10	0.000610827	0.0260833	302.868
41570	0.958333	10.3	0	40.475	3.65	2.83996e+10	0.000611233	0.0260746	302.006
41571	0	8.9	0	43	3.7	3.16534e+10	0.00061164	0.0260659	301.145
41571	0.0416667	10.2	0	45.525	3.75	3.49071e+10	0.000612534	0.0260572	300.283
41571	0.0833333	9.9	0	48.05	3.8	3.81609e+10	0.000613428	0.0260485	300.156
41571	0.125	10.2	0	50.575	3.85	4.14146e+10	0.000614322	0.0260398	300.029
41571	0.166667	9.3	1	53.1	3.9	4.46684e+10	0.000614623	0.0260311	299.902
41571	0.208333	11	0	47.7125	3.875	4.18832e+10	0.000614923	0.0260223	299.774
41571	0.25	17.8	0	42.325	3.85	3.90981e+10	0.000615224	0.0260136	299.647
41571	0.291667	23	0	36.9375	3.825	3.63129e+10	0.000611524	0.0260049	299.52
41571	0.333333	27.9	0	31.55	3.8	3.35278e+10	0.000607825	0.0259962	299.393
41571	0.375	32	0	26.1625	3.775	3.07426e+10	0.000604125	0.0259875	299.266
41571	0.416667	35.5	0	20.775	3.75	2.79575e+10	0.000603891	0.0259788	299.138
41571	0.458333	37.6	0	15.3875	3.725	2.51724e+10	0.000603657	0.02597	299.011
41571	0.5	36.5	1	10	3.7	2.23872e+10	0.000603423	0.0259613	298.884
41571	0.541667	38	0	11.04	3.62	1.90345e+10	0.00060352	0.0259526	298.757
41571	0.583333	38.2	0	12.08	3.54	1.56817e+10	0.000603618	0.0259439	298.629
41571	0.625	34.6	0	13.12	3.46	1.23289e+10	0.000603715	0.0259352	298.502
41571	0.666667	27.4	0	14.16	3.38	8.97617e+09	0.000604661	0.0259265	298.375
41571	0.708333	19	1	15.2	3.3	5.62341e+09	0.000605607	0.0259178	298.248
41571	0.75	14.8	0	14.21	3.3	5.62341e+09	0.000606553	0.025909	298.121
41571	0.791667	12.1	0	13.22	3.3	5.62341e+09	0.000607864	0.0259003	297.993
41571	0.833333	10.6	0	12.23	3.3	5.62341e+09	0.000609175	0.0258916	297.866
41571	0.875	10	0	11.24	3.3	5.62341e+09	0.000610486	0.0258829	297.739
41571	0.916667	9.5	0	10.25	3.3	5.62341e+09	0.000612656	0.0258742	297.612
41571	0.958333	9.2	0	9.26	3.3	5.62341e+09	0.000614826	0.0258655	297.484
41572	0	8.4	0	8.27	3.3	5.62341e+09	0.000616996	0.0258568	297.357
41572	0.0416667	10.1	0	7.28	3.3	5.62341e+09	0.000617414	0.025848	297.23
41572	0.0833333	10.2	0	6.29	3.3	5.62341e+09	0.000617832	0.0258393	297.421
41572	0.125	9.8	1	5.3	3.3	5.62341e+09	0.000618251	0.0258306	297.613
41572	0.166667	8.9	0	12.775	3.25	4.92216e+09	0.000619157	0.0258219	297.804
41572	0.208333	10.1	0	20.25	3.2	4.2209e+09	0.000620063	0.0258132	297.996
41572	0.25	16.9	0	27.725	3.15	3.51964e+09	0.000620969	0.0258045	298.187
41572	0.291667	23.1	1	35.2	3.1	2.81838e+09	0.000615445	0.0257958	298.379
41572	0.333333	26.6	0	32.7667	3.1625	2.39845e+10	0.000609922	0.025787	298.57
41572	0.375	32	0	30.3333	3.225	4.51507e+10	0.000604398	0.0257783	298.762
41572	0.416667	35.6	0	27.9	3.2875	6.63168e+10	0.000604073	0.0257696	298.953
41572	0.458333	36.7	0	25.4667	3.35	8.74829e+10	0.000603747	0.0257609	299.144
41572	0.5	35.9	0	23.0333	3.4125	1.08649e+11	0.000603422	0.0257522	299.336
41572	0.541667	36.3	0	20.6	3.475	1.29815e+11	0.00060344	0.0257435	299.527
41572	0.583333	35.4	0	18.1667	3.5375	1.50981e+11	0.000603458	0.0257348	299.719
41572	0.625	30.8	0	15.7333	3.6	1.72147e+11	0.000603476	0.025726	299.91
41572	0.666667	24	0	13.3	3.6625	1.93314e+11	0.000604812	0.0257173	300.102
41572	0.708333	18.3	0	10.8667	3.725	2.1448e+11	0.000606148	0.0257086	300.293
41572	0.75	14.7	0	8.43333	3.7875	2.35646e+11	0.000607483	0.0256999	300.485
41572	0.791667	12.2	2	6	3.85	2.56812e+11	0.000609146	0.0256912	300.676
41572	0.833333	10.3	0	6.825	3.75625	2.25458e+11	0.000610808	0.0256825	300.868
41572	0.875	9.9	0	7.65	3.6625	1.94103e+11	0.00061247	0.0256738	301.059
41572	0.916667	9.2	0	8.475	3.56875	1.62749e+11	0.000616003	0.025665	301.25
41572	0.958333	9.7	0	9.3	3.475	1.31394e+11	0.000619537	0.0256563	301.442
41573	0	7.1	0	10.125	3.38125	1.0004e+11	0.000623071	0.0256476	301.633
41573	0.0416667	9.8	0	10.95	3.2875	6.86853e+10	0.00062583	0.0256389	304.398
41573	0.0833333	10.5	0	11.775	3.19375	3.73308e+10	0.000628589	0.0256302	307.163
41573	0.125	10	2	12.6	3.1	5.97633e+09	0.000631348	0.0256215	309.928
41573	0.166667	9.4	0	12.7278	3.13889	1.56663e+10	0.000634812	0.0256128	312.692
41573	0.208333	10.7	0	12.8556	3.17778	2.53562e+10	0.000638277	0.025604	315.457
41573	0.25	16.8	0	12.9833	3.21667	3.50461e+10	0.000641742	0.0255953	318.222
41573	0.291667	21.3	0	13.1111	3.25556	4.4736e+10	0.000630737	0.0255866	320.986
41573	0.333333	26	0	13.2389	3.29444	5.44259e+10	0.000619732	0.0255779	323.751
41573	0.375	30.9	0	13.3667	3.33333	6.41158e+10	0.000608727	0.0255692	326.516
41573	0.416667	34.6	0	13.4944	3.37222	7.38058e+10	0.000607252	0.0255605	329.281
41573	0.458333	35.1	0	13.6222	3.41111	8.34957e+10	0.000605777	0.0255518	332.045
41573	0.5	35.3	0	13.75	3.45	9.31856e+10	0.000604302	0.025543	334.81
41573	0.541667	35.9	0	13.8778	3.48889	1.02876e+11	0.000604214	0.0255343	332.591
41573	0.583333	34.6	0	14.0056	3.52778	1.12565e+11	0.000604125	0.0255256	330.372
41573	0.625	31.1	0	14.1333	3.56667	1.22255e+11	0.000604037	0.0255169	328.152
41573	0.666667	23.3	0	14.2611	3.60556	1.31945e+11	0.000604757	0.0255082	325.933
41573	0.708333	17.1	0	14.3889	3.64444	1.41635e+11	0.000605478	0.0254995	323.714
41573	0.75	14.8	0	14.5167	3.68333	1.51325e+11	0.000606198	0.0254907	321.495
41573	0.791667	13	0	14.6444	3.72222	1.61015e+11	0.00060759	0.025482	319.276
41573	0.833333	11.3	0	14.7722	3.76111	1.70705e+11	0.000608982	0.0254733	317.057
41573	0.875	11.3	0	14.9	3.8	1.80395e+11	0.000610374	0.0254646	314.837
41573	0.916667	10.1	0	15.0278	3.83889	1.90085e+11	0.000612875	0.0254559	312.618
41573	0.958333	10.4	0	15.1556	3.87778	1.99775e+11	0.000615376	0.0254472	310.399
41574	0	9.2	0	15.2833	3.91667	2.09465e+11	0.000617876	0.0254385	308.18
41574	0.0416667	11.3	0	15.4111	3.95556	2.19155e+11	0.000620991	0.0254297	310.089
41574	0.0833333	12.2	0	15.5389	3.99444	2.28844e+11	0.000624106	0.025421	311.998
41574	0.125	11.7	0	15.6667	4.03333	2.38534e+11	0.00062722	0.0254123	313.908
41574	0.166667	11.2	0	15.7944	4.07222	2.48224e+11	0.000627261	0.0254036	315.817
41574	0.208333	10.9	0	15.9222	4.11111	2.57914e+11	0.000627302	0.0253949	317.726
41574	0.25	16.4	0	16.05	4.15	2.67604e+11	0.000627343	0.0253862	319.635
41574	0.291667	20.9	0	16.1778	4.18889	2.77294e+11	0.000620462	0.0253775	321.544
41574	0.333333	26.2	0	16.3056	4.22778	2.86984e+11	0.000613581	0.0253687	323.453
41574	0.375	29.9	0	16.4333	4.26667	2.96674e+11	0.0006067	0.02536	325.363
41574	0.416667	34.5	0	16.5611	4.30556	3.06364e+11	0.000605974	0.0253513	327.272
41574	0.458333	37.8	0	16.6889	4.34444	3.16054e+11	0.000605247	0.0253426	329.181
41574	0.5	36.9	0	16.8167	4.38333	3.25744e+11	0.000604521	0.0253339	331.09
41574	0.541667	34.5	0	16.9444	4.42222	3.35434e+11	0.00060443	0.0253252	328.993
41574	0.583333	33.3	0	17.0722	4.46111	3.45123e+11	0.000604338	0.0253165	326.897
41574	0.625	29.4	1	17.2	4.5	3.54813e+11	0.000604246	0.0253077	324.8
41574	0.666667	23.6	0	36.6	4	2.37207e+11	0.000605221	0.025299	322.703
41574	0.708333	17.8	0	56	3.5	1.19601e+11	0.000606196	0.0252903	320.607
41574	0.75	14	1	75.4	3	1.99526e+09	0.00060717	0.0252816	318.51
41574	0.791667	12.8	0	71.2067	3.00667	2.05014e+09	0.000608849	0.0252729	316.413
41574	0.833333	10.2	0	67.0133	3.01333	2.10501e+09	0.000610527	0.0252642	314.317
41574	0.875	11	0	62.82	3.02	2.15989e+09	0.000612206	0.0252555	312.22
41574	0.916667	10.3	0	58.6267	3.02667	2.21476e+09	0.000613608	0.0252467	310.123
41574	0.958333	10.9	0	54.4333	3.03333	2.26964e+09	0.000615009	0.025238	308.027
41575	0	9.7	0	50.24	3.04	2.32451e+09	0.000616411	0.0252293	305.93
41575	0.0416667	11.4	0	46.0467	3.04667	2.37939e+09	0.000617295	0.0252206	306.528
41575	0.0833333	11.5	0	41.8533	3.05333	2.43426e+09	0.00061818	0.0252119	307.125
41575	0.125	11.1	0	37.66	3.06	2.48913e+09	0.000619064	0.0252032	307.723
41575	0.166667	10.4	0	33.4667	3.06667	2.54401e+09	0.000619843	0.0251945	308.321
41575	0.208333	10.7	0	29.2733	3.07333	2.59888e+09	0.000620622	0.0251857	308.919
41575	0.25	17.4	0	25.08	3.08	2.65376e+09	0.000621401	0.025177	309.516
41575	0.291667	23.1	0	20.8867	3.08667	2.70863e+09	0.000615782	0.0251683	310.114
41575	0.333333	27.7	0	16.6933	3.09333	2.76351e+09	0.000610163	0.0251596	310.712
41575	0.375	28.5	1	12.5	3.1	2.81838e+09	0.000604545	0.0251509	311.309
41575	0.416667	31	0	12	3.09091	2.74355e+09	0.000603827	0.0251422	311.907
41575	0.458333	33.7	0	11.5	3.08182	2.66872e+09	0.000603109	0.0251335	312.505
41575	0.5	33.1	0	11	3.07273	2.5939e+09	0.000602391	0.0251247	313.103
41575	0.541667	32.6	0	10.5	3.06364	2.51907e+09	0.000602345	0.025116	313.7
41575	0.583333	32.2	0	10	3.05455	2.44424e+09	0.000602298	0.0251073	314.298
41575	0.625	28.4	0	9.5	3.04545	2.36941e+09	0.000602252	0.0250986	314.896
41575	0.666667	23.8	0	9	3.03636	2.29458e+09	0.000603113	0.0250899	315.493
41575	0.708333	16.9	0	8.5	3.02727	2.21975e+09	0.000603973	0.0250812	316.091
41575	0.75	13	0	8	3.01818	2.14492e+09	0.000604834	0.0250725	316.689
41575	0.791667	11.4	0	7.5	3.00909	2.07009e+09	0.000606718	0.0250637	317.287
41575	0.833333	9.5	1	7	3	1.99526e+09	0.000608602	0.025055	317.884
41575	0.875	9.7	0	7.96154	3.00769	2.05858e+09	0.000610487	0.0250463	318.482
41575	0.916667	8.1	0	8.92308	3.01538	2.1219e+09	0.000612999	0.0250376	319.08
41575	0.958333	8.3	0	9.88462	3.02308	2.18521e+09	0.000615511	0.0250289	319.677
41576	0	8	0	10.8462	3.03077	2.24853e+09	0.000618024	0.0250202	320.275
41576	0.0416667	9.8	0	11.8077	3.03846	2.31185e+09	0.000622028	0.0250115	320.873
41576	0.0833333	10.1	0	12.7692	3.04615	2.37516e+09	0.000626033	0.0250027	321.471
41576	0.125	9.4	0	13.7308	3.05385	2.43848e+09	0.000630038	0.024994	322.068
41576	0.166667	9.4	0	14.6923	3.06154	2.5018e+09	0.000632578	0.0249853	322.666
41576	0.208333	10.4	0	15.6538	3.06923	2.56512e+09	0.000635119	0.0249766	323.264
41576	0.25	15.2	0	16.6154	3.07692	2.62843e+09	0.00063766	0.0249679	323.861
41576	0.291667	21.7	0	17.5769	3.08462	2.69175e+09	0.000627286	0.0249592	324.459
41576	0.333333	26.1	0	18.5385	3.09231	2.75507e+09	0.000616913	0.0249504	325.057
41576	0.375	27.9	1	19.5	3.1	2.81838e+09	0.000606539	0.0249417	325.655
41576	0.416667	27.4	0	19.1769	3.1	2.81838e+09	0.000605364	0.024933	326.252
41576	0.458333	31	0	18.8538	3.1	2.81838e+09	0.000604189	0.0249243	326.85
41576	0.5	32.6	0	18.5308	3.1	2.81838e+09	0.000603015	0.0249156	328.4
41576	0.541667	33.8	0	18.2077	3.1	2.81838e+09	0.000602913	0.0249069	329.95
41576	0.583333	34.3	0	17.8846	3.1	2.81838e+09	0.000602811	0.0248982	327.399
41576	0.625	33.1	0	17.5615	3.1	2.81838e+09	0.00060271	0.0248894	324.847
41576	0.666667	22.9	0	17.2385	3.1	2.81838e+09	0.000603239	0.0248807	322.296
41576	0.708333	14.3	0	16.9154	3.1	2.81838e+09	0.000603769	0.024872	319.744
41576	0.75	10.2	0	16.5923	3.1	2.81838e+09	0.000604299	0.0248633	317.193
41576	0.791667	10.2	0	16.2692	3.1	2.81838e+09	0.000605215	0.0248546	314.642
41576	0.833333	9.7	0	15.9462	3.1	2.81838e+09	0.000606132	0.0248459	312.09
41576	0.875	9.9	0	15.6231	3.1	2.81838e+09	0.000607048	0.0248372	309.539
41576	0.916667	9.3	1	15.3	3.1	2.81838e+09	0.000610373	0.0248284	306.988
41576	0.958333	9.6	1	15	3.3	5.62341e+09	0.000613697	0.0248197	304.436
41577	0	9	0	14.43	3.35	8.22335e+09	0.000617022	0.024811	301.885
41577	0.0416667	9.5	0	13.86	3.4	1.08233e+10	0.000618909	0.0248023	299.333
41577	0.0833333	9.2	0	13.29	3.45	1.34232e+10	0.000620796	0.0247936	303.814
41577	0.125	8.6	0	12.72	3.5	1.60232e+10	0.000622683	0.0247849	308.295
41577	0.166667	8.4	0	12.15	3.55	1.86231e+10	0.00062078	0.0247762	312.776
41577	0.208333	9.6	0	11.58	3.6	2.1223e+10	0.000618878	0.0247674	317.257
41577	0.25	15.7	0	11.01	3.65	2.3823e+10	0.000616975	0.0247587	321.738
41577	0.291667	22.4	0	10.44	3.7	2.64229e+10	0.000612314	0.02475	326.219
41577	0.333333	26.7	0	9.87	3.75	2.90228e+10	0.000607653	0.0247413	330.7
41577	0.375	31.6	1	9.3	3.8	3.16228e+10	0.000602992	0.0247326	335.182
41577	0.416667	35.6	0	9.95	3.7875	3.04683e+10	0.000602486	0.0247239	339.663
41577	0.458333	39.5	0	10.6	3.775	2.93139e+10	0.00060198	0.0247152	344.144
41577	0.5	42.3	0	11.25	3.7625	2.81594e+10	0.000601474	0.0247064	357.837
41577	0.541667	42.7	0	11.9	3.75	2.7005e+10	0.000601486	0.0246977	355.51
41577	0.583333	41.5	0	12.55	3.7375	2.58505e+10	0.000601499	0.024689	353.184
41577	0.625	31.5	0	13.2	3.725	2.46961e+10	0.000601511	0.0246803	350.858
41577	0.666667	22.9	0	13.85	3.7125	2.35417e+10	0.000602346	0.0246716	348.532
41577	0.708333	17.5	1	14.5	3.7	2.23872e+10	0.00060318	0.0246629	346.205
41577	0.75	14.3	0	13.76	3.63	2.0348e+10	0.000604015	0.0246542	343.879
41577	0.791667	12	0	13.02	3.56	1.83088e+10	0.000605704	0.0246454	341.553
41577	0.833333	12	0	12.28	3.49	1.62696e+10	0.000607392	0.0246367	339.226
41577	0.875	12.2	0	11.54	3.42	1.42304e+10	0.000609081	0.024628	336.9
41577	0.916667	11.8	0	10.8	3.35	1.21912e+10	0.00061171	0.0246193	334.574
41577	0.958333	11.7	0	10.06	3.28	1.0152e+10	0.000614339	0.0246106	332.248
41578	0	10.3	0	9.32	3.21	8.11285e+09	0.000616968	0.0246019	329.921
41578	0.0416667	12.1	0	8.58	3.14	6.07365e+09	0.000619331	0.0245932	327.595
41578	0.0833333	12.2	0	7.84	3.07	4.03446e+09	0.000621693	0.0245844	330.745
41578	0.125	11.3	1	7.1	3	1.99526e+09	0.000624055	0.0245757	333.896
41578	0.166667	9.9	0	9.3	3.125	4.30149e+09	0.000623727	0.024567	337.046
41578	0.208333	9.2	0	11.5	3.25	6.60772e+09	0.000623399	0.0245583	340.197
41578	0.25	16.8	0	13.7	3.375	8.91395e+09	0.00062307	0.0245496	343.347
41578	0.291667	28.3	1	15.9	3.5	1.12202e+10	0.000617621	0.0245409	346.498
41578	0.333333	36.3	0	15.7167	3.43333	9.81988e+09	0.000612172	0.0245322	349.648
41578	0.375	40.5	0	15.5333	3.36667	8.41958e+09	0.000606723	0.0245234	352.799
41578	0.416667	41.7	0	15.35	3.3	7.01928e+09	0.000605749	0.0245147	355.949
41578	0.458333	38.6	0	15.1667	3.23333	5.61898e+09	0.000604775	0.024506	359.1
41578	0.5	35.2	0	14.9833	3.16667	4.21868e+09	0.0006038	0.0244973	362.25
41578	0.541667	32.9	1	14.8	3.1	2.81838e+09	0.000603824	0.0244886	359.38
41578	0.583333	29.6	0	14.5538	3.09231	2.75507e+09	0.000603847	0.0244799	356.509
41578	0.625	22.8	0	14.3077	3.08462	2.69175e+09	0.00060387	0.0244712	353.639
41578	0.666667	16.9	0	14.0615	3.07692	2.62843e+09	0.00060549	0.0244624	350.769
41578	0.708333	12	0	13.8154	3.06923	2.56512e+09	0.000607111	0.0244537	347.899
41578	0.75	10.3	0	13.5692	3.06154	2.5018e+09	0.000608731	0.024445	345.028
41578	0.791667	9.3	0	13.3231	3.05385	2.43848e+09	0.000611675	0.0244363	342.158
41578	0.833333	9.1	0	13.0769	3.04615	2.37516e+09	0.000614618	0.0244276	339.288
41578	0.875	8.9	0	12.8308	3.03846	2.31185e+09	0.000617562	0.0244189	336.418
41578	0.916667	8.4	0	12.5846	3.03077	2.24853e+09	0.000618012	0.0244101	333.547
41578	0.958333	8.5	0	12.3385	3.02308	2.18521e+09	0.000618463	0.0244014	330.677
41579	0	8.3	0	12.0923	3.01538	2.1219e+09	0.000618914	0.0243927	327.807
41579	0.0416667	9.7	0	11.8462	3.00769	2.05858e+09	0.000619302	0.024384	328.275
41579	0.0833333	9.3	1	11.6	3	1.99526e+09	0.00061969	0.0243753	328.744
41579	0.125	8.7	0	15.2444	3.07222	1.17637e+10	0.000620078	0.0243666	329.213
41579	0.166667	8.1	0	18.8889	3.14444	2.15322e+10	0.000619967	0.0243579	329.681
41579	0.208333	8.9	0	22.5333	3.21667	3.13007e+10	0.000619857	0.0243491	330.15
41579	0.25	16.2	0	26.1778	3.28889	4.10692e+10	0.000619746	0.0243404	330.618
41579	0.291667	25.7	0	29.8222	3.36111	5.08377e+10	0.000614246	0.0243317	331.087
41579	0.333333	30.9	0	33.4667	3.43333	6.06062e+10	0.000608745	0.024323	331.556
41579	0.375	33.7	0	37.1111	3.50556	7.03746e+10	0.000603244	0.0243143	332.024
41579	0.416667	39.3	0	40.7556	3.57778	8.01431e+10	0.000602221	0.0243056	332.493
41579	0.458333	42	0	44.4	3.65	8.99116e+10	0.000601197	0.0242969	332.961
41579	0.5	41.4	0	48.0444	3.72222	9.96801e+10	0.000600173	0.0242881	333.43
41579	0.541667	38.3	0	51.6889	3.79444	1.09449e+11	0.000600123	0.0242794	331.469
41579	0.583333	36	0	55.3333	3.86667	1.19217e+11	0.000600073	0.0242707	329.507
41579	0.625	28.3	0	58.9778	3.93889	1.28986e+11	0.000600022	0.024262	327.546
41579	0.666667	21.1	0	62.6222	4.01111	1.38754e+11	0.000600975	0.0242533	325.584
41579	0.708333	14.9	0	66.2667	4.08333	1.48522e+11	0.000601927	0.0242446	323.623
41579	0.75	11.6	0	69.9111	4.15556	1.58291e+11	0.000602879	0.0242359	321.661
41579	0.791667	9.5	0	73.5556	4.22778	1.68059e+11	0.000604682	0.0242271	319.7
41579	0.833333	9.6	1	77.2	4.3	1.77828e+11	0.000606485	0.0242184	317.738
41579	0.875	9.5	0	73.4526	4.25789	1.69059e+11	0.000608289	0.0242097	315.777
41579	0.916667	9.2	0	69.7053	4.21579	1.6029e+11	0.000610721	0.024201	313.815
41579	0.958333	9.3	0	65.9579	4.17368	1.51521e+11	0.000613154	0.0241923	311.854
41580	0	8.3	0	62.2105	4.13158	1.42753e+11	0.000615587	0.0241836	309.892
41580	0.0416667	9.4	0	58.4632	4.08947	1.33984e+11	0.00061651	0.0241749	309.874
41580	0.0833333	8.9	0	54.7158	4.04737	1.25215e+11	0.000617433	0.0241661	309.856
41580	0.125	8.4	0	50.9684	4.00526	1.16446e+11	0.000618357	0.0241574	309.838
41580	0.166667	8.3	0	47.2211	3.96316	1.07677e+11	0.000617448	0.0241487	309.82
41580	0.208333	8.7	0	43.4737	3.92105	9.89085e+10	0.000616539	0.02414	309.802
41580	0.25	14.6	0	39.7263	3.87895	9.01396e+10	0.000615631	0.0241313	309.783
41580	0.291667	22.6	0	35.9789	3.83684	8.13708e+10	0.000611485	0.0241226	309.765
41580	0.333333	28.7	0	32.2316	3.79474	7.2602e+10	0.00060734	0.0241139	309.747
41580	0.375	32.2	0	28.4842	3.75263	6.38332e+10	0.000603195	0.0241051	309.729
41580	0.416667	35.9	0	24.7368	3.71053	5.50643e+10	0.000602536	0.0240964	309.711
41580	0.458333	35	0	20.9895	3.66842	4.62955e+10	0.000601877	0.0240877	309.693
41580	0.5	33.4	0	17.2421	3.62632	3.75267e+10	0.000601219	0.024079	309.675
41580	0.541667	31.8	0	13.4947	3.58421	2.87578e+10	0.000601562	0.0240703	309.657
41580	0.583333	30.4	0	9.74737	3.54211	1.9989e+10	0.000601906	0.0240616	309.638
41580	0.625	24.2	1	6	3.5	1.12202e+10	0.000602249	0.0240529	309.62
41580	0.666667	18.4	0	6.04167	3.4875	1.09186e+10	0.000603413	0.0240441	309.602
41580	0.708333	13.5	0	6.08333	3.475	1.06169e+10	0.000604576	0.0240354	309.584
41580	0.75	11	0	6.125	3.4625	1.03153e+10	0.000605739	0.0240267	309.566
41580	0.791667	9.3	0	6.16667	3.45	1.00137e+10	0.000607485	0.024018	309.548
41580	0.833333	9.2	0	6.20833	3.4375	9.71204e+09	0.00060923	0.0240093	309.53
41580	0.875	8.7	0	6.25	3.425	9.41041e+09	0.000610976	0.0240006	309.512
41580	0.916667	8.9	0	6.29167	3.4125	9.10878e+09	0.000613591	0.0239919	309.494
41580	0.958333	9.3	0	6.33333	3.4	8.80715e+09	0.000616206	0.0239831	309.475
41581	0	7.7	0	6.375	3.3875	8.50552e+09	0.000618821	0.0239744	309.457
41581	0.0416667	9.5	0	6.41667	3.375	8.20389e+09	0.000616892	0.0239657	310.433
41581	0.0833333	9.3	0	6.45833	3.3625	7.90226e+09	0.000614963	0.023957	310.092
41581	0.125	9.1	0	6.5	3.35	7.60063e+09	0.000613034	0.0239483	309.75
41581	0.166667	9.1	0	6.54167	3.3375	7.299e+09	0.000612419	0.0239396	309.409
41581	0.208333	8.9	0	6.58333	3.325	6.99737e+09	0.000611803	0.0239308	309.067
41581	0.25	14.1	0	6.625	3.3125	6.69574e+09	0.000611188	0.0239221	308.725
41581	0.291667	21.1	0	6.66667	3.3	6.39411e+09	0.000608265	0.0239134	308.384
41581	0.333333	26	0	6.70833	3.2875	6.09248e+09	0.000605343	0.0239047	308.042
41581	0.375	30	0	6.75	3.275	5.79085e+09	0.00060242	0.023896	307.701
41581	0.416667	33.9	0	6.79167	3.2625	5.48922e+09	0.000602047	0.0238873	307.359
41581	0.458333	37.3	0	6.83333	3.25	5.18759e+09	0.000601673	0.0238786	307.017
41581	0.5	38.3	0	6.875	3.2375	4.88596e+09	0.0006013	0.0238698	306.676
41581	0.541667	34.5	0	6.91667	3.225	4.58433e+09	0.000601116	0.0238611	306.334
41581	0.583333	33	0	6.95833	3.2125	4.2827e+09	0.000600932	0.0238524	305.993
41581	0.625	29.6	1	7	3.2	3.98107e+09	0.000600747	0.0238437	305.651
41581	0.666667	21.7	0	11.1167	3.23333	7.33357e+09	0.000601843	0.023835	305.309
41581	0.708333	15.8	0	15.2333	3.26667	1.06861e+10	0.000602938	0.0238263	304.968
41581	0.75	12.9	2	19.35	3.3	1.40386e+10	0.000604033	0.0238176	304.626
41581	0.791667	11.2	0	17.4625	3.475	2.63029e+10	0.000605387	0.0238088	304.285
41581	0.833333	10.8	0	15.575	3.65	3.85672e+10	0.000606742	0.0238001	303.943
41581	0.875	8.9	0	13.6875	3.825	5.08314e+10	0.000608096	0.0237914	303.601
41581	0.916667	8.5	1	11.8	4	6.30957e+10	0.000609053	0.0237827	303.26
41581	0.958333	9.1	0	11.25	3.75	4.78206e+10	0.00061001	0.023774	302.918
41582	0	7.8	0	10.7	3.5	3.25455e+10	0.000610967	0.0237653	302.577
41582	0.0416667	9.4	0	10.15	3.25	1.72704e+10	0.000611921	0.0237566	302.235
41582	0.0833333	9.5	1	9.6	3	1.99526e+09	0.000612874	0.0237478	308.712
41582	0.125	9.8	0	9.9	3.025	2.45651e+09	0.000613828	0.0237391	315.188
41582	0.166667	9	0	10.2	3.05	2.91775e+09	0.000613191	0.0237304	321.664
41582	0.208333	9.1	0	10.5	3.075	3.379e+09	0.000612553	0.0237217	328.141
41582	0.25	15.4	0	10.8	3.1	3.84025e+09	0.000611916	0.023713	334.618
41582	0.291667	24.1	0	11.1	3.125	4.30149e+09	0.00060791	0.0237043	341.094
41582	0.333333	30.4	0	11.4	3.15	4.76274e+09	0.000603905	0.0236956	347.57
41582	0.375	33.3	0	11.7	3.175	5.22399e+09	0.0005999	0.0236868	354.047
41582	0.416667	34.5	0	12	3.2	5.68523e+09	0.000599482	0.0236781	360.524
41582	0.458333	36.1	0	12.3	3.225	6.14648e+09	0.000599064	0.0236694	367
41582	0.5	35.6	0	12.6	3.25	6.60772e+09	0.000598646	0.0236607	353.63
41582	0.541667	32.5	0	12.9	3.275	7.06897e+09	0.000598788	0.023652	353.355
41582	0.583333	34.9	0	13.2	3.3	7.53022e+09	0.00059893	0.0236433	353.08
41582	0.625	29.1	0	13.5	3.325	7.99146e+09	0.000599072	0.0236346	352.805
41582	0.666667	19.7	0	13.8	3.35	8.45271e+09	0.000600521	0.0236258	352.53
41582	0.708333	14	0	14.1	3.375	8.91395e+09	0.00060197	0.0236171	352.255
41582	0.75	11.8	0	14.4	3.4	9.3752e+09	0.000603419	0.0236084	351.98
41582	0.791667	10.5	0	14.7	3.425	9.83645e+09	0.000604462	0.0235997	351.705
41582	0.833333	10.2	0	15	3.45	1.02977e+10	0.000605504	0.023591	351.43
41582	0.875	9.7	0	15.3	3.475	1.07589e+10	0.000606546	0.0235823	351.155
41582	0.916667	9.8	1	15.6	3.5	1.12202e+10	0.000608117	0.0235736	350.88
41582	0.958333	10	0	10.7	3.3	7.01928e+09	0.000609688	0.0235648	350.605
41583	0	8.9	1	5.8	3.1	2.81838e+09	0.000611259	0.0235561	350.33
41583	0.0416667	10	0	54.25	3.1	2.81838e+09	0.000609592	0.0235474	350.055
41583	0.0833333	10.5	0	102.7	3.1	2.81838e+09	0.000607925	0.0235387	349.78
41583	0.125	10.8	0	151.15	3.1	2.81838e+09	0.000606257	0.02353	349.505
41583	0.166667	9	1	199.6	3.1	2.81838e+09	0.000606246	0.0235213	349.23
41583	0.208333	8.9	0	188.576	3.10588	2.88678e+09	0.000606236	0.0235126	348.955
41583	0.25	14.1	0	177.553	3.11176	2.95517e+09	0.000606225	0.0235038	348.68
41583	0.291667	20.4	0	166.529	3.11765	3.02356e+09	0.000604287	0.0234951	348.405
41583	0.333333	30.7	0	155.506	3.12353	3.09196e+09	0.000602349	0.0234864	348.13
41583	0.375	35.5	0	144.482	3.12941	3.16035e+09	0.000600411	0.0234777	347.855
41583	0.416667	36.9	0	133.459	3.13529	3.22874e+09	0.000600244	0.023469	347.58
41583	0.458333	38.3	0	122.435	3.14118	3.29714e+09	0.000600076	0.0234603	347.305
41583	0.5	37.2	0	111.412	3.14706	3.36553e+09	0.000599909	0.0234515	347.03
41583	0.541667	35.1	0	100.388	3.15294	3.43392e+09	0.000600211	0.0234428	343.577
41583	0.583333	35.3	0	89.3647	3.15882	3.50232e+09	0.000600512	0.0234341	340.124
41583	0.625	28.7	0	78.3412	3.16471	3.57071e+09	0.000600813	0.0234254	336.671
41583	0.666667	19.3	0	67.3176	3.17059	3.6391e+09	0.00060171	0.0234167	333.217
41583	0.708333	12.7	0	56.2941	3.17647	3.7075e+09	0.000602607	0.023408	329.764
41583	0.75	9.2	0	45.2706	3.18235	3.77589e+09	0.000603504	0.0233993	326.311
41583	0.791667	9.2	0	34.2471	3.18824	3.84428e+09	0.000604697	0.0233905	322.858
41583	0.833333	9	0	23.2235	3.19412	3.91268e+09	0.00060589	0.0233818	319.405
41583	0.875	8.4	1	12.2	3.2	3.98107e+09	0.000607083	0.0233731	315.952
41583	0.916667	8.3	1	0.1	3.1	2.81838e+09	0.00061167	0.0233644	312.498
41583	0.958333	8.2	0	4.43125	3.11875	3.13869e+09	0.000616257	0.0233557	309.045
41584	0	9.4	0	8.7625	3.1375	3.459e+09	0.000620845	0.023347	305.592
41584	0.0416667	10.8	0	13.0938	3.15625	3.7793e+09	0.000623547	0.0233383	305.497
41584	0.0833333	10.1	0	17.425	3.175	4.09961e+09	0.00062625	0.0233295	305.402
41584	0.125	9.8	0	21.7563	3.19375	4.41991e+09	0.000628953	0.0233208	305.307
41584	0.166667	8.9	0	26.0875	3.2125	4.74022e+09	0.000626396	0.0233121	305.212
41584	0.208333	8.7	0	30.4187	3.23125	5.06053e+09	0.000623839	0.0233034	305.117
41584	0.25	13.1	0	34.75	3.25	5.38083e+09	0.000621282	0.0232947	305.022
41584	0.291667	19.9	0	39.0812	3.26875	5.70114e+09	0.000616109	0.023286	304.927
41584	0.333333	26.7	0	43.4125	3.2875	6.02145e+09	0.000610936	0.0232773	304.832
41584	0.375	31	0	47.7437	3.30625	6.34175e+09	0.000605763	0.0232685	304.737
41584	0.416667	33.2	0	52.075	3.325	6.66206e+09	0.000605025	0.0232598	304.642
41584	0.458333	36	0	56.4062	3.34375	6.98236e+09	0.000604288	0.0232511	304.547
41584	0.5	35	0	60.7375	3.3625	7.30267e+09	0.00060355	0.0232424	304.452
41584	0.541667	30.6	0	65.0687	3.38125	7.62298e+09	0.000603497	0.0232337	304.357
41584	0.583333	27.8	1	69.4	3.4	7.94328e+09	0.000603444	0.023225	304.262
41584	0.625	23.8	0	64.1545	3.40909	8.24118e+09	0.000603391	0.0232163	304.167
41584	0.666667	18.1	0	58.9091	3.41818	8.53908e+09	0.00060427	0.0232075	304.072
41584	0.708333	12.2	0	53.6636	3.42727	8.83698e+09	0.000605149	0.0231988	303.977
41584	0.75	9.8	0	48.4182	3.43636	9.13488e+09	0.000606029	0.0231901	303.882
41584	0.791667	9.2	0	43.1727	3.44545	9.43278e+09	0.00060764	0.0231814	303.787
41584	0.833333	9.1	0	37.9273	3.45455	9.73068e+09	0.000609251	0.0231727	303.692
41584	0.875	8.6	0	32.6818	3.46364	1.00286e+10	0.000610862	0.023164	303.597
41584	0.916667	8.9	0	27.4364	3.47273	1.03265e+10	0.000615513	0.0231553	303.502
41584	0.958333	8.1	0	22.1909	3.48182	1.06244e+10	0.000620163	0.0231465	303.407
41585	0	8.2	0	16.9455	3.49091	1.09223e+10	0.000624813	0.0231378	303.312
41585	0.0416667	9.3	1	11.7	3.5	1.12202e+10	0.000626001	0.0231291	303.325
41585	0.0833333	8.9	0	12.0278	3.52222	2.05011e+10	0.000627189	0.0231204	303.339
41585	0.125	9.4	0	12.3556	3.54444	2.9782e+10	0.000628376	0.0231117	303.352
41585	0.166667	9.4	0	12.6833	3.56667	3.9063e+10	0.000628795	0.023103	303.366
41585	0.208333	9	0	13.0111	3.58889	4.83439e+10	0.000629214	0.0230943	303.379
41585	0.25	13.7	0	13.3389	3.61111	5.76248e+10	0.000629634	0.0230855	303.392
41585	0.291667	21.7	0	13.6667	3.63333	6.69057e+10	0.000622537	0.0230768	303.406
41585	0.333333	30.7	0	13.9944	3.65556	7.61867e+10	0.000615441	0.0230681	303.419
41585	0.375	38.4	0	14.3222	3.67778	8.54676e+10	0.000608345	0.0230594	303.433
41585	0.416667	42.4	2	14.65	3.7	9.47485e+10	0.000606816	0.0230507	303.446
41585	0.458333	42.8	0	14.7421	3.71053	9.21127e+10	0.000605287	0.023042	303.46
41585	0.5	43.1	0	14.8342	3.72105	8.94769e+10	0.000603758	0.0230333	303.473
41585	0.541667	42.1	0	14.9263	3.73158	8.68411e+10	0.00060385	0.0230245	303.486
41585	0.583333	43.7	0	15.0184	3.74211	8.42053e+10	0.000603943	0.0230158	303.5
41585	0.625	37.6	0	15.1105	3.75263	8.15695e+10	0.000604035	0.0230071	303.513
41585	0.666667	25.6	0	15.2026	3.76316	7.89337e+10	0.000606404	0.0229984	303.527
41585	0.708333	16	0	15.2947	3.77368	7.62979e+10	0.000608772	0.0229897	303.54
41585	0.75	12.3	0	15.3868	3.78421	7.36621e+10	0.00061114	0.022981	303.553
41585	0.791667	12.6	0	15.4789	3.79474	7.10263e+10	0.000615311	0.0229723	303.567
41585	0.833333	13.5	0	15.5711	3.80526	6.83905e+10	0.000619483	0.0229635	303.58
41585	0.875	12.9	0	15.6632	3.81579	6.57547e+10	0.000623654	0.0229548	303.594
41585	0.916667	12.2	0	15.7553	3.82632	6.31189e+10	0.000626473	0.0229461	303.607
41585	0.958333	11.1	0	15.8474	3.83684	6.04831e+10	0.000629291	0.0229374	303.621
41586	0	13.4	0	15.9395	3.84737	5.78473e+10	0.00063211	0.0229287	303.634
41586	0.0416667	13.4	0	16.0316	3.85789	5.52115e+10	0.000634998	0.02292	303.551
41586	0.0833333	12.7	0	16.1237	3.86842	5.25758e+10	0.000637885	0.0229113	303.468
41586	0.125	12.3	0	16.2158	3.87895	4.994e+10	0.000640773	0.0229025	303.385
41586	0.166667	11.3	0	16.3079	3.88947	4.73042e+10	0.000641661	0.0228938	303.301
41586	0.208333	10.6	1	16.4	3.9	4.46684e+10	0.000642549	0.0228851	303.218
41586	0.25	15.1	1	24	3.8	3.16228e+10	0.000643437	0.0228764	303.135
41586	0.291667	21.7	0	26.0357	3.87143	8.0974e+10	0.000632471	0.0228677	303.052
41586	0.333333	28.1	0	28.0714	3.94286	1.30325e+11	0.000621504	0.022859	302.969
41586	0.375	31.6	0	30.1071	4.01429	1.79676e+11	0.000610538	0.0228502	302.886
41586	0.416667	33.1	0	32.1429	4.08571	2.29028e+11	0.000609198	0.0228415	302.803
41586	0.458333	33.9	0	34.1786	4.15714	2.78379e+11	0.000607857	0.0228328	302.719
41586	0.5	33.3	0	36.2143	4.22857	3.2773e+11	0.000606517	0.0228241	302.636
41586	0.541667	29.5	2	38.25	4.3	3.77081e+11	0.000606447	0.0228154	302.553
41586	0.583333	27.1	0	34.9714	4.21429	3.26411e+11	0.000606378	0.0228067	302.47
41586	0.625	22.6	0	31.6929	4.12857	2.7574e+11	0.000606308	0.022798	302.387
41586	0.666667	17.4	0	28.4143	4.04286	2.25069e+11	0.000607409	0.0227892	302.304
41586	0.708333	13.6	0	25.1357	3.95714	1.74399e+11	0.00060851	0.0227805	302.221
41586	0.75	11.5	0	21.8571	3.87143	1.23728e+11	0.000609611	0.0227718	302.137
41586	0.791667	9.6	0	18.5786	3.78571	7.30578e+10	0.000610105	0.0227631	302.054
41586	0.833333	8.3	1	15.3	3.7	2.23872e+10	0.000610599	0.0227544	301.971
41586	0.875	7.3	0	15.6	3.8	3.35278e+10	0.000611092	0.0227457	301.888
41586	0.916667	7.5	1	15.9	3.9	4.46684e+10	0.000611255	0.022737	301.805
41586	0.958333	6.3	0	13.4	3.55	2.43247e+10	0.000611419	0.0227282	301.722
41587	0	8.7	1	10.9	3.2	3.98107e+09	0.000611582	0.0227195	301.639
41587	0.0416667	9.2	0	13.44	3.2	4.87322e+09	0.000611362	0.0227108	301.555
41587	0.0833333	8.2	0	15.98	3.2	5.76536e+09	0.000611142	0.0227021	301.472
41587	0.125	8.7	0	18.52	3.2	6.65751e+09	0.000610922	0.0226934	301.389
41587	0.166667	8.6	0	21.06	3.2	7.54965e+09	0.000610289	0.0226847	301.306
41587	0.208333	9	2	23.6	3.2	8.4418e+09	0.000609657	0.022676	301.223
41587	0.25	13.9	0	24.3375	3.175	7.63598e+09	0.000609025	0.0226672	301.14
41587	0.291667	22.9	0	25.075	3.15	6.83016e+09	0.000608412	0.0226585	301.057
41587	0.333333	27.5	0	25.8125	3.125	6.02435e+09	0.000607799	0.0226498	300.973
41587	0.375	37	0	26.55	3.1	5.21853e+09	0.000607187	0.0226411	300.89
41587	0.416667	46.1	0	27.2875	3.075	4.41271e+09	0.000606606	0.0226324	300.807
41587	0.458333	46.4	0	28.025	3.05	3.6069e+09	0.000606026	0.0226237	300.724
41587	0.5	46.8	0	28.7625	3.025	2.80108e+09	0.000605445	0.022615	300.641
41587	0.541667	43.7	1	29.5	3	1.99526e+09	0.000605693	0.0226062	300.558
41587	0.583333	41.2	0	24.3	3.075	2.9023e+09	0.000605941	0.0225975	300.475
41587	0.625	38.1	0	19.1	3.15	3.80934e+09	0.000606189	0.0225888	300.391
41587	0.666667	31.6	0	13.9	3.225	4.71638e+09	0.000607629	0.0225801	300.308
41587	0.708333	23.3	1	8.7	3.3	5.62341e+09	0.000609069	0.0225714	300.225
41587	0.75	17.7	0	10.3286	3.25714	5.10511e+09	0.000610508	0.0225627	300.142
41587	0.791667	13.3	0	11.9571	3.21429	4.5868e+09	0.000611519	0.022554	300.059
41587	0.833333	11.6	0	13.5857	3.17143	4.06849e+09	0.000612529	0.0225452	299.976
41587	0.875	10.9	0	15.2143	3.12857	3.55018e+09	0.00061354	0.0225365	299.893
41587	0.916667	10.8	0	16.8429	3.08571	3.03188e+09	0.000613479	0.0225278	299.809
41587	0.958333	10.4	0	18.4714	3.04286	2.51357e+09	0.000613418	0.0225191	299.726
41588	0	11.8	1	20.1	3	1.99526e+09	0.000613357	0.0225104	299.643
41588	0.0416667	12.5	0	20.1806	3.00278	2.01813e+09	0.000613461	0.0225017	299.56
41588	0.0833333	12.3	0	20.2611	3.00556	2.04099e+09	0.000613565	0.022493	301.055
41588	0.125	11.3	0	20.3417	3.00833	2.06386e+09	0.000613668	0.0224842	302.55
41588	0.166667	11.4	0	20.4222	3.01111	2.08672e+09	0.00061359	0.0224755	304.044
41588	0.208333	10.6	0	20.5028	3.01389	2.10958e+09	0.000613512	0.0224668	305.539
41588	0.25	16.1	0	20.5833	3.01667	2.13245e+09	0.000613433	0.0224581	307.034
[truncated: 857 more rows]
