# Supplementary material for: Ionospheric TEC anomalies analysis and prediction during six volcanic eruptions using a Hybrid ML-DL model and comparison with the AR/MLR Models
Source: PLoS One. 2026 Jul 24;21(7):e0354386. doi: 10.1371/journal.pone.0354386 (PMC13399517; doi:10.1371/journal.pone.0354386)
Supplement: S1 File — (ZIP) [file pone.0354386.s001.zip › dataset/Mt. La Soufriere.xlsx]

## Sheet: Sheet1
Date	Time (UTC)	TEC (TECU)	CO2_EMISSION	SESIMIC_COUNT	AVG_DEPTH	AVG_MAG	Sesimic_energy	So2_emission	Surface_Thermal_data
44197	0	6.7	0.000414007	1	11	3.45	9.44061e+09	0.000213922	336.73
44197	0.0416667	7.6	0.000414047	0	16.8	3.44	9.14114e+09	0.000213851	337.1
44197	0.0833333	6.6	0.000414088	0	22.6	3.43	8.84168e+09	0.000213781	337.471
44197	0.125	6.8	0.000414128	0	28.4	3.42	8.54221e+09	0.00021371	337.841
44197	0.166667	7.1	0.000414172	0	34.2	3.41	8.24275e+09	0.00021364	338.212
44197	0.208333	7.4	0.000414217	1	40	3.4	7.94328e+09	0.000213569	338.582
44197	0.25	7.9	0.000414262	0	36.1667	3.37167	7.35535e+09	0.000213498	338.952
44197	0.291667	6.8	0.000414297	0	32.3333	3.34333	6.76742e+09	0.000213428	339.323
44197	0.333333	7.9	0.000414332	0	28.5	3.315	6.17949e+09	0.000213357	339.693
44197	0.375	7.5	0.000414367	0	24.6667	3.28667	5.59156e+09	0.000213287	340.064
44197	0.416667	7.3	0.000414386	0	20.8333	3.25833	5.00363e+09	0.000213216	340.434
44197	0.458333	10.2	0.000414405	1	17	3.23	4.4157e+09	0.000213145	340.805
44197	0.5	11.5	0.000414424	0	16.2	3.218	4.25041e+09	0.000213075	341.175
44197	0.541667	12.5	0.000414434	0	15.4	3.206	4.08511e+09	0.000213004	341.545
44197	0.583333	13.5	0.000414443	0	14.6	3.194	3.91981e+09	0.000212934	341.916
44197	0.625	17.1	0.000414453	0	13.8	3.182	3.75452e+09	0.000212863	342.286
44197	0.666667	16.9	0.000414459	1	13	3.17	3.58922e+09	0.000212792	342.657
44197	0.708333	17.1	0.000414466	0	14	3.19	4.10217e+09	0.000212722	343.027
44197	0.75	14.5	0.000414473	0	15	3.21	4.61511e+09	0.000212651	343.397
44197	0.791667	17	0.000414478	0	16	3.23	5.12806e+09	0.000212581	343.768
44197	0.833333	15.2	0.000414484	0	17	3.25	5.64101e+09	0.00021251	344.138
44197	0.875	13.9	0.000414489	0	18	3.27	6.15395e+09	0.000212439	344.509
44197	0.916667	12.4	0.000414488	0	19	3.29	6.6669e+09	0.000212369	344.879
44197	0.958333	10.3	0.000414486	0	20	3.31	7.17985e+09	0.000212298	345.25
44198	0	8.3	0.000414484	0	21	3.33	7.6928e+09	0.000212228	345.62
44198	0.0416667	8.7	0.000414484	0	22	3.35	8.20574e+09	0.000212157	342.356
44198	0.0833333	7.8	0.000414484	0	23	3.37	8.71869e+09	0.000212086	339.092
44198	0.125	8.3	0.000414484	0	24	3.39	9.23164e+09	0.000212016	335.827
44198	0.166667	8.2	0.000414479	0	25	3.41	9.74458e+09	0.000211945	332.563
44198	0.208333	7.9	0.000414474	0	26	3.43	1.02575e+10	0.000211875	329.299
44198	0.25	7.9	0.000414469	0	27	3.45	1.07705e+10	0.000211804	326.035
44198	0.291667	7.1	0.000414464	0	28	3.47	1.12834e+10	0.000211733	322.771
44198	0.333333	7.7	0.00041446	0	29	3.49	1.17964e+10	0.000211663	319.507
44198	0.375	7.4	0.000414456	0	30	3.51	1.23093e+10	0.000211592	316.243
44198	0.416667	7.1	0.000414456	0	31	3.53	1.28223e+10	0.000211521	312.978
44198	0.458333	9.9	0.000414456	1	32	3.55	1.33352e+10	0.000211451	309.714
44198	0.5	10.7	0.000414456	0	31.0417	3.5525	1.34632e+10	0.00021138	306.45
44198	0.541667	11.9	0.000414461	0	30.0833	3.555	1.35911e+10	0.00021131	307.225
44198	0.583333	12.3	0.000414466	0	29.125	3.5575	1.3719e+10	0.000211239	308
44198	0.625	14.8	0.000414471	0	28.1667	3.56	1.3847e+10	0.000211168	308.776
44198	0.666667	14.6	0.000414476	0	27.2083	3.5625	1.39749e+10	0.000211098	309.551
44198	0.708333	15.8	0.000414481	0	26.25	3.565	1.41029e+10	0.000211027	310.326
44198	0.75	15.2	0.000414487	0	25.2917	3.5675	1.42308e+10	0.000210957	311.101
44198	0.791667	14.6	0.00041449	0	24.3333	3.57	1.43588e+10	0.000210886	311.876
44198	0.833333	12.8	0.000414494	0	23.375	3.5725	1.44867e+10	0.000210815	312.652
44198	0.875	12.6	0.000414498	0	22.4167	3.575	1.46147e+10	0.000210745	313.427
44198	0.916667	12.1	0.000414499	0	21.4583	3.5775	1.47426e+10	0.000210674	314.202
44198	0.958333	8.5	0.000414501	0	20.5	3.58	1.48706e+10	0.000210604	314.977
44199	0	6.5	0.000414502	0	19.5417	3.5825	1.49985e+10	0.000210533	315.752
44199	0.0416667	7.9	0.000414507	0	18.5833	3.585	1.51264e+10	0.000210462	316.528
44199	0.0833333	7.2	0.000414511	0	17.625	3.5875	1.52544e+10	0.000210392	317.303
44199	0.125	6	0.000414516	0	16.6667	3.59	1.53823e+10	0.000210321	318.078
44199	0.166667	6	0.000414525	0	15.7083	3.5925	1.55103e+10	0.000210251	318.853
44199	0.208333	7.4	0.000414535	0	14.75	3.595	1.56382e+10	0.00021018	319.629
44199	0.25	7.4	0.000414544	0	13.7917	3.5975	1.57662e+10	0.000210109	320.404
44199	0.291667	7.1	0.000414546	0	12.8333	3.6	1.58941e+10	0.000210039	321.179
44199	0.333333	7.4	0.000414548	0	11.875	3.6025	1.60221e+10	0.000209968	321.954
44199	0.375	6.6	0.00041455	0	10.9167	3.605	1.615e+10	0.000209898	322.729
44199	0.416667	6.6	0.00041454	0	9.95833	3.6075	1.6278e+10	0.000209827	323.505
44199	0.458333	8.9	0.000414531	1	9	3.61	1.64059e+10	0.000209756	324.28
44199	0.5	9.7	0.000414522	0	8.25	3.465	1.28577e+10	0.000209686	325.055
44199	0.541667	11.6	0.000414507	0	7.5	3.32	9.3095e+09	0.000209615	325.144
44199	0.583333	12.3	0.000414492	0	6.75	3.175	5.7613e+09	0.000209544	325.233
44199	0.625	15.3	0.000414477	1	6	3.03	2.21309e+09	0.000209474	325.321
44199	0.666667	16.6	0.000414461	1	13	3.43	8.81049e+09	0.000209403	325.41
44199	0.708333	18.2	0.000414446	0	17	3.29333	6.58631e+09	0.000209333	325.499
44199	0.75	18.5	0.000414431	0	21	3.15667	4.36214e+09	0.000209262	325.587
44199	0.791667	17.6	0.000414418	1	25	3.02	2.13796e+09	0.000209191	325.676
44199	0.833333	14.3	0.000414406	0	22.75	3.3125	1.8266e+10	0.000209121	325.765
44199	0.875	12.3	0.000414393	2	20.5	3.605	3.43941e+10	0.00020905	325.854
44199	0.916667	11	0.000414384	0	16.25	3.5525	2.28072e+10	0.00020898	325.942
44199	0.958333	8.5	0.000414376	1	12	3.5	1.12202e+10	0.000208909	326.031
44200	0	6.2	0.000414367	0	11.9	3.45	4.39468e+10	0.000208838	326.12
44200	0.0416667	7.8	0.00041437	5	11.8	3.4	7.66734e+10	0.000208768	326.209
44200	0.0833333	7.2	0.000414373	0	11.9	3.5925	7.54343e+10	0.000208697	326.298
44200	0.125	7.2	0.000414376	2	12	3.785	7.41952e+10	0.000208627	326.386
44200	0.166667	7.8	0.000414377	0	12	3.8925	6.86455e+10	0.000208556	326.475
44200	0.208333	8.8	0.000414378	1	12	4	6.30957e+10	0.000208485	326.564
44200	0.25	8.2	0.000414379	0	11.8528	3.9412	2.01159e+11	0.000208415	326.652
44200	0.291667	7.5	0.000414371	0	11.7056	3.8824	3.39223e+11	0.000208344	326.741
44200	0.333333	7.9	0.000414363	0	11.5584	3.8236	4.77287e+11	0.000208274	326.83
44200	0.375	6.8	0.000414354	0	11.4112	3.7648	6.1535e+11	0.000208203	326.919
44200	0.416667	7	0.000414341	5	11.264	3.706	7.53414e+11	0.000208132	327.007
44200	0.458333	10.1	0.000414327	4	11.25	3.645	7.03478e+11	0.000208062	327.096
44200	0.5	11.4	0.000414313	1	14	3	1.99526e+09	0.000207991	327.185
44200	0.541667	12.9	0.000414297	2	13	3.1	5.97633e+09	0.000207921	327.274
44200	0.583333	15	0.000414282	1	12	3.17	3.58922e+09	0.00020785	327.363
44200	0.625	16.2	0.000414266	0	15	3.18333	3.76647e+09	0.000207779	327.451
44200	0.666667	18.8	0.000414252	0	18	3.19667	3.94372e+09	0.000207709	327.54
44200	0.708333	23.2	0.000414239	1	21	3.21	4.12098e+09	0.000207638	327.629
44200	0.75	23.6	0.000414225	0	34	3.2	3.99242e+09	0.000207568	327.717
44200	0.791667	21.8	0.000414216	0	47	3.19	3.86387e+09	0.000207497	327.806
44200	0.833333	12.6	0.000414207	0	60	3.18	3.73531e+09	0.000207426	327.895
44200	0.875	9.9	0.000414199	0	73	3.17	3.60676e+09	0.000207356	327.984
44200	0.916667	9.1	0.000414195	0	86	3.16	3.47821e+09	0.000207285	328.072
44200	0.958333	5.7	0.000414191	1	99	3.15	3.34965e+09	0.000207214	328.161
44201	0	5.8	0.000414187	0	90.1	3.245	1.19272e+10	0.000207144	328.25
44201	0.0416667	6.7	0.000414186	0	81.2	3.34	2.05047e+10	0.000207073	328.339
44201	0.0833333	6.5	0.000414186	0	72.3	3.435	2.90823e+10	0.000207003	328.428
44201	0.125	6.6	0.000414185	0	63.4	3.53	3.76598e+10	0.000206932	328.516
44201	0.166667	6.8	0.000414188	0	54.5	3.625	4.62374e+10	0.000206861	328.605
44201	0.208333	7.9	0.000414192	0	45.6	3.72	5.48149e+10	0.000206791	328.694
44201	0.25	7.5	0.000414195	0	36.7	3.815	6.33925e+10	0.00020672	328.783
44201	0.291667	6.7	0.000414201	0	27.8	3.91	7.197e+10	0.00020665	328.871
44201	0.333333	7	0.000414207	0	18.9	4.005	8.05475e+10	0.000206579	328.96
44201	0.375	5.9	0.000414213	1	10	4.1	8.91251e+10	0.000206508	329.049
44201	0.416667	6.4	0.000414222	0	10.75	3.895	6.81558e+10	0.000206438	329.137
44201	0.458333	8.6	0.000414231	0	11.5	3.69	4.71866e+10	0.000206367	329.226
44201	0.5	9.3	0.00041424	0	12.25	3.485	2.62173e+10	0.000206297	329.315
44201	0.541667	12	0.000414252	1	13	3.28	5.24807e+09	0.000206226	329.404
44201	0.583333	12.8	0.000414264	0	12.8	3.35467	2.16441e+10	0.000206155	329.493
44201	0.625	17.2	0.000414276	0	12.6	3.42933	3.80402e+10	0.000206085	329.581
44201	0.666667	19.6	0.00041429	0	12.4	3.504	5.44362e+10	0.000206014	329.67
44201	0.708333	22.8	0.000414304	0	12.2	3.57867	7.08322e+10	0.000205944	329.759
44201	0.75	24.1	0.000414319	0	12	3.65333	8.72283e+10	0.000205873	329.847
44201	0.791667	20.6	0.00041433	0	11.8	3.728	1.03624e+11	0.000205802	329.936
44201	0.833333	13.7	0.000414341	0	11.6	3.80267	1.2002e+11	0.000205732	330.025
44201	0.875	11.2	0.000414352	0	11.4	3.87733	1.36416e+11	0.000205661	330.114
44201	0.916667	10.2	0.000414358	0	11.2	3.952	1.52812e+11	0.000205591	330.202
44201	0.958333	8.4	0.000414365	0	11	4.02667	1.69208e+11	0.00020552	330.291
44202	0	8.4	0.000414371	0	10.8	4.10133	1.85604e+11	0.000205449	330.38
44202	0.0416667	9	0.000414372	0	10.6	4.176	2.02001e+11	0.000205379	330.252
44202	0.0833333	8.6	0.000414373	0	10.4	4.25067	2.18397e+11	0.000205308	330.123
44202	0.125	8.1	0.000414374	0	10.2	4.32533	2.34793e+11	0.000205237	329.995
44202	0.166667	9.1	0.000414374	1	10	4.4	2.51189e+11	0.000205167	329.867
44202	0.208333	9.7	0.000414375	0	22.125	4.3	2.21771e+11	0.000205096	329.739
44202	0.25	8.8	0.000414375	0	34.25	4.2	1.92354e+11	0.000205026	329.61
44202	0.291667	9	0.000414374	0	46.375	4.1	1.62936e+11	0.000204955	329.482
44202	0.333333	8.4	0.000414372	0	58.5	4	1.33519e+11	0.000204884	329.354
44202	0.375	7.8	0.000414371	0	70.625	3.9	1.04101e+11	0.000204814	329.226
44202	0.416667	8.8	0.00041437	0	82.75	3.8	7.46839e+10	0.000204743	329.097
44202	0.458333	9.8	0.00041437	0	94.875	3.7	4.52664e+10	0.000204673	328.969
44202	0.5	11.2	0.000414369	1	107	3.6	1.58489e+10	0.000204602	328.841
44202	0.541667	13.9	0.000414367	0	100.083	3.55	1.46945e+10	0.000204531	328.712
44202	0.583333	18.6	0.000414365	0	93.1667	3.5	1.354e+10	0.000204461	328.584
44202	0.625	20.7	0.000414363	0	86.25	3.45	1.23855e+10	0.00020439	328.456
44202	0.666667	23.5	0.000414359	0	79.3333	3.4	1.1231e+10	0.00020432	328.328
44202	0.708333	25.3	0.000414355	0	72.4167	3.35	1.00766e+10	0.000204249	328.199
44202	0.75	24.5	0.000414351	0	65.5	3.3	8.9221e+09	0.000204178	328.071
44202	0.791667	20.4	0.000414345	0	58.5833	3.25	7.76762e+09	0.000204108	327.943
44202	0.833333	15.2	0.00041434	0	51.6667	3.2	6.61315e+09	0.000204037	327.814
44202	0.875	12.4	0.000414334	0	44.75	3.15	5.45868e+09	0.000203967	327.686
44202	0.916667	10.1	0.000414317	0	37.8333	3.1	4.30421e+09	0.000203896	327.558
44202	0.958333	8.7	0.000414299	0	30.9167	3.05	3.14973e+09	0.000203825	327.43
44203	0	7.8	0.000414282	1	24	3	1.99526e+09	0.000203755	327.301
44203	0.0416667	8	0.000414263	0	22	3.105	3.62429e+09	0.000203684	327.173
44203	0.0833333	7.2	0.000414244	0	20	3.21	5.25332e+09	0.000203614	327.045
44203	0.125	7	0.000414226	0	18	3.315	6.88235e+09	0.000203543	326.916
44203	0.166667	7.1	0.000414219	1	16	3.42	8.51138e+09	0.000203472	326.788
44203	0.208333	8.1	0.000414212	0	14	3.225	5.36224e+09	0.000203402	326.66
44203	0.25	7.2	0.000414205	1	12	3.03	2.21309e+09	0.000203331	326.532
44203	0.291667	7.6	0.000414204	0	12	3.185	6.36894e+09	0.00020326	326.403
44203	0.333333	6.7	0.000414203	0	12	3.34	1.05248e+10	0.00020319	326.275
44203	0.375	6.3	0.000414202	0	12	3.495	1.46806e+10	0.000203119	326.147
44203	0.416667	7.2	0.000414201	1	12	3.65	1.88365e+10	0.000203049	326.019
44203	0.458333	8.7	0.000414199	0	11.9325	3.69583	2.77578e+10	0.000202978	325.89
44203	0.5	9.6	0.000414198	0	11.865	3.74167	3.66792e+10	0.000202907	325.762
44203	0.541667	11.8	0.000414197	0	11.7975	3.7875	4.56005e+10	0.000202837	325.634
44203	0.583333	14.1	0.000414196	0	11.73	3.83333	5.45218e+10	0.000202766	325.505
44203	0.625	14.6	0.000414195	0	11.6625	3.87917	6.34432e+10	0.000202696	325.377
44203	0.666667	15.8	0.000414197	0	11.595	3.925	7.23645e+10	0.000202625	325.249
44203	0.708333	18	0.000414198	0	11.5275	3.97083	8.12859e+10	0.000202554	325.121
44203	0.75	19.1	0.000414199	0	11.46	4.01667	9.02072e+10	0.000202484	324.992
44203	0.791667	21	0.000414196	0	11.3925	4.0625	9.91285e+10	0.000202413	324.864
44203	0.833333	18.7	0.000414193	0	11.325	4.10833	1.0805e+11	0.000202343	324.736
44203	0.875	15.5	0.000414191	0	11.2575	4.15417	1.16971e+11	0.000202272	324.608
44203	0.916667	11.4	0.000414181	1	11.19	4.2	1.25893e+11	0.000202201	324.479
44203	0.958333	8.5	0.000414171	0	10.8925	4.375	4.47554e+11	0.000202131	324.351
44204	0	8.3	0.000414161	0	10.595	4.55	7.69215e+11	0.00020206	324.223
44204	0.0416667	7.8	0.000414149	0	10.2975	4.725	1.09088e+12	0.00020199	324.094
44204	0.0833333	8	0.000414137	1	10	4.9	1.41254e+12	0.000201919	323.966
44204	0.125	7.6	0.000414126	0	19.6429	4.79714	1.31234e+12	0.000201848	323.838
44204	0.166667	7.9	0.000414113	0	29.2857	4.69429	1.21214e+12	0.000201778	323.71
44204	0.208333	8.1	0.0004141	0	38.9286	4.59143	1.11195e+12	0.000201707	323.581
44204	0.25	6.8	0.000414087	0	48.5714	4.48857	1.01175e+12	0.000201637	323.453
44204	0.291667	7.2	0.000414075	0	58.2143	4.38571	9.1155e+11	0.000201566	323.325
44204	0.333333	7.9	0.000414064	0	67.8571	4.28286	8.11352e+11	0.000201495	323.196
44204	0.375	7.4	0.000414052	0	77.5	4.18	7.11155e+11	0.000201425	323.068
44204	0.416667	8.2	0.000414043	0	87.1429	4.07714	6.10957e+11	0.000201354	322.94
44204	0.458333	8.2	0.000414034	0	96.7857	3.97429	5.1076e+11	0.000201283	322.812
44204	0.5	9.7	0.000414025	0	106.429	3.87143	4.10562e+11	0.000201213	322.683
44204	0.541667	11.7	0.000414019	0	116.071	3.76857	3.10365e+11	0.000201142	322.555
44204	0.583333	14.2	0.000414014	0	125.714	3.66571	2.10167e+11	0.000201072	322.427
44204	0.625	13.6	0.000414008	0	135.357	3.56286	1.0997e+11	0.000201001	322.298
44204	0.666667	15.6	0.000414011	1	145	3.46	9.77237e+09	0.00020093	322.17
44204	0.708333	16.4	0.000414014	1	14	3.5	1.12202e+10	0.00020086	322.042
44204	0.75	17.6	0.000414017	0	29	3.47	1.02684e+10	0.000200789	321.914
44204	0.791667	18.8	0.000414022	0	44	3.44	9.31664e+09	0.000200719	321.785
44204	0.833333	16.4	0.000414028	0	59	3.41	8.36487e+09	0.000200648	321.657
44204	0.875	13	0.000414034	1	74	3.38	7.4131e+09	0.000200577	321.529
44204	0.916667	10.2	0.000414032	0	57.6667	3.27667	5.78906e+09	0.000200507	321.401
44204	0.958333	8.4	0.00041403	0	41.3333	3.17333	4.16502e+09	0.000200436	321.272
44205	0	7.8	0.000414027	1	25	3.07	2.54097e+09	0.000200366	321.144
44205	0.0416667	7.5	0.000414022	1	12	3.06	2.45471e+09	0.000200295	321.016
44205	0.0833333	7.5	0.000414016	0	12.7692	3.06538	2.50635e+09	0.000200224	320.887
44205	0.125	7	0.00041401	0	13.5385	3.07077	2.558e+09	0.000200154	320.759
44205	0.166667	7.5	0.000414004	0	14.3077	3.07615	2.60964e+09	0.000200083	320.631
44205	0.208333	7.1	0.000413998	0	15.0769	3.08154	2.66128e+09	0.000200013	320.503
44205	0.25	6.2	0.000413992	0	15.8462	3.08692	2.71293e+09	0.000199942	320.374
44205	0.291667	6.1	0.000413984	0	16.6154	3.09231	2.76457e+09	0.000199871	320.246
44205	0.333333	6.2	0.000413976	0	17.3846	3.09769	2.81622e+09	0.000199801	320.118
44205	0.375	4.5	0.000413967	0	18.1538	3.10308	2.86786e+09	0.00019973	319.99
44205	0.416667	5.3	0.000413959	0	18.9231	3.10846	2.9195e+09	0.00019966	319.861
44205	0.458333	6.8	0.000413951	0	19.6923	3.11385	2.97115e+09	0.000199589	319.733
44205	0.5	8.3	0.000413943	0	20.4615	3.11923	3.02279e+09	0.000199518	319.605
44205	0.541667	11.2	0.000413941	0	21.2308	3.12462	3.07444e+09	0.000199448	319.476
44205	0.583333	10.9	0.000413938	1	22	3.13	3.12608e+09	0.000199377	319.348
44205	0.625	11.2	0.000413936	0	17	3.115	2.97223e+09	0.000199307	319.22
44205	0.666667	12	0.000413938	1	12	3.1	2.81838e+09	0.000199236	319.092
44205	0.708333	14.2	0.000413939	0	10.5	3.09	2.72746e+09	0.000199165	318.963
44205	0.75	16	0.000413941	0	9	3.08	2.63655e+09	0.000199095	318.835
44205	0.791667	17.8	0.000413941	0	7.5	3.07	2.54563e+09	0.000199024	318.707
44205	0.833333	18.2	0.000413941	1	6	3.06	2.45471e+09	0.000198953	318.578
44205	0.875	15.6	0.000413941	0	8.5	3.08	2.63655e+09	0.000198883	318.45
44205	0.916667	11.6	0.000413938	1	11	3.1	2.81838e+09	0.000198812	318.322
44205	0.958333	8.8	0.000413935	0	18.5	3.125	3.08402e+09	0.000198742	318.194
44206	0	8.6	0.000413932	1	26	3.15	3.34965e+09	0.000198671	318.065
44206	0.0416667	9.3	0.000413931	0	23.8889	3.17333	3.74617e+09	0.0001986	317.937
44206	0.0833333	6.8	0.00041393	0	21.7778	3.19667	4.14269e+09	0.00019853	317.809
44206	0.125	6.3	0.000413928	0	19.6667	3.22	4.53921e+09	0.000198459	317.68
44206	0.166667	6.9	0.00041393	0	17.5556	3.24333	4.93572e+09	0.000198389	317.552
44206	0.208333	7.8	0.000413931	0	15.4444	3.26667	5.33224e+09	0.000198318	317.424
44206	0.25	7.3	0.000413932	0	13.3333	3.29	5.72876e+09	0.000198247	317.296
44206	0.291667	6.5	0.000413934	0	11.2222	3.31333	6.12528e+09	0.000198177	317.167
44206	0.333333	6.4	0.000413936	0	9.11111	3.33667	6.52179e+09	0.000198106	317.039
44206	0.375	5.8	0.000413939	1	7	3.36	6.91831e+09	0.000198036	316.911
44206	0.416667	6.1	0.000413939	0	7.33333	3.31	6.17438e+09	0.000197965	316.783
44206	0.458333	7.4	0.000413939	0	7.66667	3.26	5.43044e+09	0.000197894	316.654
44206	0.5	8.7	0.000413939	0	8	3.21	4.68651e+09	0.000197824	316.526
44206	0.541667	11.4	0.000413938	0	8.33333	3.16	3.94258e+09	0.000197753	316.398
44206	0.583333	11.6	0.000413937	0	8.66667	3.11	3.19864e+09	0.000197683	316.269
44206	0.625	11.7	0.000413936	1	9	3.06	2.45471e+09	0.000197612	316.141
44206	0.666667	11.1	0.000413932	0	12.75	3.07	2.54563e+09	0.000197541	316.013
44206	0.708333	13.7	0.000413928	0	16.5	3.08	2.63655e+09	0.000197471	315.885
44206	0.75	13	0.000413924	0	20.25	3.09	2.72746e+09	0.0001974	315.756
44206	0.791667	13.8	0.000413914	1	24	3.1	2.81838e+09	0.00019733	315.628
44206	0.833333	13.4	0.000413904	0	22	3.11	2.93255e+09	0.000197259	315.5
44206	0.875	15.1	0.000413895	0	20	3.12	3.04672e+09	0.000197188	315.372
44206	0.916667	14.5	0.000413882	0	18	3.13	3.16089e+09	0.000197118	315.243
44206	0.958333	11.8	0.00041387	0	16	3.14	3.27507e+09	0.000197047	315.115
44207	0	8.8	0.000413857	0	14	3.15	3.38924e+09	0.000196976	314.987
44207	0.0416667	8.3	0.000413843	0	12	3.16	3.50341e+09	0.000196906	314.858
44207	0.0833333	8	0.000413829	0	10	3.17	3.61758e+09	0.000196835	314.73
44207	0.125	8.2	0.000413815	0	8	3.18	3.73175e+09	0.000196765	314.602
44207	0.166667	7.8	0.000413805	1	6	3.19	3.84592e+09	0.000196694	314.474
44207	0.208333	8.2	0.000413795	0	6.14286	3.18643	3.80235e+09	0.000196623	314.345
44207	0.25	6.7	0.000413784	0	6.28571	3.18286	3.75878e+09	0.000196553	314.217
44207	0.291667	7.3	0.000413781	0	6.42857	3.17929	3.71521e+09	0.000196482	314.089
44207	0.333333	7	0.000413777	0	6.57143	3.17571	3.67164e+09	0.000196412	313.96
44207	0.375	6.5	0.000413773	0	6.71429	3.17214	3.62807e+09	0.000196341	313.832
44207	0.416667	6.6	0.000413776	0	6.85714	3.16857	3.5845e+09	0.00019627	313.704
44207	0.458333	8	0.000413779	0	7	3.165	3.54093e+09	0.0001962	313.576
44207	0.5	9.6	0.000413782	0	7.14286	3.16143	3.49736e+09	0.000196129	313.447
44207	0.541667	12.4	0.000413791	0	7.28571	3.15786	3.45379e+09	0.000196059	313.319
44207	0.583333	13.8	0.0004138	0	7.42857	3.15429	3.41022e+09	0.000195988	313.191
44207	0.625	13.7	0.000413809	0	7.57143	3.15071	3.36665e+09	0.000195917	313.062
44207	0.666667	12.8	0.000413822	0	7.71429	3.14714	3.32308e+09	0.000195847	312.934
44207	0.708333	15.7	0.000413835	0	7.85714	3.14357	3.27951e+09	0.000195776	312.806
44207	0.75	18.3	0.000413848	1	8	3.14	3.23594e+09	0.000195706	312.678
44207	0.791667	21.4	0.00041386	1	12	3.01	2.06538e+09	0.000195635	312.549
44207	0.833333	21.8	0.000413872	0	15.3333	3.025	2.19088e+09	0.000195564	312.421
44207	0.875	17.3	0.000413884	0	18.6667	3.04	2.31638e+09	0.000195494	312.293
44207	0.916667	13	0.000413895	0	22	3.055	2.44188e+09	0.000195423	312.165
44207	0.958333	11.6	0.000413907	0	25.3333	3.07	2.56738e+09	0.000195353	312.036
44208	0	12.3	0.000413919	0	28.6667	3.085	2.69288e+09	0.000195282	311.908
44208	0.0416667	10.5	0.000413935	1	32	3.1	2.81838e+09	0.000195211	311.78
44208	0.0833333	9.4	0.000413951	1	51	3.39	7.67361e+09	0.000195141	311.651
44208	0.125	7.8	0.000413967	1	10	3.33	6.23735e+09	0.00019507	311.523
44208	0.166667	6.4	0.000413992	2	86	3.685	5.0519e+10	0.000194999	311.395
44208	0.208333	6.4	0.000414016	0	74.1667	3.60083	4.27184e+10	0.000194929	311.267
44208	0.25	5.3	0.000414041	0	62.3333	3.51667	3.49178e+10	0.000194858	311.138
44208	0.291667	6.1	0.000414067	0	50.5	3.4325	2.71172e+10	0.000194788	311.01
44208	0.333333	5.6	0.000414093	0	38.6667	3.34833	1.93166e+10	0.000194717	310.882
44208	0.375	5.2	0.000414118	0	26.8333	3.26417	1.1516e+10	0.000194646	310.753
44208	0.416667	6.2	0.000414137	1	15	3.18	3.71535e+09	0.000194576	310.625
44208	0.458333	7.7	0.000414155	0	22.63	3.20571	4.37015e+09	0.000194505	310.497
44208	0.5	9.1	0.000414173	0	30.26	3.23143	5.02494e+09	0.000194435	310.369
44208	0.541667	12.1	0.000414184	0	37.89	3.25714	5.67974e+09	0.000194364	310.24
44208	0.583333	11.8	0.000414195	0	45.52	3.28286	6.33454e+09	0.000194293	310.112
44208	0.625	11.9	0.000414206	0	53.15	3.30857	6.98933e+09	0.000194223	309.984
44208	0.666667	11.7	0.000414209	0	60.78	3.33429	7.64413e+09	0.000194152	309.856
44208	0.708333	12.4	0.000414212	0	68.41	3.36	8.29892e+09	0.000194082	309.727
44208	0.75	11.9	0.000414216	0	76.04	3.38571	8.95372e+09	0.000194011	309.599
44208	0.791667	11.6	0.00041421	0	83.67	3.41143	9.60852e+09	0.00019394	309.471
44208	0.833333	11.2	0.000414204	0	91.3	3.43714	1.02633e+10	0.00019387	309.342
44208	0.875	11.6	0.000414198	0	98.93	3.46286	1.09181e+10	0.000193799	309.214
44208	0.916667	11.3	0.000414184	0	106.56	3.48857	1.15729e+10	0.000193729	309.086
44208	0.958333	9.8	0.000414169	0	114.19	3.51429	1.22277e+10	0.000193658	308.958
44209	0	8.4	0.000414155	1	121.82	3.54	1.28825e+10	0.000193587	308.829
44209	0.0416667	7.9	0.00041414	1	22	3.13	3.12608e+09	0.000193517	308.701
44209	0.0833333	7.3	0.000414125	0	52.5	3.32375	2.5234e+10	0.000193446	308.573
44209	0.125	6.7	0.00041411	0	83	3.5175	4.7342e+10	0.000193376	308.445
44209	0.166667	6	0.000414101	0	113.5	3.71125	6.94499e+10	0.000193305	308.316
44209	0.208333	6.2	0.000414092	2	144	3.905	9.15578e+10	0.000193234	308.188
44209	0.25	6.1	0.000414083	0	125.667	3.75417	7.66307e+10	0.000193164	308.06
44209	0.291667	6.2	0.00041408	0	107.333	3.60333	6.17036e+10	0.000193093	307.931
44209	0.333333	5.9	0.000414077	0	89	3.4525	4.67766e+10	0.000193022	307.803
44209	0.375	4.8	0.000414074	0	70.6667	3.30167	3.18495e+10	0.000192952	307.675
44209	0.416667	5.4	0.000414073	0	52.3333	3.15083	1.69224e+10	0.000192881	307.547
44209	0.458333	7.1	0.000414073	1	34	3	1.99526e+09	0.000192811	307.418
44209	0.5	9.9	0.000414072	0	33.75	3.06625	3.3015e+09	0.00019274	307.29
44209	0.541667	15.3	0.000414068	0	33.5	3.1325	4.60773e+09	0.000192669	306.86
44209	0.583333	16.8	0.000414063	0	33.25	3.19875	5.91397e+09	0.000192599	306.43
44209	0.625	13.4	0.000414058	0	33	3.265	7.2202e+09	0.000192528	305.999
44209	0.666667	11.5	0.000414053	0	32.75	3.33125	8.52644e+09	0.000192458	305.569
44209	0.708333	11.8	0.000414047	0	32.5	3.3975	9.83268e+09	0.000192387	305.139
44209	0.75	12.7	0.000414042	0	32.25	3.46375	1.11389e+10	0.000192316	304.709
44209	0.791667	12.9	0.000414035	1	32	3.53	1.24451e+10	0.000192246	304.279
44209	0.833333	12.2	0.000414029	0	31.4512	3.52427	1.24113e+10	0.000192175	303.848
44209	0.875	12.5	0.000414022	0	30.9024	3.51854	1.23774e+10	0.000192105	303.418
44209	0.916667	10.9	0.000414016	0	30.3537	3.5128	1.23435e+10	0.000192034	302.988
44209	0.958333	10.2	0.00041401	0	29.8049	3.50707	1.23096e+10	0.000191963	302.558
44210	0	7.6	0.000414005	0	29.2561	3.50134	1.22757e+10	0.000191893	302.127
44210	0.0416667	6.3	0.000414005	0	28.7073	3.49561	1.22418e+10	0.000191822	301.697
44210	0.0833333	7.2	0.000414006	0	28.1585	3.48988	1.2208e+10	0.000191752	301.267
44210	0.125	6.9	0.000414006	0	27.6098	3.48415	1.21741e+10	0.000191681	300.837
44210	0.166667	6.9	0.000414019	0	27.061	3.47841	1.21402e+10	0.00019161	300.407
44210	0.208333	7.3	0.000414032	0	26.5122	3.47268	1.21063e+10	0.00019154	299.976
44210	0.25	6.4	0.000414045	0	25.9634	3.46695	1.20724e+10	0.000191469	299.546
44210	0.291667	5.8	0.000414068	0	25.4146	3.46122	1.20385e+10	0.000191399	299.116
44210	0.333333	4.9	0.000414092	0	24.8659	3.45549	1.20047e+10	0.000191328	298.686
44210	0.375	4.8	0.000414115	0	24.3171	3.44976	1.19708e+10	0.000191257	298.256
44210	0.416667	5.2	0.000414141	0	23.7683	3.44402	1.19369e+10	0.000191187	297.825
44210	0.458333	6.9	0.000414167	0	23.2195	3.43829	1.1903e+10	0.000191116	297.395
44210	0.5	9.5	0.000414193	0	22.6707	3.43256	1.18691e+10	0.000191046	296.965
44210	0.541667	13.7	0.000414216	0	22.122	3.42683	1.18352e+10	0.000190975	297.143
44210	0.583333	14.4	0.000414239	0	21.5732	3.4211	1.18014e+10	0.000190904	297.32
44210	0.625	13	0.000414263	0	21.0244	3.41537	1.17675e+10	0.000190834	297.498
44210	0.666667	13	0.000414277	0	20.4756	3.40963	1.17336e+10	0.000190763	297.675
44210	0.708333	12.4	0.000414291	0	19.9268	3.4039	1.16997e+10	0.000190692	297.853
44210	0.75	13.1	0.000414306	0	19.378	3.39817	1.16658e+10	0.000190622	298.031
44210	0.791667	11.9	0.000414313	0	18.8293	3.39244	1.16319e+10	0.000190551	298.208
44210	0.833333	10.9	0.000414321	0	18.2805	3.38671	1.15981e+10	0.000190481	298.386
44210	0.875	12.6	0.000414329	0	17.7317	3.38098	1.15642e+10	0.00019041	298.564
44210	0.916667	12.6	0.000414333	0	17.1829	3.37524	1.15303e+10	0.000190339	298.741
44210	0.958333	10.2	0.000414336	0	16.6341	3.36951	1.14964e+10	0.000190269	298.919
44211	0	7.6	0.00041434	0	16.0854	3.36378	1.14625e+10	0.000190198	299.096
44211	0.0416667	6.4	0.000414338	0	15.5366	3.35805	1.14286e+10	0.000190128	299.274
44211	0.0833333	7.2	0.000414336	0	14.9878	3.35232	1.13948e+10	0.000190057	299.452
44211	0.125	6.3	0.000414335	0	14.439	3.34659	1.13609e+10	0.000189986	299.629
44211	0.166667	7.3	0.000414337	0	13.8902	3.34085	1.1327e+10	0.000189916	299.807
44211	0.208333	7.1	0.000414339	0	13.3415	3.33512	1.12931e+10	0.000189845	299.985
44211	0.25	7.2	0.000414341	0	12.7927	3.32939	1.12592e+10	0.000189775	300.162
44211	0.291667	5.4	0.000414341	0	12.2439	3.32366	1.12253e+10	0.000189704	300.34
44211	0.333333	3.9	0.000414341	0	11.6951	3.31793	1.11915e+10	0.000189633	300.517
44211	0.375	4.5	0.000414341	0	11.1463	3.3122	1.11576e+10	0.000189563	300.695
44211	0.416667	4.7	0.000414334	0	10.5976	3.30646	1.11237e+10	0.000189492	300.873
44211	0.458333	7.4	0.000414326	0	10.0488	3.30073	1.10898e+10	0.000189422	301.05
44211	0.5	8.8	0.000414318	2	9.5	3.295	1.10559e+10	0.000189351	301.228
44211	0.541667	12.1	0.000414307	1	10	3.75	2.66073e+10	0.00018928	301.406
44211	0.583333	14	0.000414295	0	11.375	3.67	2.7991e+10	0.00018921	301.583
44211	0.625	14.1	0.000414283	0	12.75	3.59	2.93748e+10	0.000189139	301.761
44211	0.666667	12.7	0.000414274	0	14.125	3.51	3.07586e+10	0.000189069	301.938
44211	0.708333	11.3	0.000414265	2	15.5	3.43	3.21424e+10	0.000188998	302.116
44211	0.75	13.2	0.000414256	1	10	4.7	7.07946e+11	0.000188927	302.294
44211	0.791667	12.6	0.000414251	0	10	4.55	4.79567e+11	0.000188857	302.471
44211	0.833333	11	0.000414245	1	10	4.4	2.51189e+11	0.000188786	302.649
44211	0.875	13.2	0.00041424	0	70	3.755	1.27053e+11	0.000188715	302.827
44211	0.916667	11.1	0.000414233	1	130	3.11	2.91743e+09	0.000188645	303.004
44211	0.958333	8.9	0.000414226	0	121.429	3.16714	6.01176e+09	0.000188574	303.182
44212	0	8.4	0.000414219	0	112.857	3.22429	9.10609e+09	0.000188504	303.359
44212	0.0416667	7	0.000414211	0	104.286	3.28143	1.22004e+10	0.000188433	303.537
44212	0.0833333	6.7	0.000414203	0	95.7143	3.33857	1.52948e+10	0.000188362	303.715
44212	0.125	6.5	0.000414195	0	87.1429	3.39571	1.83891e+10	0.000188292	303.892
44212	0.166667	7.1	0.000414192	0	78.5714	3.45286	2.14834e+10	0.000188221	304.07
44212	0.208333	6.8	0.00041419	0	70	3.51	2.45778e+10	0.000188151	304.248
44212	0.25	7.4	0.000414187	0	61.4286	3.56714	2.76721e+10	0.00018808	304.425
44212	0.291667	7	0.000414188	0	52.8571	3.62429	3.07664e+10	0.000188009	304.603
44212	0.333333	6.1	0.000414189	0	44.2857	3.68143	3.38608e+10	0.000187939	304.78
44212	0.375	5	0.00041419	0	35.7143	3.73857	3.69551e+10	0.000187868	304.958
44212	0.416667	5.8	0.000414188	0	27.1429	3.79571	4.00494e+10	0.000187798	305.136
44212	0.458333	7.7	0.000414186	0	18.5714	3.85286	4.31438e+10	0.000187727	305.313
44212	0.5	9	0.000414184	1	10	3.91	4.62381e+10	0.000187656	305.491
44212	0.541667	12.8	0.000414177	0	10	3.97125	7.18569e+10	0.000187586	305.669
44212	0.583333	16.7	0.000414169	0	10	4.0325	9.74757e+10	0.000187515	305.846
44212	0.625	17.9	0.000414162	0	10	4.09375	1.23095e+11	0.000187445	306.024
44212	0.666667	16.8	0.000414153	0	10	4.155	1.48713e+11	0.000187374	306.201
44212	0.708333	16	0.000414145	0	10	4.21625	1.74332e+11	0.000187303	306.379
44212	0.75	19.2	0.000414136	0	10	4.2775	1.99951e+11	0.000187233	306.557
44212	0.791667	17.8	0.000414127	0	10	4.33875	2.2557e+11	0.000187162	306.734
44212	0.833333	14.2	0.000414118	1	10	4.4	2.51189e+11	0.000187092	306.912
44212	0.875	13.8	0.000414108	0	52	4.17	1.75184e+11	0.000187021	307.089
44212	0.916667	9.6	0.0004141	0	94	3.94	9.91788e+10	0.00018695	307.267
44212	0.958333	7.5	0.000414092	1	136	3.71	2.31739e+10	0.00018688	307.445
44213	0	6.5	0.000414083	0	107	3.5925	1.85232e+10	0.000186809	307.622
44213	0.0416667	5.6	0.000414079	0	78	3.475	1.38724e+10	0.000186738	307.8
44213	0.0833333	6	0.000414075	0	49	3.3575	9.22165e+09	0.000186668	307.978
44213	0.125	6.6	0.00041407	1	20	3.24	4.57088e+09	0.000186597	308.155
44213	0.166667	6.6	0.00041407	0	26.4	3.274	5.30119e+09	0.000186527	308.333
44213	0.208333	6.6	0.000414069	0	32.8	3.308	6.0315e+09	0.000186456	308.51
44213	0.25	6.3	0.000414069	0	39.2	3.342	6.76181e+09	0.000186385	308.688
44213	0.291667	6.4	0.000414074	0	45.6	3.376	7.49212e+09	0.000186315	308.866
44213	0.333333	5.6	0.000414079	1	52	3.41	8.22243e+09	0.000186244	309.043
44213	0.375	5.4	0.000414084	0	51.7778	3.44111	9.71184e+09	0.000186174	309.221
44213	0.416667	6	0.000414092	0	51.5556	3.47222	1.12013e+10	0.000186103	309.399
44213	0.458333	8.1	0.000414099	0	51.3333	3.50333	1.26907e+10	0.000186032	309.576
44213	0.5	10.4	0.000414107	0	51.1111	3.53444	1.41801e+10	0.000185962	309.754
44213	0.541667	12.3	0.000414111	0	50.8889	3.56556	1.56695e+10	0.000185891	309.931
44213	0.583333	13.4	0.000414115	0	50.6667	3.59667	1.71589e+10	0.000185821	310.109
44213	0.625	14.4	0.000414119	0	50.4444	3.62778	1.86483e+10	0.00018575	310.287
44213	0.666667	14.1	0.000414121	0	50.2222	3.65889	2.01378e+10	0.000185679	310.464
44213	0.708333	14.1	0.000414123	1	50	3.69	2.16272e+10	0.000185609	310.642
44213	0.75	16.3	0.000414126	0	69.912	3.872	1.17539e+11	0.000185538	310.82
44213	0.791667	14.9	0.000414129	0	89.824	4.054	2.13451e+11	0.000185468	310.997
44213	0.833333	13.6	0.000414133	0	109.736	4.236	3.09363e+11	0.000185397	311.175
44213	0.875	13.4	0.000414136	0	129.648	4.418	4.05275e+11	0.000185326	311.352
44213	0.916667	11	0.000414138	1	149.56	4.6	5.01187e+11	0.000185256	311.53
44213	0.958333	9.3	0.000414139	0	135.633	4.435	4.2039e+11	0.000185185	311.708
44214	0	8.2	0.000414141	0	121.707	4.27	3.39593e+11	0.000185115	311.885
44214	0.0416667	7.6	0.000414137	0	107.78	4.105	2.58797e+11	0.000185044	312.063
44214	0.0833333	7.3	0.000414133	0	93.8533	3.94	1.78e+11	0.000184973	312.241
44214	0.125	6.9	0.000414129	0	79.9267	3.775	9.72028e+10	0.000184903	312.418
44214	0.166667	7.6	0.000414131	1	66	3.61	1.64059e+10	0.000184832	312.596
44214	0.208333	7	0.000414132	0	62.7647	3.59588	1.58621e+10	0.000184762	312.773
44214	0.25	7.3	0.000414134	0	59.5294	3.58176	1.53183e+10	0.000184691	312.951
44214	0.291667	7.6	0.000414149	0	56.2941	3.56765	1.47745e+10	0.00018462	313.129
44214	0.333333	6.5	0.000414164	0	53.0588	3.55353	1.42307e+10	0.00018455	313.306
44214	0.375	5.7	0.000414179	0	49.8235	3.53941	1.36869e+10	0.000184479	313.484
44214	0.416667	6.1	0.000414199	0	46.5882	3.52529	1.31431e+10	0.000184408	313.662
44214	0.458333	8.3	0.000414219	0	43.3529	3.51118	1.25994e+10	0.000184338	313.839
44214	0.5	11	0.000414239	0	40.1176	3.49706	1.20556e+10	0.000184267	314.017
44214	0.541667	13.2	0.000414259	0	36.8824	3.48294	1.15118e+10	0.000184197	314.194
44214	0.583333	14.8	0.000414279	0	33.6471	3.46882	1.0968e+10	0.000184126	314.372
44214	0.625	14.8	0.000414299	0	30.4118	3.45471	1.04242e+10	0.000184055	314.55
44214	0.666667	16.6	0.000414322	0	27.1765	3.44059	9.88039e+09	0.000183985	314.727
44214	0.708333	16.1	0.000414344	0	23.9412	3.42647	9.3366e+09	0.000183914	314.905
44214	0.75	16.2	0.000414367	0	20.7059	3.41235	8.79281e+09	0.000183844	315.082
44214	0.791667	14.1	0.000414392	0	17.4706	3.39824	8.24902e+09	0.000183773	315.26
44214	0.833333	13.2	0.000414418	0	14.2353	3.38412	7.70523e+09	0.000183702	315.438
44214	0.875	13.9	0.000414443	1	11	3.37	7.16143e+09	0.000183632	315.615
44214	0.916667	11.3	0.000414461	0	30.3333	3.35333	6.78282e+09	0.000183561	315.793
44214	0.958333	8.1	0.00041448	0	49.6667	3.33667	6.40421e+09	0.000183491	315.971
44215	0	7.8	0.000414498	1	69	3.32	6.0256e+09	0.00018342	316.148
44215	0.0416667	6.3	0.000414505	0	52	3.555	1.82874e+10	0.000183349	316.326
44215	0.0833333	6.6	0.000414511	1	35	3.79	3.05492e+10	0.000183279	316.503
44215	0.125	6.7	0.000414518	1	56	4.1	8.91251e+10	0.000183208	316.681
44215	0.166667	7.2	0.000414514	0	55.5	4.06	8.24513e+10	0.000183138	316.859
44215	0.208333	6.3	0.000414509	0	55	4.02	7.57775e+10	0.000183067	317.036
44215	0.25	7.2	0.000414505	0	54.5	3.98	6.91037e+10	0.000182996	317.214
44215	0.291667	7	0.000414494	0	54	3.94	6.24299e+10	0.000182926	317.392
44215	0.333333	5.5	0.000414483	0	53.5	3.9	5.57562e+10	0.000182855	317.569
44215	0.375	5.6	0.000414471	0	53	3.86	4.90824e+10	0.000182785	317.747
44215	0.416667	5.7	0.000414459	0	52.5	3.82	4.24086e+10	0.000182714	317.924
44215	0.458333	7.7	0.000414446	0	52	3.78	3.57348e+10	0.000182643	318.102
44215	0.5	9.9	0.000414434	0	51.5	3.74	2.9061e+10	0.000182573	318.28
44215	0.541667	11.6	0.000414425	1	51	3.7	2.23872e+10	0.000182502	318.457
44215	0.583333	14.2	0.000414416	1	6	3.17	3.58922e+09	0.000182431	318.635
44215	0.625	14.4	0.000414408	0	8.22222	3.17778	3.69829e+09	0.000182361	318.813
44215	0.666667	14.4	0.000414406	0	10.4444	3.18556	3.80737e+09	0.00018229	318.99
44215	0.708333	16	0.000414404	0	12.6667	3.19333	3.91644e+09	0.00018222	319.168
44215	0.75	15.9	0.000414402	0	14.8889	3.20111	4.02551e+09	0.000182149	319.345
44215	0.791667	13.5	0.000414405	0	17.1111	3.20889	4.13459e+09	0.000182078	319.523
44215	0.833333	13.6	0.000414407	0	19.3333	3.21667	4.24366e+09	0.000182008	319.701
44215	0.875	16.6	0.000414409	0	21.5556	3.22444	4.35273e+09	0.000181937	319.878
44215	0.916667	16	0.000414408	0	23.7778	3.23222	4.46181e+09	0.000181867	320.056
44215	0.958333	13.1	0.000414408	1	26	3.24	4.57088e+09	0.000181796	320.234
44216	0	10.3	0.000414407	0	50	3.42	1.02099e+10	0.000181725	320.411
44216	0.0416667	8.1	0.000414399	1	74	3.6	1.58489e+10	0.000181655	320.589
44216	0.0833333	8.1	0.000414391	0	90	3.765	3.2697e+10	0.000181584	320.766
44216	0.125	6.8	0.000414383	1	106	3.93	4.9545e+10	0.000181514	320.944
44216	0.166667	8.2	0.000414379	0	104.444	3.87222	4.49536e+10	0.000181443	321.122
44216	0.208333	7.6	0.000414375	0	102.889	3.81444	4.03622e+10	0.000181372	321.299
44216	0.25	9.5	0.000414371	0	101.333	3.75667	3.57708e+10	0.000181302	321.477
44216	0.291667	9.3	0.000414374	0	99.7778	3.69889	3.11794e+10	0.000181231	321.655
44216	0.333333	8.4	0.000414376	0	98.2222	3.64111	2.6588e+10	0.000181161	321.832
44216	0.375	7.5	0.000414379	0	96.6667	3.58333	2.19966e+10	0.00018109	322.01
44216	0.416667	7.6	0.000414381	0	95.1111	3.52556	1.74052e+10	0.000181019	322.187
44216	0.458333	9.5	0.000414383	0	93.5556	3.46778	1.28138e+10	0.000180949	322.365
44216	0.5	11.2	0.000414385	1	92	3.41	8.22243e+09	0.000180878	322.543
44216	0.541667	14	0.000414387	0	82.625	3.39	7.78606e+09	0.000180808	322.72
44216	0.583333	16.8	0.000414388	0	73.25	3.37	7.3497e+09	0.000180737	322.898
44216	0.625	17	0.000414389	0	63.875	3.35	6.91333e+09	0.000180666	323.076
44216	0.666667	15.8	0.000414393	0	54.5	3.33	6.47697e+09	0.000180596	323.253
44216	0.708333	18.4	0.000414397	0	45.125	3.31	6.04061e+09	0.000180525	323.431
44216	0.75	18.8	0.000414401	0	35.75	3.29	5.60424e+09	0.000180455	323.608
44216	0.791667	17.2	0.000414402	0	26.375	3.27	5.16788e+09	0.000180384	323.786
44216	0.833333	16.6	0.000414404	1	17	3.25	4.73151e+09	0.000180313	323.964
44216	0.875	16.9	0.000414406	0	16.6667	3.22667	4.39279e+09	0.000180243	324.141
44216	0.916667	13.9	0.000414402	0	16.3333	3.20333	4.05407e+09	0.000180172	324.319
44216	0.958333	10.1	0.000414399	1	16	3.18	3.71535e+09	0.000180101	324.496
44217	0	8.9	0.000414396	0	13.8	3.252	5.54878e+09	0.000180031	324.674
44217	0.0416667	6.8	0.000414394	0	11.6	3.324	7.38221e+09	0.00017996	324.852
44217	0.0833333	6.6	0.000414391	0	9.4	3.396	9.21564e+09	0.00017989	325.029
44217	0.125	6.6	0.000414389	0	7.2	3.468	1.10491e+10	0.000179819	325.207
44217	0.166667	8.9	0.000414395	1	5	3.54	1.28825e+10	0.000179748	325.385
44217	0.208333	8.3	0.000414401	0	4.875	3.485	1.16245e+10	0.000179678	325.562
44217	0.25	10.3	0.000414406	0	4.75	3.43	1.03665e+10	0.000179607	325.74
44217	0.291667	9.2	0.000414419	0	4.625	3.375	9.10845e+09	0.000179537	325.917
44217	0.333333	7.3	0.000414431	0	4.5	3.32	7.85044e+09	0.000179466	326.095
44217	0.375	6.5	0.000414443	0	4.375	3.265	6.59243e+09	0.000179395	326.273
44217	0.416667	5.8	0.000414455	0	4.25	3.21	5.33441e+09	0.000179325	326.45
44217	0.458333	8.6	0.000414467	0	4.125	3.155	4.0764e+09	0.000179254	326.628
44217	0.5	10.9	0.000414479	1	4	3.1	2.81838e+09	0.000179184	326.806
44217	0.541667	12.4	0.000414497	1	56	3.07	2.54097e+09	0.000179113	326.983
44217	0.583333	12.5	0.000414515	0	52.9286	3.065	2.50199e+09	0.000179042	327.161
44217	0.625	12.1	0.000414532	0	49.8571	3.06	2.46301e+09	0.000178972	327.338
44217	0.666667	12.3	0.000414562	0	46.7857	3.055	2.42403e+09	0.000178901	327.516
44217	0.708333	14.2	0.000414592	0	43.7143	3.05	2.38506e+09	0.000178831	327.694
44217	0.75	15.4	0.000414622	0	40.6429	3.045	2.34608e+09	0.00017876	327.871
44217	0.791667	14.9	0.00041464	0	37.5714	3.04	2.3071e+09	0.000178689	328.049
44217	0.833333	14.5	0.000414658	0	34.5	3.035	2.26812e+09	0.000178619	328.227
44217	0.875	16.8	0.000414677	0	31.4286	3.03	2.22914e+09	0.000178548	328.404
44217	0.916667	15	0.000414692	0	28.3571	3.025	2.19016e+09	0.000178478	328.582
44217	0.958333	10.8	0.000414707	0	25.2857	3.02	2.15118e+09	0.000178407	328.759
44218	0	8.8	0.000414722	0	22.2143	3.015	2.1122e+09	0.000178336	328.937
44218	0.0416667	7.8	0.000414731	0	19.1429	3.01	2.07322e+09	0.000178266	329.115
44218	0.0833333	6.8	0.00041474	0	16.0714	3.005	2.03424e+09	0.000178195	329.292
44218	0.125	6	0.00041475	1	13	3	1.99526e+09	0.000178124	329.47
44218	0.166667	7.7	0.000414755	0	10.3333	3.02333	2.17717e+09	0.000178054	329.648
44218	0.208333	6.1	0.00041476	0	7.66667	3.04667	2.35907e+09	0.000177983	329.825
44218	0.25	7.6	0.000414765	1	5	3.07	2.54097e+09	0.000177913	330.003
44218	0.291667	7.8	0.000414769	0	8.5	3.055	2.41592e+09	0.000177842	330.18
44218	0.333333	6.9	0.000414773	1	12	3.04	2.29087e+09	0.000177771	330.358
44218	0.375	6.8	0.000414777	0	11.4444	3.04778	2.36049e+09	0.000177701	330.536
44218	0.416667	6.5	0.000414781	0	10.8889	3.05556	2.4301e+09	0.00017763	330.713
44218	0.458333	8.4	0.000414785	0	10.3333	3.06333	2.49972e+09	0.00017756	330.891
44218	0.5	11.1	0.000414788	0	9.77778	3.07111	2.56934e+09	0.000177489	331.069
44218	0.541667	13	0.000414794	0	9.22222	3.07889	2.63896e+09	0.000177418	331.246
44218	0.583333	13.7	0.000414799	0	8.66667	3.08667	2.70857e+09	0.000177348	331.424
44218	0.625	13.7	0.000414804	0	8.11111	3.09444	2.77819e+09	0.000177277	331.601
44218	0.666667	14.2	0.000414809	0	7.55556	3.10222	2.84781e+09	0.000177207	331.779
44218	0.708333	12.8	0.000414815	1	7	3.11	2.91743e+09	0.000177136	331.957
44218	0.75	15.1	0.000414821	1	11	3.11	2.91743e+09	0.000177065	332.134
44218	0.791667	14.2	0.000414824	0	18	3.32	7.68129e+09	0.000176995	332.312
44218	0.833333	13.8	0.000414827	1	25	3.53	1.24451e+10	0.000176924	332.49
44218	0.875	15.3	0.00041483	0	23.4167	3.49583	1.16597e+10	0.000176854	332.667
44218	0.916667	14.7	0.000414827	0	21.8333	3.46167	1.08743e+10	0.000176783	332.845
44218	0.958333	11.4	0.000414823	0	20.25	3.4275	1.00888e+10	0.000176712	333.022
44219	0	10.2	0.000414819	0	18.6667	3.39333	9.30341e+09	0.000176642	333.2
44219	0.0416667	8.3	0.000414811	0	17.0833	3.35917	8.51798e+09	0.000176571	332.513
44219	0.0833333	7.9	0.000414802	0	15.5	3.325	7.73255e+09	0.000176501	331.826
44219	0.125	7.8	0.000414794	0	13.9167	3.29083	6.94712e+09	0.00017643	331.139
44219	0.166667	9.2	0.000414784	0	12.3333	3.25667	6.16168e+09	0.000176359	330.452
44219	0.208333	7.6	0.000414775	0	10.75	3.2225	5.37625e+09	0.000176289	329.765
44219	0.25	8.4	0.000414765	0	9.16667	3.18833	4.59082e+09	0.000176218	329.078
44219	0.291667	8.5	0.000414754	0	7.58333	3.15417	3.80538e+09	0.000176147	328.392
44219	0.333333	6.9	0.000414744	1	6	3.12	3.01995e+09	0.000176077	327.705
44219	0.375	7.3	0.000414733	0	7.634	3.376	5.26537e+10	0.000176006	327.018
44219	0.416667	6.5	0.00041472	0	9.268	3.632	1.02287e+11	0.000175936	326.331
44219	0.458333	9.2	0.000414707	0	10.902	3.888	1.51921e+11	0.000175865	325.644
44219	0.5	12.8	0.000414694	0	12.536	4.144	2.01555e+11	0.000175794	324.957
44219	0.541667	13.5	0.00041468	1	14.17	4.4	2.51189e+11	0.000175724	324.27
44219	0.583333	15.1	0.000414666	0	32.1133	4.16667	1.74921e+11	0.000175653	324.306
44219	0.625	14.6	0.000414652	0	50.0567	3.93333	9.86544e+10	0.000175583	324.342
44219	0.666667	13.8	0.000414642	1	68	3.7	2.23872e+10	0.000175512	324.378
44219	0.708333	17.2	0.000414632	0	63.7778	3.66778	2.08133e+10	0.000175441	324.414
44219	0.75	18.3	0.000414621	0	59.5556	3.63556	1.92395e+10	0.000175371	324.45
44219	0.791667	19.2	0.000414612	0	55.3333	3.60333	1.76656e+10	0.0001753	324.486
44219	0.833333	16.9	0.000414603	0	51.1111	3.57111	1.60918e+10	0.00017523	324.522
44219	0.875	18.3	0.000414594	0	46.8889	3.53889	1.45179e+10	0.000175159	324.558
44219	0.916667	16.1	0.000414583	0	42.6667	3.50667	1.2944e+10	0.000175088	324.594
44219	0.958333	14.2	0.000414572	0	38.4444	3.47444	1.13702e+10	0.000175018	324.63
44220	0	8.8	0.000414562	0	34.2222	3.44222	9.79629e+09	0.000174947	324.666
44220	0.0416667	7.2	0.000414549	1	30	3.41	8.22243e+09	0.000174877	324.702
44220	0.0833333	6.5	0.000414537	0	26	3.362	7.29579e+09	0.000174806	324.737
44220	0.125	6.2	0.000414525	0	22	3.314	6.36914e+09	0.000174735	324.773
44220	0.166667	7.5	0.000414516	0	18	3.266	5.4425e+09	0.000174665	324.809
44220	0.208333	6.6	0.000414507	0	14	3.218	4.51586e+09	0.000174594	324.845
44220	0.25	7.3	0.000414498	1	10	3.17	3.58922e+09	0.000174524	324.881
44220	0.291667	7.6	0.000414492	0	10.4167	3.17	3.58922e+09	0.000174453	324.917
44220	0.333333	6.2	0.000414486	0	10.8333	3.17	3.58922e+09	0.000174382	324.953
44220	0.375	6.7	0.000414481	0	11.25	3.17	3.58922e+09	0.000174312	324.989
44220	0.416667	6.1	0.000414477	0	11.6667	3.17	3.58922e+09	0.000174241	325.025
44220	0.458333	8.3	0.000414474	0	12.0833	3.17	3.58922e+09	0.000174171	325.061
44220	0.5	10.9	0.000414471	0	12.5	3.17	3.58922e+09	0.0001741	325.097
44220	0.541667	12.4	0.000414468	0	12.9167	3.17	3.58922e+09	0.000174029	325.133
44220	0.583333	15.7	0.000414465	0	13.3333	3.17	3.58922e+09	0.000173959	325.169
44220	0.625	16.2	0.000414462	0	13.75	3.17	3.58922e+09	0.000173888	325.205
44220	0.666667	15.5	0.000414459	0	14.1667	3.17	3.58922e+09	0.000173817	325.241
44220	0.708333	17.6	0.000414457	0	14.5833	3.17	3.58922e+09	0.000173747	325.277
44220	0.75	18.6	0.000414454	1	15	3.17	3.58922e+09	0.000173676	325.313
44220	0.791667	17.8	0.000414451	0	21.7957	3.27214	3.91319e+10	0.000173606	325.349
44220	0.833333	16.2	0.000414448	0	28.5914	3.37429	7.46746e+10	0.000173535	325.385
44220	0.875	15.7	0.000414445	0	35.3871	3.47643	1.10217e+11	0.000173464	325.421
44220	0.916667	15.5	0.00041444	0	42.1829	3.57857	1.4576e+11	0.000173394	325.457
44220	0.958333	12.9	0.000414435	0	48.9786	3.68071	1.81303e+11	0.000173323	325.493
44221	0	10.1	0.00041443	0	55.7743	3.78286	2.16846e+11	0.000173253	325.529
44221	0.0416667	8.9	0.000414422	0	62.57	3.885	2.52388e+11	0.000173182	325.565
44221	0.0833333	9.2	0.000414413	0	69.3657	3.98714	2.87931e+11	0.000173111	325.601
44221	0.125	8.5	0.000414405	0	76.1614	4.08929	3.23474e+11	0.000173041	325.637
44221	0.166667	10.2	0.000414401	0	82.9571	4.19143	3.59016e+11	0.00017297	325.672
44221	0.208333	9.5	0.000414397	0	89.7529	4.29357	3.94559e+11	0.0001729	325.708
44221	0.25	9.9	0.000414392	0	96.5486	4.39571	4.30102e+11	0.000172829	325.744
44221	0.291667	10.2	0.000414398	0	103.344	4.49786	4.65645e+11	0.000172758	325.78
44221	0.333333	7.6	0.000414404	1	110.14	4.6	5.01187e+11	0.000172688	325.816
44221	0.375	8.3	0.00041441	0	102.218	4.49	4.56322e+11	0.000172617	325.852
44221	0.416667	7.8	0.00041441	0	94.2964	4.38	4.11457e+11	0.000172547	325.888
44221	0.458333	10.4	0.00041441	0	86.3745	4.27	3.66593e+11	0.000172476	325.924
44221	0.5	14.3	0.00041441	0	78.4527	4.16	3.21728e+11	0.000172405	325.96
44221	0.541667	15	0.000414405	0	70.5309	4.05	2.76863e+11	0.000172335	325.996
44221	0.583333	18.1	0.000414401	0	62.6091	3.94	2.31998e+11	0.000172264	326.032
44221	0.625	19.1	0.000414397	0	54.6873	3.83	1.87133e+11	0.000172194	326.068
44221	0.666667	20.6	0.000414382	0	46.7655	3.72	1.42268e+11	0.000172123	326.104
44221	0.708333	26.1	0.000414368	0	38.8436	3.61	9.74034e+10	0.000172052	326.14
44221	0.75	30.2	0.000414354	0	30.9218	3.5	5.25385e+10	0.000171982	326.176
44221	0.791667	31.3	0.00041434	1	23	3.39	7.67361e+09	0.000171911	326.212
44221	0.833333	29	0.000414327	0	30.2857	3.39143	7.71214e+09	0.00017184	326.248
44221	0.875	25.5	0.000414313	0	37.5714	3.39286	7.75066e+09	0.00017177	326.284
44221	0.916667	20.7	0.0004143	0	44.8571	3.39429	7.78919e+09	0.000171699	326.32
44221	0.958333	18.3	0.000414286	0	52.1429	3.39571	7.82771e+09	0.000171629	326.356
44222	0	13.7	0.000414273	0	59.4286	3.39714	7.86623e+09	0.000171558	326.392
44222	0.0416667	9.7	0.000414258	0	66.7143	3.39857	7.90476e+09	0.000171487	326.428
44222	0.0833333	9.4	0.000414244	1	74	3.4	7.94328e+09	0.000171417	326.464
44222	0.125	8.7	0.000414229	0	58	3.445	9.65523e+09	0.000171346	326.5
44222	0.166667	8.1	0.000414218	0	42	3.49	1.13672e+10	0.000171276	326.536
44222	0.208333	6.6	0.000414207	0	26	3.535	1.30791e+10	0.000171205	326.571
44222	0.25	8.1	0.000414196	1	10	3.58	1.47911e+10	0.000171134	326.607
44222	0.291667	7.8	0.000414191	0	9	3.48333	1.26584e+10	0.000171064	326.643
44222	0.333333	7.1	0.000414187	0	8	3.38667	1.05258e+10	0.000170993	326.679
44222	0.375	7.3	0.000414182	0	7	3.29	8.39317e+09	0.000170923	326.715
44222	0.416667	6.6	0.000414179	0	6	3.19333	6.26054e+09	0.000170852	326.751
44222	0.458333	8.8	0.000414175	0	5	3.09667	4.1279e+09	0.000170781	326.787
44222	0.5	11.7	0.000414171	1	4	3	1.99526e+09	0.000170711	326.823
44222	0.541667	15.5	0.000414167	0	4.54545	3.01545	2.14017e+09	0.00017064	326.859
44222	0.583333	19.5	0.000414162	0	5.09091	3.03091	2.28507e+09	0.00017057	326.895
44222	0.625	20.4	0.000414157	0	5.63636	3.04636	2.42998e+09	0.000170499	326.931
44222	0.666667	16.6	0.000414152	0	6.18182	3.06182	2.57488e+09	0.000170428	326.967
44222	0.708333	16.1	0.000414147	0	6.72727	3.07727	2.71979e+09	0.000170358	327.003
44222	0.75	18.3	0.000414142	0	7.27273	3.09273	2.86469e+09	0.000170287	327.039
44222	0.791667	17.6	0.000414138	0	7.81818	3.10818	3.0096e+09	0.000170217	327.075
44222	0.833333	16.3	0.000414134	0	8.36364	3.12364	3.1545e+09	0.000170146	327.111
44222	0.875	16.3	0.00041413	0	8.90909	3.13909	3.29941e+09	0.000170075	327.147
44222	0.916667	15.2	0.000414127	0	9.45455	3.15455	3.44431e+09	0.000170005	327.183
44222	0.958333	11.4	0.000414125	1	10	3.17	3.58922e+09	0.000169934	327.219
44223	0	8.1	0.000414122	0	11.8182	3.19364	4.06388e+09	0.000169863	327.255
44223	0.0416667	7.3	0.000414121	0	13.6364	3.21727	4.53854e+09	0.000169793	327.291
44223	0.0833333	7.2	0.000414121	0	15.4545	3.24091	5.0132e+09	0.000169722	327.327
44223	0.125	6.9	0.00041412	0	17.2727	3.26455	5.48786e+09	0.000169652	327.363
44223	0.166667	7	0.000414123	0	19.0909	3.28818	5.96252e+09	0.000169581	327.399
44223	0.208333	5.5	0.000414125	0	20.9091	3.31182	6.43718e+09	0.00016951	327.435
44223	0.25	6.6	0.000414127	0	22.7273	3.33545	6.91185e+09	0.00016944	327.47
44223	0.291667	7.2	0.000414131	0	24.5455	3.35909	7.38651e+09	0.000169369	327.506
44223	0.333333	5.7	0.000414135	0	26.3636	3.38273	7.86117e+09	0.000169299	327.542
44223	0.375	5.5	0.000414139	0	28.1818	3.40636	8.33583e+09	0.000169228	327.578
44223	0.416667	5.2	0.000414141	1	30	3.43	8.81049e+09	0.000169157	327.614
44223	0.458333	8.5	0.000414142	0	28.5556	3.43056	9.87395e+09	0.000169087	327.65
44223	0.5	11.8	0.000414144	0	27.1111	3.43111	1.09374e+10	0.000169016	327.686
44223	0.541667	14.1	0.000414143	0	25.6667	3.43167	1.20009e+10	0.000168946	327.722
44223	0.583333	15.7	0.000414143	0	24.2222	3.43222	1.30643e+10	0.000168875	327.758
44223	0.625	18.1	0.000414143	0	22.7778	3.43278	1.41278e+10	0.000168804	327.794
44223	0.666667	17	0.00041414	0	21.3333	3.43333	1.51912e+10	0.000168734	327.83
44223	0.708333	18.6	0.000414137	0	19.8889	3.43389	1.62547e+10	0.000168663	327.866
44223	0.75	21	0.000414134	0	18.4444	3.43444	1.73182e+10	0.000168593	327.902
44223	0.791667	22.7	0.000414129	2	17	3.435	1.83816e+10	0.000168522	327.938
44223	0.833333	21.8	0.000414124	0	23.8889	3.47556	1.98529e+10	0.000168451	327.974
44223	0.875	19.4	0.00041412	0	30.7778	3.51611	2.13241e+10	0.000168381	328.01
44223	0.916667	13.3	0.00041412	0	37.6667	3.55667	2.27953e+10	0.00016831	328.046
44223	0.958333	10.2	0.000414121	0	44.5556	3.59722	2.42666e+10	0.00016824	328.082
44224	0	7.7	0.000414121	0	51.4444	3.63778	2.57378e+10	0.000168169	328.118
44224	0.0416667	6.8	0.000414132	0	58.3333	3.67833	2.72091e+10	0.000168098	328.154
44224	0.0833333	7.2	0.000414143	0	65.2222	3.71889	2.86803e+10	0.000168028	328.19
44224	0.125	7.1	0.000414153	0	72.1111	3.75944	3.01515e+10	0.000167957	328.226
44224	0.166667	7.4	0.000414164	1	79	3.8	3.16228e+10	0.000167886	328.262
44224	0.208333	7	0.000414174	0	51.75	3.59	2.66883e+10	0.000167816	328.298
44224	0.25	7.7	0.000414184	2	24.5	3.38	2.17539e+10	0.000167745	328.334
44224	0.291667	7.1	0.000414185	4	23	3.315	2.65942e+10	0.000167675	328.37
44224	0.333333	5.6	0.000414185	0	26.625	3.34625	2.66364e+10	0.000167604	328.405
44224	0.375	6	0.000414186	0	30.25	3.3775	2.66787e+10	0.000167533	328.441
44224	0.416667	6.1	0.000414179	0	33.875	3.40875	2.67209e+10	0.000167463	328.477
44224	0.458333	9.2	0.000414171	2	37.5	3.44	2.67632e+10	0.000167392	328.513
44224	0.5	13.6	0.000414164	0	40	3.44	2.08821e+10	0.000167322	328.549
44224	0.541667	17.6	0.000414154	0	42.5	3.44	1.50011e+10	0.000167251	328.585
44224	0.583333	19	0.000414144	1	45	3.44	9.12011e+09	0.00016718	328.621
44224	0.625	18.4	0.000414134	0	40.5714	3.39857	8.29576e+09	0.00016711	328.657
44224	0.666667	15.4	0.000414127	0	36.1429	3.35714	7.47141e+09	0.000167039	328.693
44224	0.708333	16.1	0.000414121	0	31.7143	3.31571	6.64706e+09	0.000166969	328.729
44224	0.75	17.5	0.000414114	0	27.2857	3.27429	5.82271e+09	0.000166898	328.765
44224	0.791667	15.7	0.00041411	0	22.8571	3.23286	4.99836e+09	0.000166827	328.801
44224	0.833333	14	0.000414106	0	18.4286	3.19143	4.174e+09	0.000166757	328.837
44224	0.875	12.9	0.000414102	1	14	3.15	3.34965e+09	0.000166686	328.873
44224	0.916667	11.3	0.000414102	0	13.6667	3.17917	4.00553e+09	0.000166616	328.909
44224	0.958333	9.1	0.000414102	0	13.3333	3.20833	4.66141e+09	0.000166545	328.945
44225	0	6.5	0.000414101	0	13	3.2375	5.31729e+09	0.000166474	328.981
44225	0.0416667	6.2	0.000414104	0	12.6667	3.26667	5.97316e+09	0.000166404	329.017
44225	0.0833333	5.7	0.000414107	0	12.3333	3.29583	6.62904e+09	0.000166333	329.053
44225	0.125	6.2	0.00041411	0	12	3.325	7.28492e+09	0.000166263	329.089
44225	0.166667	6.5	0.000414115	0	11.6667	3.35417	7.9408e+09	0.000166192	329.125
44225	0.208333	6.3	0.000414121	0	11.3333	3.38333	8.59667e+09	0.000166121	329.161
44225	0.25	6.6	0.000414126	0	11	3.4125	9.25255e+09	0.000166051	329.197
44225	0.291667	6.5	0.000414134	0	10.6667	3.44167	9.90843e+09	0.00016598	329.233
44225	0.333333	5.3	0.000414142	0	10.3333	3.47083	1.05643e+10	0.00016591	329.269
44225	0.375	4.8	0.00041415	1	10	3.5	1.12202e+10	0.000165839	329.304
44225	0.416667	4.6	0.00041416	0	81.125	3.9	9.45241e+10	0.000165768	329.34
44225	0.458333	6.8	0.00041417	1	152.25	4.3	1.77828e+11	0.000165698	329.376
44225	0.5	9.4	0.00041418	0	83.625	3.8	9.17257e+10	0.000165627	329.412
44225	0.541667	11.6	0.000414189	1	15	3.3	5.62341e+09	0.000165556	329.448
44225	0.583333	16.1	0.000414198	0	15	3.2	4.41403e+09	0.000165486	329.484
44225	0.625	21.4	0.000414206	0	15	3.1	3.20465e+09	0.000165415	329.52
44225	0.666667	24	0.000414216	1	15	3	1.99526e+09	0.000165345	329.556
44225	0.708333	27.8	0.000414226	1	54	3.41	8.22243e+09	0.000165274	329.592
44225	0.75	25.3	0.000414235	0	60.462	3.46333	2.86444e+10	0.000165203	329.628
44225	0.791667	18.5	0.000414244	0	66.924	3.51667	4.90664e+10	0.000165133	329.664
44225	0.833333	14.9	0.000414253	0	73.386	3.57	6.94884e+10	0.000165062	329.7
44225	0.875	14.4	0.000414262	0	79.848	3.62333	8.99104e+10	0.000164992	329.736
44225	0.916667	11.6	0.000414269	3	86.31	3.67667	1.10332e+11	0.000164921	329.772
44225	0.958333	8.9	0.000414275	2	34.5	3.535	2.77209e+10	0.00016485	329.808
44226	0	8	0.000414282	0	32.5625	3.49938	2.59077e+10	0.00016478	329.844
44226	0.0416667	6.6	0.000414283	0	30.625	3.46375	2.40945e+10	0.000164709	329.88
44226	0.0833333	6.5	0.000414285	0	28.6875	3.42813	2.22813e+10	0.000164639	329.916
44226	0.125	8	0.000414286	0	26.75	3.3925	2.04682e+10	0.000164568	329.952
44226	0.166667	8.5	0.00041428	0	24.8125	3.35688	1.8655e+10	0.000164497	329.988
44226	0.208333	7.9	0.000414274	0	22.875	3.32125	1.68418e+10	0.000164427	330.024
44226	0.25	7.8	0.000414268	0	20.9375	3.28563	1.50286e+10	0.000164356	330.06
44226	0.291667	7.1	0.000414265	2	19	3.25	1.32154e+10	0.000164286	330.096
44226	0.333333	5.5	0.000414262	1	146.2	4.4	2.51189e+11	0.000164215	330.132
44226	0.375	5.5	0.000414259	1	77	3.55	1.33352e+10	0.000164144	330.168
44226	0.416667	5.7	0.000414262	1	33	3.52	1.20226e+10	0.000164074	330.203
44226	0.458333	8.3	0.000414265	0	34	3.51875	1.19716e+10	0.000164003	330.239
44226	0.5	11.8	0.000414267	0	35	3.5175	1.19206e+10	0.000163933	330.275
44226	0.541667	14	0.000414272	0	36	3.51625	1.18696e+10	0.000163862	330.311
44226	0.583333	16.4	0.000414277	0	37	3.515	1.18186e+10	0.000163791	330.347
44226	0.625	17.5	0.000414282	0	38	3.51375	1.17675e+10	0.000163721	330.383
44226	0.666667	17.9	0.000414286	0	39	3.5125	1.17165e+10	0.00016365	330.419
44226	0.708333	21	0.00041429	0	40	3.51125	1.16655e+10	0.000163579	330.455
44226	0.75	22	0.000414293	1	41	3.51	1.16145e+10	0.000163509	330.491
44226	0.791667	18.9	0.000414293	1	5	3.11	2.91743e+09	0.000163438	330.527
44226	0.833333	15.9	0.000414292	0	12.625	3.1925	6.75901e+09	0.000163368	330.563
44226	0.875	12.3	0.000414292	0	20.25	3.275	1.06006e+10	0.000163297	330.599
44226	0.916667	10.1	0.00041429	0	27.875	3.3575	1.44422e+10	0.000163226	330.635
44226	0.958333	7.3	0.000414287	2	35.5	3.44	1.82838e+10	0.000163156	330.671
44227	0	7.2	0.000414285	2	50	3.42	1.80482e+10	0.000163085	330.707
44227	0.0416667	6.9	0.000414282	0	44.5	3.31	1.10147e+10	0.000163015	330.743
44227	0.0833333	7.6	0.000414278	1	39	3.2	3.98107e+09	0.000162944	330.779
44227	0.125	8.2	0.000414275	0	34.4	3.21	4.13116e+09	0.000162873	330.815
44227	0.166667	7.9	0.00041427	0	29.8	3.22	4.28125e+09	0.000162803	330.851
44227	0.208333	8	0.000414265	0	25.2	3.23	4.43134e+09	0.000162732	330.887
44227	0.25	8.6	0.00041426	0	20.6	3.24	4.58142e+09	0.000162662	330.923
44227	0.291667	8.6	0.000414267	1	16	3.25	4.73151e+09	0.000162591	330.959
44227	0.333333	7.2	0.000414273	0	25.3077	3.30692	9.0563e+09	0.00016252	330.995
44227	0.375	6.3	0.000414279	0	34.6154	3.36385	1.33811e+10	0.00016245	331.031
44227	0.416667	6.7	0.000414297	0	43.9231	3.42077	1.77059e+10	0.000162379	331.067
44227	0.458333	8.5	0.000414315	0	53.2308	3.47769	2.20306e+10	0.000162309	331.103
44227	0.5	11.1	0.000414332	0	62.5385	3.53462	2.63554e+10	0.000162238	331.138
44227	0.541667	13.5	0.00041437	0	71.8462	3.59154	3.06802e+10	0.000162167	331.174
44227	0.583333	17.1	0.000414407	0	81.1538	3.64846	3.5005e+10	0.000162097	331.21
44227	0.625	19.7	0.000414444	0	90.4615	3.70538	3.93298e+10	0.000162026	331.246
44227	0.666667	19.2	0.000414487	0	99.7692	3.76231	4.36546e+10	0.000161956	331.282
44227	0.708333	23.4	0.000414529	0	109.077	3.81923	4.79793e+10	0.000161885	331.318
44227	0.75	22.4	0.000414572	0	118.385	3.87615	5.23041e+10	0.000161814	331.354
44227	0.791667	18.3	0.000414588	0	127.692	3.93308	5.66289e+10	0.000161744	331.39
44227	0.833333	14.7	0.000414605	1	137	3.99	6.09537e+10	0.000161673	331.426
44227	0.875	11.9	0.000414622	0	106	3.95375	1.3538e+11	0.000161602	331.462
44227	0.916667	9.9	0.00041458	0	75	3.9175	2.09806e+11	0.000161532	331.498
44227	0.958333	7.6	0.000414554	0	44	3.88125	2.84233e+11	0.000161461	331.534
44228	0	6.9	0.000414529	2	13	3.845	3.58659e+11	0.000161391	331.57
44228	0.0416667	6.3	0.000414503	0	22	3.752	2.8841e+11	0.000161432	331.371
44228	0.0833333	5.5	0.000414477	0	31	3.659	2.18161e+11	0.000161473	331.172
44228	0.125	7.6	0.000414451	0	40	3.566	1.47912e+11	0.000161515	330.973
44228	0.166667	7.3	0.000414425	0	49	3.473	7.76623e+10	0.000161556	330.774
44228	0.208333	7.6	0.000414402	1	58	3.38	7.4131e+09	0.000161597	330.574
44228	0.25	8.1	0.000414378	0	57	3.34	6.51826e+09	0.000161639	330.375
44228	0.291667	6.9	0.000414354	1	56	3.3	5.62341e+09	0.00016168	330.176
44228	0.333333	5.7	0.000414333	0	30.5	3.25	4.80224e+09	0.000161721	329.977
44228	0.375	5.7	0.000414312	1	5	3.2	3.98107e+09	0.000161763	329.778
44228	0.416667	6.1	0.000414292	0	15.7778	3.27	2.12138e+10	0.000161804	329.579
44228	0.458333	7.9	0.000414275	0	26.5556	3.34	3.84466e+10	0.000161846	329.38
44228	0.5	9.9	0.000414259	3	37.3333	3.41	5.56793e+10	0.000161887	329.181
44228	0.541667	11.5	0.000414243	0	36.8889	3.37333	3.8994e+10	0.000161928	328.982
44228	0.583333	16.2	0.000414236	0	36.4444	3.33667	2.23087e+10	0.00016197	328.783
44228	0.625	19.9	0.000414229	1	36	3.3	5.62341e+09	0.000162011	328.583
44228	0.666667	17.6	0.000414222	0	37	3.33667	6.68995e+09	0.000162052	328.384
44228	0.708333	19.3	0.000414223	0	38	3.37333	7.75649e+09	0.000162094	328.185
44228	0.75	20.7	0.000414224	0	39	3.41	8.82303e+09	0.000162135	327.986
44228	0.791667	19.6	0.000414225	0	40	3.44667	9.88957e+09	0.000162176	327.787
44228	0.833333	16.8	0.000414227	0	41	3.48333	1.09561e+10	0.000162218	327.588
44228	0.875	13.5	0.000414228	1	42	3.52	1.20226e+10	0.000162259	327.389
44228	0.916667	11.3	0.00041423	1	35	3.42	8.51138e+09	0.0001623	327.19
44228	0.958333	8.1	0.000414222	0	41	3.46	9.86578e+09	0.000162342	326.991
44229	0	7.3	0.000414215	1	47	3.5	1.12202e+10	0.000162383	326.791
44229	0.0416667	6.3	0.000414207	0	51.2	3.511	1.17388e+10	0.000162424	326.592
44229	0.0833333	6.4	0.000414196	0	55.4	3.522	1.22573e+10	0.000162466	326.393
44229	0.125	7.2	0.000414185	0	59.6	3.533	1.27759e+10	0.000162507	326.194
44229	0.166667	6.2	0.000414174	0	63.8	3.544	1.32945e+10	0.000162549	325.995
44229	0.208333	6.6	0.000414169	0	68	3.555	1.3813e+10	0.00016259	325.796
44229	0.25	7.4	0.000414165	0	72.2	3.566	1.43316e+10	0.000162631	325.597
44229	0.291667	6.6	0.00041416	0	76.4	3.577	1.48502e+10	0.000162673	325.398
44229	0.333333	5.4	0.000414165	0	80.6	3.588	1.53688e+10	0.000162714	325.199
44229	0.375	5.2	0.00041417	0	84.8	3.599	1.58873e+10	0.000162755	324.999
44229	0.416667	5.4	0.000414174	1	89	3.61	1.64059e+10	0.000162797	324.8
44229	0.458333	7.9	0.000414182	0	85.4869	3.66562	3.75564e+10	0.000162838	324.601
44229	0.5	10.8	0.000414189	0	81.9737	3.72125	5.87068e+10	0.000162879	324.402
44229	0.541667	14	0.000414196	0	78.4606	3.77687	7.98573e+10	0.000162921	324.203
44229	0.583333	16.1	0.000414201	0	74.9475	3.8325	1.01008e+11	0.000162962	324.004
44229	0.625	18.6	0.000414205	0	71.4344	3.88813	1.22158e+11	0.000163003	323.805
44229	0.666667	22.3	0.00041421	0	67.9213	3.94375	1.43309e+11	0.000163045	323.606
44229	0.708333	26	0.00041421	0	64.4081	3.99938	1.64459e+11	0.000163086	323.407
44229	0.75	25.3	0.00041421	0	60.895	4.055	1.8561e+11	0.000163127	323.207
44229	0.791667	20.7	0.00041421	0	57.3819	4.11062	2.0676e+11	0.000163169	323.008
44229	0.833333	15.7	0.000414204	0	53.8687	4.16625	2.27911e+11	0.00016321	322.809
44229	0.875	14.3	0.000414199	0	50.3556	4.22187	2.49061e+11	0.000163252	322.61
44229	0.916667	13.4	0.000414194	0	46.8425	4.2775	2.70212e+11	0.000163293	322.411
44229	0.958333	12.2	0.000414192	0	43.3294	4.33312	2.91362e+11	0.000163334	322.212
44230	0	10.4	0.000414189	0	39.8162	4.38875	3.12512e+11	0.000163376	322.013
44230	0.0416667	9.8	0.000414187	0	36.3031	4.44437	3.33663e+11	0.000163417	321.814
44230	0.0833333	7.5	0.000414198	1	32.79	4.5	3.54813e+11	0.000163458	321.615
44230	0.125	8.3	0.000414209	0	35.4237	4.46667	3.40962e+11	0.0001635	321.416
44230	0.166667	7.7	0.00041422	0	38.0575	4.43333	3.27111e+11	0.000163541	321.216
44230	0.208333	7.9	0.000414238	0	40.6912	4.4	3.1326e+11	0.000163582	321.017
44230	0.25	8.9	0.000414256	0	43.325	4.36667	2.99409e+11	0.000163624	320.818
44230	0.291667	8.3	0.000414274	0	45.9588	4.33333	2.85558e+11	0.000163665	320.619
44230	0.333333	6.9	0.000414288	0	48.5925	4.3	2.71707e+11	0.000163706	320.42
44230	0.375	6.1	0.000414302	0	51.2263	4.26667	2.57856e+11	0.000163748	320.221
44230	0.416667	6.9	0.000414316	0	53.86	4.23333	2.44005e+11	0.000163789	320.022
44230	0.458333	10.2	0.000414331	0	56.4937	4.2	2.30154e+11	0.00016383	319.823
44230	0.5	11.3	0.000414346	0	59.1275	4.16667	2.16302e+11	0.000163872	319.624
44230	0.541667	12.3	0.000414361	0	61.7612	4.13333	2.02451e+11	0.000163913	319.424
44230	0.583333	15.2	0.000414381	0	64.395	4.1	1.886e+11	0.000163954	319.225
44230	0.625	15.7	0.0004144	0	67.0288	4.06667	1.74749e+11	0.000163996	319.026
44230	0.666667	17.8	0.00041442	0	69.6625	4.03333	1.60898e+11	0.000164037	318.827
44230	0.708333	22.6	0.000414437	0	72.2963	4	1.47047e+11	0.000164079	318.628
44230	0.75	25.1	0.000414453	0	74.93	3.96667	1.33196e+11	0.00016412	318.429
44230	0.791667	23.3	0.00041447	0	77.5637	3.93333	1.19345e+11	0.000164161	318.23
44230	0.833333	18.7	0.000414474	0	80.1975	3.9	1.05494e+11	0.000164203	318.031
44230	0.875	17.4	0.000414478	0	82.8312	3.86667	9.16427e+10	0.000164244	317.832
44230	0.916667	15	0.000414482	0	85.465	3.83333	7.77916e+10	0.000164285	317.632
44230	0.958333	10.1	0.000414479	0	88.0987	3.8	6.39405e+10	0.000164327	317.433
44231	0	8	0.000414477	0	90.7325	3.76667	5.00894e+10	0.000164368	317.234
44231	0.0416667	7.1	0.000414475	0	93.3662	3.73333	3.62383e+10	0.000164409	317.035
44231	0.0833333	7.3	0.000414472	1	96	3.7	2.23872e+10	0.000164451	316.836
44231	0.125	8.2	0.00041447	0	93.8667	3.733	2.09149e+11	0.000164492	316.637
44231	0.166667	8	0.000414468	0	91.7333	3.766	3.95911e+11	0.000164533	316.438
44231	0.208333	7.5	0.000414465	0	89.6	3.799	5.82673e+11	0.000164575	316.239
44231	0.25	9.1	0.000414462	0	87.4667	3.832	7.69435e+11	0.000164616	316.04
44231	0.291667	7.9	0.000414459	0	85.3333	3.865	9.56197e+11	0.000164657	315.841
44231	0.333333	5.9	0.000414455	0	83.2	3.898	1.14296e+12	0.000164699	315.641
44231	0.375	5.2	0.000414451	0	81.0667	3.931	1.32972e+12	0.00016474	315.442
44231	0.416667	5.6	0.000414447	0	78.9333	3.964	1.51648e+12	0.000164782	315.243
44231	0.458333	8	0.000414438	0	76.8	3.997	1.70324e+12	0.000164823	315.044
44231	0.5	9.9	0.000414428	0	74.6667	4.03	1.89001e+12	0.000164864	314.845
44231	0.541667	12.1	0.000414419	0	72.5333	4.063	2.07677e+12	0.000164906	314.8
44231	0.583333	13.8	0.000414412	0	70.4	4.096	2.26353e+12	0.000164947	314.755
44231	0.625	15.1	0.000414406	0	68.2667	4.129	2.45029e+12	0.000164988	314.71
44231	0.666667	17.6	0.0004144	0	66.1333	4.162	2.63705e+12	0.00016503	314.665
44231	0.708333	19.3	0.000414394	2	64	4.195	2.82382e+12	0.000165071	314.62
44231	0.75	18.3	0.000414387	0	58.6364	4.09182	2.56733e+12	0.000165112	314.575
44231	0.791667	16.5	0.000414381	0	53.2727	3.98864	2.31084e+12	0.000165154	314.53
44231	0.833333	17.2	0.000414378	0	47.9091	3.88545	2.05435e+12	0.000165195	314.485
44231	0.875	17.8	0.000414375	0	42.5455	3.78227	1.79787e+12	0.000165236	314.44
44231	0.916667	14.8	0.000414371	0	37.1818	3.67909	1.54138e+12	0.000165278	314.395
44231	0.958333	9.2	0.000414367	0	31.8182	3.57591	1.28489e+12	0.000165319	314.35
44232	0	6.5	0.000414363	0	26.4545	3.47273	1.0284e+12	0.00016536	314.305
44232	0.0416667	5.3	0.000414358	0	21.0909	3.36955	7.71917e+11	0.000165402	314.26
44232	0.0833333	5	0.000414359	0	15.7273	3.26636	5.15429e+11	0.000165443	314.215
44232	0.125	6.5	0.000414359	0	10.3636	3.16318	2.58942e+11	0.000165485	314.17
44232	0.166667	6.2	0.00041436	1	5	3.06	2.45471e+09	0.000165526	314.125
44232	0.208333	6.2	0.000414362	0	5.1	3.059	2.44638e+09	0.000165567	314.08
44232	0.25	7.2	0.000414365	0	5.2	3.058	2.43804e+09	0.000165609	314.035
44232	0.291667	6.9	0.000414368	0	5.3	3.057	2.42971e+09	0.00016565	313.99
44232	0.333333	6.2	0.000414371	0	5.4	3.056	2.42137e+09	0.000165691	313.945
44232	0.375	5.1	0.000414375	0	5.5	3.055	2.41304e+09	0.000165733	313.9
44232	0.416667	4.9	0.000414379	0	5.6	3.054	2.40471e+09	0.000165774	313.855
44232	0.458333	8.1	0.000414386	0	5.7	3.053	2.39637e+09	0.000165815	313.81
44232	0.5	10.2	0.000414392	0	5.8	3.052	2.38804e+09	0.000165857	313.765
44232	0.541667	11.2	0.000414399	0	5.9	3.051	2.37971e+09	0.000165898	313.72
44232	0.583333	13.4	0.000414406	1	6	3.05	2.37137e+09	0.000165939	313.675
44232	0.625	13.6	0.000414412	0	6.91667	3.05417	2.40862e+09	0.000165981	313.63
44232	0.666667	15.4	0.000414419	0	7.83333	3.05833	2.44588e+09	0.000166022	313.585
44232	0.708333	17	0.000414425	0	8.75	3.0625	2.48313e+09	0.000166063	313.54
44232	0.75	18.5	0.00041443	0	9.66667	3.06667	2.52038e+09	0.000166105	313.495
44232	0.791667	20.1	0.000414436	0	10.5833	3.07083	2.55763e+09	0.000166146	313.45
44232	0.833333	21.9	0.000414437	0	11.5	3.075	2.59488e+09	0.000166187	313.405
44232	0.875	25	0.000414439	0	12.4167	3.07917	2.63213e+09	0.000166229	313.36
44232	0.916667	18.1	0.000414441	0	13.3333	3.08333	2.66938e+09	0.00016627	313.315
44232	0.958333	11.6	0.000414436	0	14.25	3.0875	2.70663e+09	0.000166312	313.27
44233	0	7.1	0.000414431	0	15.1667	3.09167	2.74388e+09	0.000166353	313.225
44233	0.0416667	6.5	0.000414425	0	16.0833	3.09583	2.78113e+09	0.000166394	313.18
44233	0.0833333	6.2	0.000414418	1	17	3.1	2.81838e+09	0.000166436	313.135
44233	0.125	7.2	0.00041441	0	25.2	3.16	3.84336e+09	0.000166477	313.09
44233	0.166667	6.4	0.000414402	0	33.4	3.22	4.86834e+09	0.000166518	313.045
44233	0.208333	7.1	0.000414393	0	41.6	3.28	5.89332e+09	0.00016656	313
44233	0.25	7.2	0.000414384	0	49.8	3.34	6.9183e+09	0.000166601	312.955
44233	0.291667	6.3	0.000414375	1	58	3.4	7.94328e+09	0.000166642	312.91
44233	0.333333	6.7	0.000414363	1	92	3.42	8.51138e+09	0.000166684	312.865
44233	0.375	5.3	0.000414351	0	87.0357	3.42357	9.35199e+09	0.000166725	312.82
44233	0.416667	5.1	0.000414339	0	82.0714	3.42714	1.01926e+10	0.000166766	312.775
44233	0.458333	7.3	0.000414326	0	77.1071	3.43071	1.10332e+10	0.000166808	312.73
44233	0.5	10.4	0.000414313	0	72.1429	3.43429	1.18738e+10	0.000166849	312.685
44233	0.541667	10.4	0.0004143	0	67.1786	3.43786	1.27144e+10	0.00016689	312.64
44233	0.583333	12.7	0.000414291	0	62.2143	3.44143	1.3555e+10	0.000166932	312.595
44233	0.625	14.3	0.000414282	0	57.25	3.445	1.43956e+10	0.000166973	312.55
44233	0.666667	15	0.000414274	0	52.2857	3.44857	1.52362e+10	0.000167015	312.505
44233	0.708333	18.5	0.000414271	0	47.3214	3.45214	1.60768e+10	0.000167056	312.46
44233	0.75	18.4	0.000414269	0	42.3571	3.45571	1.69175e+10	0.000167097	312.415
44233	0.791667	18.6	0.000414267	0	37.3929	3.45929	1.77581e+10	0.000167139	312.37
44233	0.833333	20.4	0.000414272	0	32.4286	3.46286	1.85987e+10	0.00016718	312.325
44233	0.875	21.1	0.000414276	0	27.4643	3.46643	1.94393e+10	0.000167221	312.28
44233	0.916667	20.2	0.000414281	2	22.5	3.47	2.02799e+10	0.000167263	312.235
44233	0.958333	14.3	0.0004143	0	28.625	3.4875	1.84305e+10	0.000167304	312.19
44234	0	8.4	0.000414318	0	34.75	3.505	1.65812e+10	0.000167345	312.145
44234	0.0416667	6.7	0.000414337	0	40.875	3.5225	1.47318e+10	0.000167387	312.1
44234	0.0833333	6.4	0.000414367	1	47	3.54	1.28825e+10	0.000167428	312.055
44234	0.125	7.4	0.000414398	1	64	3.59	1.53109e+10	0.000167469	312.01
44234	0.166667	5.9	0.000414429	0	65.4444	3.53111	1.38824e+10	0.000167511	311.965
44234	0.208333	7.6	0.000414458	0	66.8889	3.47222	1.24539e+10	0.000167552	311.92
44234	0.25	7.8	0.000414486	0	68.3333	3.41333	1.10255e+10	0.000167593	311.875
44234	0.291667	7.2	0.000414515	0	69.7778	3.35444	9.59702e+09	0.000167635	311.83
44234	0.333333	6.3	0.00041453	0	71.2222	3.29556	8.16856e+09	0.000167676	311.785
44234	0.375	4.5	0.000414546	0	72.6667	3.23667	6.7401e+09	0.000167718	311.74
44234	0.416667	4.6	0.000414562	0	74.1111	3.17778	5.31163e+09	0.000167759	311.695
44234	0.458333	8.4	0.000414569	0	75.5556	3.11889	3.88317e+09	0.0001678	311.65
44234	0.5	14.7	0.000414576	1	77	3.06	2.45471e+09	0.000167842	311.605
44234	0.541667	18.3	0.000414583	0	75.9677	3.06129	2.46644e+09	0.000167883	311.56
44234	0.583333	16.5	0.00041459	0	74.9355	3.06258	2.47817e+09	0.000167924	311.515
44234	0.625	15.7	0.000414596	0	73.9032	3.06387	2.4899e+09	0.000167966	311.47
44234	0.666667	14.5	0.000414602	0	72.871	3.06516	2.50163e+09	0.000168007	311.425
44234	0.708333	16.5	0.000414608	0	71.8387	3.06645	2.51337e+09	0.000168048	311.38
44234	0.75	13.8	0.000414614	0	70.8065	3.06774	2.5251e+09	0.00016809	311.335
44234	0.791667	17.2	0.00041462	0	69.7742	3.06903	2.53683e+09	0.000168131	311.29
44234	0.833333	18.3	0.000414626	0	68.7419	3.07032	2.54856e+09	0.000168172	311.245
44234	0.875	18.1	0.000414632	0	67.7097	3.07161	2.56029e+09	0.000168214	311.2
44234	0.916667	15.2	0.000414638	0	66.6774	3.0729	2.57202e+09	0.000168255	311.155
44234	0.958333	11.3	0.000414645	0	65.6452	3.07419	2.58375e+09	0.000168296	311.11
44235	0	7.6	0.000414651	0	64.6129	3.07548	2.59549e+09	0.000168338	311.065
44235	0.0416667	6.5	0.000414658	0	63.5806	3.07677	2.60722e+09	0.000168379	311.02
44235	0.0833333	6	0.000414663	0	62.5484	3.07806	2.61895e+09	0.000168421	310.975
44235	0.125	5.9	0.000414669	0	61.5161	3.07935	2.63068e+09	0.000168462	310.93
44235	0.166667	5.5	0.000414674	0	60.4839	3.08065	2.64241e+09	0.000168503	310.885
44235	0.208333	6.5	0.000414677	0	59.4516	3.08194	2.65414e+09	0.000168545	310.84
44235	0.25	6.9	0.00041468	0	58.4194	3.08323	2.66587e+09	0.000168586	310.795
44235	0.291667	6.4	0.000414683	0	57.3871	3.08452	2.67761e+09	0.000168627	310.75
44235	0.333333	6.1	0.000414682	0	56.3548	3.08581	2.68934e+09	0.000168669	310.705
44235	0.375	5.1	0.000414682	0	55.3226	3.0871	2.70107e+09	0.00016871	310.66
44235	0.416667	5.1	0.000414681	0	54.2903	3.08839	2.7128e+09	0.000168751	310.615
44235	0.458333	8.3	0.000414679	0	53.2581	3.08968	2.72453e+09	0.000168793	310.57
44235	0.5	11.3	0.000414676	0	52.2258	3.09097	2.73626e+09	0.000168834	310.525
44235	0.541667	12.8	0.000414674	0	51.1935	3.09226	2.74799e+09	0.000168875	310.48
44235	0.583333	13.7	0.000414671	0	50.1613	3.09355	2.75973e+09	0.000168917	310.549
44235	0.625	14.5	0.000414668	0	49.129	3.09484	2.77146e+09	0.000168958	310.617
44235	0.666667	14.7	0.000414665	0	48.0968	3.09613	2.78319e+09	0.000168999	310.686
44235	0.708333	16	0.000414661	0	47.0645	3.09742	2.79492e+09	0.000169041	310.755
44235	0.75	14.1	0.000414657	0	46.0323	3.09871	2.80665e+09	0.000169082	310.824
44235	0.791667	15.6	0.000414653	1	45	3.1	2.81838e+09	0.000169123	310.892
44235	0.833333	17.1	0.000414648	0	56.5	3.225	8.12854e+09	0.000169165	310.961
44235	0.875	18.3	0.000414643	2	68	3.35	1.34387e+10	0.000169206	311.03
44235	0.916667	14.6	0.000414638	0	60.9138	3.54375	1.88326e+11	0.000169248	311.099
44235	0.958333	9.7	0.000414631	0	53.8275	3.7375	3.63213e+11	0.000169289	311.167
44236	0	7.2	0.000414624	0	46.7413	3.93125	5.38101e+11	0.00016933	311.236
44236	0.0416667	6.6	0.000414618	0	39.655	4.125	7.12988e+11	0.000169372	311.305
44236	0.0833333	7.3	0.000414613	0	32.5688	4.31875	8.87875e+11	0.000169413	311.373
44236	0.125	8.2	0.000414608	0	25.4825	4.5125	1.06276e+12	0.000169454	311.442
44236	0.166667	7.1	0.000414603	0	18.3962	4.70625	1.23765e+12	0.000169496	311.511
44236	0.208333	7.7	0.000414597	1	11.31	4.9	1.41254e+12	0.000169537	311.58
44236	0.25	7.9	0.00041459	1	8	5.7	2.23872e+13	0.000169578	311.648
44236	0.291667	6.5	0.000414584	2	10	5.1	1.19281e+13	0.00016962	311.717
44236	0.333333	5.9	0.000414575	0	12.3983	5.01667	1.00236e+13	0.000169661	311.786
44236	0.375	5.1	0.000414566	0	14.7967	4.93333	8.11915e+12	0.000169702	311.854
44236	0.416667	5.5	0.000414558	0	17.195	4.85	6.21466e+12	0.000169744	311.923
44236	0.458333	8.3	0.000414548	0	19.5933	4.76667	4.31017e+12	0.000169785	311.992
44236	0.5	11.8	0.000414539	0	21.9917	4.68333	2.40568e+12	0.000169826	312.061
44236	0.541667	13.4	0.00041453	1	24.39	4.6	5.01187e+11	0.000169868	312.129
44236	0.583333	15.4	0.000414528	0	22.1914	4.38571	4.29992e+11	0.000169909	312.198
44236	0.625	16.3	0.000414527	0	19.9929	4.17143	3.58796e+11	0.000169951	312.267
44236	0.666667	13.8	0.000414525	0	17.7943	3.95714	2.87601e+11	0.000169992	312.336
44236	0.708333	14.6	0.000414532	0	15.5957	3.74286	2.16405e+11	0.000170033	312.404
44236	0.75	12.9	0.000414538	0	13.3971	3.52857	1.45209e+11	0.000170075	312.473
44236	0.791667	14.9	0.000414545	0	11.1986	3.31429	7.40139e+10	0.000170116	312.542
44236	0.833333	15.5	0.000414556	1	9	3.1	2.81838e+09	0.000170157	312.61
44236	0.875	16.3	0.000414568	1	32	3.18	3.71535e+09	0.000170199	312.679
44236	0.916667	15.2	0.000414579	0	67.905	3.89	2.52451e+11	0.00017024	312.748
44236	0.958333	11.3	0.000414593	1	103.81	4.6	5.01187e+11	0.000170281	312.817
44237	0	8.5	0.000414608	0	104.41	4.54889	4.82783e+11	0.000170323	312.885
44237	0.0416667	7.2	0.000414622	0	105.009	4.49778	4.64378e+11	0.000170364	312.954
44237	0.0833333	6.1	0.000414639	0	105.609	4.44667	4.45974e+11	0.000170405	313.023
44237	0.125	6.1	0.000414656	0	106.209	4.39556	4.27569e+11	0.000170447	313.091
44237	0.166667	5.9	0.000414673	0	106.808	4.34444	4.09165e+11	0.000170488	313.16
44237	0.208333	7	0.000414686	0	107.408	4.29333	3.9076e+11	0.000170529	313.229
44237	0.25	7.1	0.000414699	0	108.007	4.24222	3.72356e+11	0.000170571	313.298
44237	0.291667	6.4	0.000414712	0	108.607	4.19111	3.53951e+11	0.000170612	313.366
44237	0.333333	6.1	0.000414718	0	109.207	4.14	3.35547e+11	0.000170654	313.435
44237	0.375	5.2	0.000414723	0	109.806	4.08889	3.17142e+11	0.000170695	313.504
44237	0.416667	5.9	0.000414729	0	110.406	4.03778	2.98738e+11	0.000170736	313.573
44237	0.458333	8.1	0.000414733	0	111.006	3.98667	2.80333e+11	0.000170778	313.641
44237	0.5	9.8	0.000414737	0	111.605	3.93556	2.61929e+11	0.000170819	313.71
44237	0.541667	11.6	0.000414741	0	112.205	3.88444	2.43524e+11	0.00017086	313.845
44237	0.583333	13.8	0.000414748	0	112.804	3.83333	2.2512e+11	0.000170902	313.98
44237	0.625	15.4	0.000414755	0	113.404	3.78222	2.06715e+11	0.000170943	314.116
44237	0.666667	17.8	0.000414761	0	114.004	3.73111	1.88311e+11	0.000170984	314.251
44237	0.708333	20.2	0.000414768	0	114.603	3.68	1.69906e+11	0.000171026	314.386
44237	0.75	17.8	0.000414774	0	115.203	3.62889	1.51502e+11	0.000171067	314.521
44237	0.791667	15.7	0.000414781	0	115.803	3.57778	1.33097e+11	0.000171108	314.657
44237	0.833333	14.6	0.000414782	0	116.402	3.52667	1.14693e+11	0.00017115	314.792
44237	0.875	15.9	0.000414783	0	117.002	3.47556	9.62883e+10	0.000171191	314.927
44237	0.916667	14.2	0.000414785	0	117.601	3.42444	7.78838e+10	0.000171232	315.062
44237	0.958333	10	0.000414781	0	118.201	3.37333	5.94793e+10	0.000171274	315.198
44238	0	8.3	0.000414777	0	118.801	3.32222	4.10748e+10	0.000171315	315.333
44238	0.0416667	7.4	0.000414773	0	119.4	3.27111	2.26703e+10	0.000171356	315.468
44238	0.0833333	7.1	0.000414768	1	120	3.22	4.2658e+09	0.000171398	315.603
44238	0.125	7.3	0.000414763	0	103.857	3.19286	3.97255e+09	0.000171439	315.739
44238	0.166667	7	0.000414758	0	87.7143	3.16571	3.67931e+09	0.000171481	315.874
44238	0.208333	7.8	0.000414748	0	71.5714	3.13857	3.38607e+09	0.000171522	316.009
44238	0.25	8	0.000414737	0	55.4286	3.11143	3.09282e+09	0.000171563	316.144
44238	0.291667	6.6	0.000414727	0	39.2857	3.08429	2.79958e+09	0.000171605	316.279
44238	0.333333	6.9	0.000414721	0	23.1429	3.05714	2.50634e+09	0.000171646	316.415
44238	0.375	6.2	0.000414715	1	7	3.03	2.21309e+09	0.000171687	316.55
44238	0.416667	6	0.000414709	0	36.5	3.035	2.25198e+09	0.000171729	316.685
44238	0.458333	9.5	0.000414711	1	66	3.04	2.29087e+09	0.00017177	316.82
44238	0.5	13.5	0.000414713	2	48.5	3.505	2.3409e+10	0.000171811	316.956
44238	0.541667	14.6	0.000414716	0	39.5	3.365	1.60505e+10	0.000171853	317.091
44238	0.583333	15	0.000414726	2	30.5	3.225	8.69186e+09	0.000171894	317.226
44238	0.625	15.7	0.000414736	1	30	3.27	5.06991e+09	0.000171935	317.361
44238	0.666667	16.5	0.000414747	0	27.3333	3.3	5.68604e+09	0.000171977	317.497
44238	0.708333	17.2	0.000414756	0	24.6667	3.33	6.30218e+09	0.000172018	317.632
44238	0.75	16.7	0.000414765	1	22	3.36	6.91831e+09	0.000172059	317.767
44238	0.791667	17.3	0.000414775	1	25	3.1	2.81838e+09	0.000172101	317.902
44238	0.833333	14.9	0.000414778	0	24.1176	3.18235	2.3524e+10	0.000172142	318.037
44238	0.875	14.9	0.00041478	0	23.2353	3.26471	4.42296e+10	0.000172184	318.173
44238	0.916667	13.5	0.000414783	0	22.3529	3.34706	6.49351e+10	0.000172225	318.308
44238	0.958333	10.1	0.000414778	0	21.4706	3.42941	8.56407e+10	0.000172266	318.443
44239	0	7.1	0.000414774	0	20.5882	3.51176	1.06346e+11	0.000172308	318.578
44239	0.0416667	6.9	0.000414769	0	19.7059	3.59412	1.27052e+11	0.000172349	318.714
44239	0.0833333	6.7	0.000414759	0	18.8235	3.67647	1.47758e+11	0.00017239	318.849
44239	0.125	6.9	0.00041475	0	17.9412	3.75882	1.68463e+11	0.000172432	318.984
44239	0.166667	7.5	0.00041474	0	17.0588	3.84118	1.89169e+11	0.000172473	319.119
44239	0.208333	7.4	0.00041474	0	16.1765	3.92353	2.09874e+11	0.000172514	319.255
44239	0.25	7.5	0.00041474	0	15.2941	4.00588	2.3058e+11	0.000172556	319.39
44239	0.291667	6.9	0.00041474	0	14.4118	4.08824	2.51285e+11	0.000172597	319.525
44239	0.333333	7.1	0.000414753	0	13.5294	4.17059	2.71991e+11	0.000172638	319.66
44239	0.375	6.5	0.000414765	0	12.6471	4.25294	2.92697e+11	0.00017268	319.796
44239	0.416667	6.3	0.000414778	0	11.7647	4.33529	3.13402e+11	0.000172721	319.931
44239	0.458333	8.9	0.000414792	0	10.8824	4.41765	3.34108e+11	0.000172762	320.066
44239	0.5	11.8	0.000414806	1	10	4.5	3.54813e+11	0.000172804	320.201
44239	0.541667	14.5	0.00041482	0	10.6667	4.08	2.38066e+11	0.000172845	320.336
44239	0.583333	15.8	0.000414833	0	11.3333	3.66	1.21318e+11	0.000172887	320.472
44239	0.625	17.8	0.000414845	1	12	3.24	4.57088e+09	0.000172928	320.607
44239	0.666667	20.2	0.000414857	0	18.4615	3.22385	4.38951e+09	0.000172969	320.742
44239	0.708333	23.8	0.00041486	0	24.9231	3.20769	4.20815e+09	0.000173011	320.877
44239	0.75	24.4	0.000414862	0	31.3846	3.19154	4.02678e+09	0.000173052	321.013
44239	0.791667	23.9	0.000414865	0	37.8462	3.17538	3.84541e+09	0.000173093	321.148
44239	0.833333	24.4	0.000414858	0	44.3077	3.15923	3.66404e+09	0.000173135	321.283
44239	0.875	22.3	0.000414851	0	50.7692	3.14308	3.48267e+09	0.000173176	321.418
44239	0.916667	17.7	0.000414844	0	57.2308	3.12692	3.3013e+09	0.000173217	321.554
44239	0.958333	12.6	0.000414834	0	63.6923	3.11077	3.11994e+09	0.000173259	321.689
44240	0	8.1	0.000414824	0	70.1538	3.09462	2.93857e+09	0.0001733	321.824
44240	0.0416667	7.4	0.000414814	0	76.6154	3.07846	2.7572e+09	0.000173341	321.959
44240	0.0833333	6.7	0.000414805	0	83.0769	3.06231	2.57583e+09	0.000173383	322.094
44240	0.125	6.3	0.000414796	0	89.5385	3.04615	2.39446e+09	0.000173424	322.23
44240	0.166667	6.6	0.000414787	1	96	3.03	2.21309e+09	0.000173465	322.365
44240	0.208333	7.7	0.00041478	0	66.3333	3.38667	3.11838e+10	0.000173507	322.5
44240	0.25	7.1	0.000414773	0	36.6667	3.74333	6.01544e+10	0.000173548	322.635
44240	0.291667	6.7	0.000414766	1	7	4.1	8.91251e+10	0.000173589	322.771
44240	0.333333	6.6	0.000414758	0	7	4.00625	7.88199e+10	0.000173631	322.906
44240	0.375	6.3	0.000414751	0	7	3.9125	6.85147e+10	0.000173672	323.041
44240	0.416667	5.5	0.000414743	0	7	3.81875	5.82095e+10	0.000173714	323.176
44240	0.458333	8.1	0.000414736	0	7	3.725	4.79043e+10	0.000173755	323.312
44240	0.5	10.3	0.000414728	0	7	3.63125	3.75991e+10	0.000173796	323.447
44240	0.541667	14.5	0.000414721	0	7	3.5375	2.72939e+10	0.000173838	323.582
44240	0.583333	19	0.000414721	0	7	3.44375	1.69886e+10	0.000173879	323.717
44240	0.625	18.4	0.00041472	1	7	3.35	6.68344e+09	0.00017392	323.853
44240	0.666667	16.6	0.000414719	0	9.15	3.3565	7.69047e+09	0.000173962	323.988
44240	0.708333	15.6	0.000414725	0	11.3	3.363	8.69751e+09	0.000174003	324.123
44240	0.75	16.5	0.00041473	0	13.45	3.3695	9.70454e+09	0.000174044	324.258
44240	0.791667	23.9	0.000414735	0	15.6	3.376	1.07116e+10	0.000174086	324.393
44240	0.833333	26.9	0.000414739	0	17.75	3.3825	1.17186e+10	0.000174127	324.529
44240	0.875	27.2	0.000414743	0	19.9	3.389	1.27256e+10	0.000174168	324.664
44240	0.916667	22.2	0.000414746	0	22.05	3.3955	1.37327e+10	0.00017421	324.799
44240	0.958333	14.1	0.000414747	0	24.2	3.402	1.47397e+10	0.000174251	324.934
44241	0	8.9	0.000414747	0	26.35	3.4085	1.57467e+10	0.000174292	325.07
44241	0.0416667	7.1	0.000414748	2	28.5	3.415	1.67538e+10	0.000174334	325.205
44241	0.0833333	8	0.00041475	0	33.125	3.39875	1.42362e+10	0.000174375	325.34
44241	0.125	6.7	0.000414753	0	37.75	3.3825	1.17186e+10	0.000174417	325.475
44241	0.166667	7.6	0.000414755	0	42.375	3.36625	9.20102e+09	0.000174458	325.611
44241	0.208333	8.3	0.000414758	1	47	3.35	6.68344e+09	0.000174499	325.746
44241	0.25	7.5	0.000414761	0	39.2	3.516	2.88447e+10	0.000174541	325.881
44241	0.291667	7.3	0.000414764	0	31.4	3.682	5.1006e+10	0.000174582	326.016
44241	0.333333	7.3	0.000414763	0	23.6	3.848	7.31672e+10	0.000174623	326.151
44241	0.375	6.5	0.000414762	0	15.8	4.014	9.53285e+10	0.000174665	326.287
44241	0.416667	6.1	0.00041476	1	8	4.18	1.1749e+11	0.000174706	326.422
44241	0.458333	9.6	0.000414754	1	4	3.11	2.91743e+09	0.000174747	326.557
44241	0.5	11	0.000414748	0	13.3819	3.14688	4.13429e+09	0.000174789	326.692
44241	0.541667	14.1	0.000414741	0	22.7638	3.18375	5.35115e+09	0.00017483	326.828
44241	0.583333	16.1	0.000414731	0	32.1456	3.22063	6.56801e+09	0.000174871	326.963
44241	0.625	16.3	0.000414721	0	41.5275	3.2575	7.78487e+09	0.000174913	327.098
44241	0.666667	20.8	0.000414711	0	50.9094	3.29438	9.00173e+09	0.000174954	327.233
44241	0.708333	21.8	0.000414694	0	60.2912	3.33125	1.02186e+10	0.000174995	327.369
44241	0.75	20.7	0.000414676	0	69.6731	3.36813	1.14355e+10	0.000175037	327.504
44241	0.791667	22.1	0.000414659	0	79.055	3.405	1.26523e+10	0.000175078	327.639
44241	0.833333	21	0.000414635	0	88.4369	3.44188	1.38692e+10	0.00017512	327.774
44241	0.875	21.2	0.000414611	0	97.8187	3.47875	1.5086e+10	0.000175161	327.91
44241	0.916667	19.1	0.000414587	0	107.201	3.51562	1.63029e+10	0.000175202	328.045
44241	0.958333	13.3	0.000414563	0	116.582	3.5525	1.75198e+10	0.000175244	328.18
44242	0	6.7	0.000414538	0	125.964	3.58937	1.87366e+10	0.000175285	328.137
44242	0.0416667	6.5	0.000414513	0	135.346	3.62625	1.99535e+10	0.000175326	328.094
44242	0.0833333	7.8	0.000414493	0	144.728	3.66312	2.11703e+10	0.000175368	328.051
44242	0.125	6.3	0.000414474	1	154.11	3.7	2.23872e+10	0.000175409	328.008
44242	0.166667	7.8	0.000414454	0	154.209	3.73182	3.27873e+10	0.00017545	327.965
44242	0.208333	7.7	0.000414437	0	154.307	3.76364	4.31873e+10	0.000175492	327.921
44242	0.25	7.2	0.000414421	0	154.406	3.79545	5.35874e+10	0.000175533	327.878
44242	0.291667	6.5	0.000414404	0	154.505	3.82727	6.39875e+10	0.000175574	327.835
44242	0.333333	6.1	0.000414389	0	154.603	3.85909	7.43875e+10	0.000175616	327.792
44242	0.375	5.8	0.000414374	0	154.702	3.89091	8.47876e+10	0.000175657	327.749
44242	0.416667	6	0.00041436	0	154.8	3.92273	9.51877e+10	0.000175698	327.706
44242	0.458333	8.5	0.000414349	0	154.899	3.95455	1.05588e+11	0.00017574	327.663
44242	0.5	10	0.000414337	0	154.998	3.98636	1.15988e+11	0.000175781	327.62
44242	0.541667	13	0.000414326	0	155.096	4.01818	1.26388e+11	0.000175822	327.577
44242	0.583333	14.5	0.000414322	0	155.195	4.05	1.36788e+11	0.000175864	327.534
44242	0.625	16.6	0.000414318	0	155.294	4.08182	1.47188e+11	0.000175905	327.49
44242	0.666667	19.8	0.000414314	0	155.392	4.11364	1.57588e+11	0.000175947	327.447
44242	0.708333	23.6	0.000414314	0	155.491	4.14545	1.67988e+11	0.000175988	327.404
44242	0.75	24.6	0.000414313	0	155.59	4.17727	1.78388e+11	0.000176029	327.361
44242	0.791667	28.6	0.000414313	0	155.688	4.20909	1.88788e+11	0.000176071	327.318
44242	0.833333	23.1	0.000414311	0	155.787	4.24091	1.99188e+11	0.000176112	327.275
44242	0.875	22.3	0.00041431	0	155.885	4.27273	2.09588e+11	0.000176153	327.232
44242	0.916667	17.4	0.000414308	0	155.984	4.30455	2.19988e+11	0.000176195	327.189
44242	0.958333	10.1	0.000414307	0	156.083	4.33636	2.30389e+11	0.000176236	327.146
44243	0	6.7	0.000414305	0	156.181	4.36818	2.40789e+11	0.000176277	327.103
44243	0.0416667	6.6	0.000414304	1	156.28	4.4	2.51189e+11	0.000176319	327.06
44243	0.0833333	7.4	0.000414306	1	11	3.16	3.46737e+09	0.00017636	327.016
44243	0.125	6.3	0.000414308	0	11.5909	3.21545	1.39653e+10	0.000176401	326.973
44243	0.166667	7.2	0.00041431	0	12.1818	3.27091	2.44633e+10	0.000176443	326.93
44243	0.208333	7.9	0.000414314	0	12.7727	3.32636	3.49613e+10	0.000176484	326.887
44243	0.25	8.1	0.000414318	0	13.3636	3.38182	4.54593e+10	0.000176525	326.844
44243	0.291667	7.5	0.000414321	0	13.9545	3.43727	5.59573e+10	0.000176567	326.801
44243	0.333333	7.4	0.000414324	0	14.5455	3.49273	6.64552e+10	0.000176608	326.758
44243	0.375	7.3	0.000414327	0	15.1364	3.54818	7.69532e+10	0.00017665	326.715
44243	0.416667	7.8	0.00041433	0	15.7273	3.60364	8.74512e+10	0.000176691	326.672
44243	0.458333	10.6	0.000414337	0	16.3182	3.65909	9.79492e+10	0.000176732	326.629
44243	0.5	13.9	0.000414343	0	16.9091	3.71455	1.08447e+11	0.000176774	326.585
44243	0.541667	16.8	0.000414349	0	17.5	3.77	1.18945e+11	0.000176815	326.542
44243	0.583333	17	0.000414372	0	18.0909	3.82545	1.29443e+11	0.000176856	326.499
44243	0.625	17.2	0.000414395	0	18.6818	3.88091	1.39941e+11	0.000176898	326.456
44243	0.666667	21.4	0.000414419	0	19.2727	3.93636	1.50439e+11	0.000176939	326.413
44243	0.708333	24.5	0.00041445	0	19.8636	3.99182	1.60937e+11	0.00017698	326.37
44243	0.75	26.8	0.000414481	0	20.4545	4.04727	1.71435e+11	0.000177022	326.327
44243	0.791667	30.1	0.000414512	0	21.0455	4.10273	1.81933e+11	0.000177063	326.284
44243	0.833333	27.9	0.000414538	0	21.6364	4.15818	1.92431e+11	0.000177104	326.241
44243	0.875	28.1	0.000414563	0	22.2273	4.21364	2.02929e+11	0.000177146	326.198
44243	0.916667	22.6	0.000414589	0	22.8182	4.26909	2.13427e+11	0.000177187	326.155
44243	0.958333	14.3	0.0004146	0	23.4091	4.32455	2.23925e+11	0.000177228	326.111
44244	0	8	0.000414612	1	24	4.38	2.34423e+11	0.00017727	326.068
44244	0.0416667	6.5	0.000414623	5	39.69	3.772	1.99541e+12	0.000177311	326.025
44244	0.0833333	7	0.000414623	3	69	3.47333	3.15876e+10	0.000177353	325.982
44244	0.125	5.5	0.000414622	0	60.3333	3.5	3.63782e+10	0.000177394	325.939
44244	0.166667	6.8	0.000414622	3	51.6667	3.52667	4.11687e+10	0.000177435	325.896
44244	0.208333	7.4	0.000414608	1	10	3.5	1.12202e+10	0.000177477	325.853
44244	0.25	6.6	0.000414594	3	29.6667	3.33333	5.57361e+10	0.000177518	325.81
44244	0.291667	6.1	0.00041458	0	34.3333	3.28167	3.00759e+10	0.000177559	325.767
44244	0.333333	6	0.000414562	1	39	3.23	4.4157e+09	0.000177601	325.724
44244	0.375	5.7	0.000414544	0	41.25	3.20125	4.11315e+09	0.000177642	325.681
44244	0.416667	5.3	0.000414526	0	43.5	3.1725	3.81059e+09	0.000177683	325.637
44244	0.458333	8.3	0.000414515	0	45.75	3.14375	3.50804e+09	0.000177725	325.594
44244	0.5	10.1	0.000414503	0	48	3.115	3.20548e+09	0.000177766	325.551
44244	0.541667	12.6	0.000414492	0	50.25	3.08625	2.90293e+09	0.000177807	325.508
44244	0.583333	14.1	0.000414489	0	52.5	3.0575	2.60037e+09	0.000177849	325.465
44244	0.625	16.5	0.000414486	0	54.75	3.02875	2.29782e+09	0.00017789	325.422
44244	0.666667	20	0.000414483	1	57	3	1.99526e+09	0.000177931	325.379
44244	0.708333	22.5	0.000414485	1	49	3.62	1.69824e+10	0.000177973	325.336
44244	0.75	25.9	0.000414487	0	42.5	3.61667	1.67935e+10	0.000178014	325.293
44244	0.791667	29	0.000414488	0	36	3.61333	1.66046e+10	0.000178056	325.25
44244	0.833333	24.9	0.00041449	0	29.5	3.61	1.64157e+10	0.000178097	325.206
44244	0.875	21.6	0.000414492	0	23	3.60667	1.62268e+10	0.000178138	325.163
44244	0.916667	17.7	0.000414493	0	16.5	3.60333	1.60378e+10	0.00017818	325.12
44244	0.958333	12	0.000414492	1	10	3.6	1.58489e+10	0.000178221	325.077
44245	0	8.8	0.00041449	0	25	3.51	1.21802e+10	0.000178262	325.034
44245	0.0416667	7.3	0.000414489	1	40	3.42	8.51138e+09	0.000178304	324.991
44245	0.0833333	7	0.000414483	0	39.75	3.4475	9.49482e+09	0.000178345	324.948
44245	0.125	5.9	0.000414478	0	39.5	3.475	1.04783e+10	0.000178386	324.905
44245	0.166667	6.3	0.000414472	0	39.25	3.5025	1.14617e+10	0.000178428	324.862
44245	0.208333	7	0.000414465	1	39	3.53	1.24451e+10	0.000178469	324.819
44245	0.25	6.3	0.000414458	0	34	3.43	9.34125e+09	0.00017851	324.776
44245	0.291667	6.2	0.000414452	1	29	3.33	6.23735e+09	0.000178552	324.732
44245	0.333333	6	0.000414447	0	44.5	3.24	4.7935e+09	0.000178593	324.689
44245	0.375	5	0.000414442	1	60	3.15	3.34965e+09	0.000178634	324.646
44245	0.416667	6	0.000414437	1	10	3.2	3.98107e+09	0.000178676	324.603
44245	0.458333	8.9	0.000414434	1	46	3.3	5.62341e+09	0.000178717	324.56
44245	0.5	10.5	0.00041443	0	55.775	3.43333	1.95404e+10	0.000178758	324.517
44245	0.541667	12.9	0.000414427	0	65.55	3.56667	3.34573e+10	0.0001788	324.474
44245	0.583333	13.6	0.000414426	0	75.325	3.7	4.73743e+10	0.000178841	324.431
44245	0.625	15.3	0.000414425	0	85.1	3.83333	6.12912e+10	0.000178883	324.388
44245	0.666667	18.4	0.000414424	0	94.875	3.96667	7.52081e+10	0.000178924	324.345
44245	0.708333	20.8	0.000414424	1	104.65	4.1	8.91251e+10	0.000178965	324.301
44245	0.75	24.4	0.000414424	0	94.4143	3.99857	7.74892e+10	0.000179007	324.258
44245	0.791667	27.1	0.000414424	0	84.1786	3.89714	6.58532e+10	0.000179048	324.215
44245	0.833333	25.6	0.000414429	0	73.9429	3.79571	5.42173e+10	0.000179089	324.172
44245	0.875	23.5	0.000414434	0	63.7071	3.69429	4.25814e+10	0.000179131	324.129
44245	0.916667	19.3	0.000414439	0	53.4714	3.59286	3.09455e+10	0.000179172	324.086
44245	0.958333	11.4	0.00041447	0	43.2357	3.49143	1.93095e+10	0.000179213	324.043
44246	0	7.1	0.000414502	1	33	3.39	7.67361e+09	0.000179255	324
44246	0.0416667	5.3	0.000414533	0	34	3.345	6.64851e+09	0.000179296	323.957
44246	0.0833333	6.5	0.000414605	1	35	3.3	5.62341e+09	0.000179337	323.914
44246	0.125	5	0.000414677	1	46	3.43	8.81049e+09	0.000179379	323.871
44246	0.166667	6.8	0.000414749	0	47.3333	3.43	8.81049e+09	0.00017942	323.827
44246	0.208333	7.4	0.000414821	0	48.6667	3.43	8.81049e+09	0.000179461	323.784
44246	0.25	6.7	0.000414894	1	50	3.43	8.81049e+09	0.000179503	323.741
44246	0.291667	7	0.000414966	0	56	3.4525	2.6231e+10	0.000179544	323.698
44246	0.333333	6.3	0.000415005	4	62	3.475	4.36515e+10	0.000179586	323.655
44246	0.375	5.7	0.000415044	0	67.5	3.4975	2.78371e+10	0.000179627	323.612
44246	0.416667	6.5	0.000415083	1	73	3.52	1.20226e+10	0.000179668	323.569
44246	0.458333	9.6	0.000415081	0	75.5	3.31	7.42051e+09	0.00017971	323.526
44246	0.5	11.1	0.000415078	1	78	3.1	2.81838e+09	0.000179751	323.483
44246	0.541667	13.6	0.000415076	1	45	3.21	4.12098e+09	0.000179792	323.44
44246	0.583333	15.9	0.000415054	0	45.1667	3.29167	1.1799e+10	0.000179834	323.396
44246	0.625	18.8	0.000415033	0	45.3333	3.37333	1.9477e+10	0.000179875	323.353
44246	0.666667	22.5	0.000415011	2	45.5	3.455	2.7155e+10	0.000179916	323.31
44246	0.708333	27.2	0.000414987	1	40	3.51	1.16145e+10	0.000179958	323.267
44246	0.75	26.6	0.000414963	0	33.5	3.405	8.61895e+09	0.000179999	323.224
44246	0.791667	27.8	0.000414939	1	27	3.3	5.62341e+09	0.00018004	323.181
44246	0.833333	24.4	0.000414918	1	42	3.29	5.4325e+09	0.000180082	323.138
44246	0.875	25.7	0.000414897	0	34.125	3.51625	1.98004e+11	0.000180123	323.095
44246	0.916667	23.4	0.000414876	4	26.25	3.7425	3.90575e+11	0.000180164	323.052
44246	0.958333	14.4	0.000414856	0	34.875	3.68125	2.12922e+11	0.000180206	323.009
44247	0	10.1	0.000414837	2	43.5	3.62	3.52697e+10	0.000180247	322.966
44247	0.0416667	6.7	0.000414817	0	50.6667	3.64	3.04775e+10	0.000180289	322.922
44247	0.0833333	8.6	0.000414801	0	57.8333	3.66	2.56852e+10	0.00018033	322.879
44247	0.125	7.2	0.000414785	1	65	3.68	2.0893e+10	0.000180371	322.836
44247	0.166667	9	0.000414769	1	18	3.55	1.33352e+10	0.000180413	322.793
44247	0.208333	9.4	0.00041476	0	29.6667	3.36667	9.55523e+09	0.000180454	322.75
44247	0.25	9.1	0.000414751	0	41.3333	3.18333	5.77525e+09	0.000180495	322.707
44247	0.291667	7.8	0.000414742	1	53	3	1.99526e+09	0.000180537	322.664
44247	0.333333	7.2	0.000414738	0	53.2727	3.04182	2.70227e+09	0.000180578	322.621
44247	0.375	6.4	0.000414733	0	53.5455	3.08364	3.40928e+09	0.000180619	322.578
44247	0.416667	6.8	0.000414728	0	53.8182	3.12545	4.11629e+09	0.000180661	322.535
44247	0.458333	9	0.000414725	0	54.0909	3.16727	4.8233e+09	0.000180702	322.491
44247	0.5	10.4	0.000414722	0	54.3636	3.20909	5.53031e+09	0.000180743	322.448
44247	0.541667	12.8	0.000414719	0	54.6364	3.25091	6.23732e+09	0.000180785	322.405
44247	0.583333	15.1	0.000414716	0	54.9091	3.29273	6.94433e+09	0.000180826	322.362
44247	0.625	18.5	0.000414714	0	55.1818	3.33455	7.65134e+09	0.000180867	322.319
44247	0.666667	23.9	0.000414712	0	55.4545	3.37636	8.35835e+09	0.000180909	322.276
44247	0.708333	27.8	0.000414713	0	55.7273	3.41818	9.06536e+09	0.00018095	322.233
44247	0.75	32.3	0.000414714	1	56	3.46	9.77237e+09	0.000180991	322.19
44247	0.791667	34.6	0.000414716	2	18.5	3.76	1.82094e+11	0.000181033	322.147
44247	0.833333	30.8	0.000414715	1	30	3.58	1.47911e+10	0.000181074	322.104
44247	0.875	22.6	0.000414713	0	29.875	3.51	1.32094e+10	0.000181116	322.061
44247	0.916667	20.1	0.000414712	0	29.75	3.44	1.16278e+10	0.000181157	322.017
44247	0.958333	15.6	0.000414706	0	29.625	3.37	1.00462e+10	0.000181198	321.974
44248	0	12.8	0.0004147	0	29.5	3.3	8.46452e+09	0.00018124	321.931
44248	0.0416667	9.3	0.000414694	0	29.375	3.23	6.88288e+09	0.000181281	321.888
44248	0.0833333	9.3	0.000414686	0	29.25	3.16	5.30124e+09	0.000181322	321.845
44248	0.125	6.7	0.000414679	0	29.125	3.09	3.7196e+09	0.000181364	321.802
44248	0.166667	8.9	0.000414672	1	29	3.02	2.13796e+09	0.000181405	321.759
44248	0.208333	8.6	0.000414663	0	29.4615	3.05615	2.80729e+09	0.000181446	321.716
44248	0.25	7.4	0.000414654	0	29.9231	3.09231	3.47662e+09	0.000181488	321.673
44248	0.291667	7.1	0.000414644	0	30.3846	3.12846	4.14596e+09	0.000181529	321.63
44248	0.333333	5.9	0.000414632	0	30.8462	3.16462	4.81529e+09	0.00018157	321.586
44248	0.375	4.8	0.000414619	0	31.3077	3.20077	5.48462e+09	0.000181612	321.543
44248	0.416667	5.2	0.000414606	0	31.7692	3.23692	6.15395e+09	0.000181653	321.5
44248	0.458333	8.7	0.000414592	0	32.2308	3.27308	6.82328e+09	0.000181694	321.457
44248	0.5	10.4	0.000414579	0	32.6923	3.30923	7.49261e+09	0.000181736	321.414
44248	0.541667	13.6	0.000414566	0	33.1538	3.34538	8.16194e+09	0.000181777	321.371
44248	0.583333	16.8	0.000414557	0	33.6154	3.38154	8.83128e+09	0.000181819	321.328
44248	0.625	18.8	0.000414549	0	34.0769	3.41769	9.50061e+09	0.00018186	321.285
44248	0.666667	23.4	0.000414541	0	34.5385	3.45385	1.01699e+10	0.000181901	321.242
44248	0.708333	25.2	0.000414535	1	35	3.49	1.08393e+10	0.000181943	321.199
44248	0.75	28.5	0.000414529	0	23.5	3.26	6.52618e+09	0.000181984	321.156
44248	0.791667	24.4	0.000414523	1	12	3.03	2.21309e+09	0.000182025	321.112
44248	0.833333	18.4	0.000414519	0	25.3333	3.36667	2.56233e+10	0.000182067	321.069
44248	0.875	17.9	0.000414514	0	38.6667	3.70333	4.90334e+10	0.000182108	321.026
44248	0.916667	16.8	0.000414509	1	52	4.04	7.24436e+10	0.000182149	320.983
44248	0.958333	12.5	0.000414507	1	145.13	4.1	8.91251e+10	0.000182191	320.94
44249	0	8.6	0.000414504	0	133.114	4.01	7.89111e+10	0.000182232	320.897
44249	0.0416667	6.4	0.000414502	0	121.097	3.92	6.86971e+10	0.000182273	320.854
44249	0.0833333	6.3	0.000414502	0	109.081	3.83	5.84831e+10	0.000182315	320.811
44249	0.125	5.7	0.000414502	0	97.065	3.74	4.82691e+10	0.000182356	320.768
44249	0.166667	6.3	0.000414501	0	85.0487	3.65	3.80551e+10	0.000182397	320.725
44249	0.208333	6.6	0.000414505	0	73.0325	3.56	2.78411e+10	0.000182439	320.682
44249	0.25	6.2	0.00041451	0	61.0162	3.47	1.76271e+10	0.00018248	320.638
44249	0.291667	5.2	0.000414514	1	49	3.38	7.4131e+09	0.000182522	320.595
44249	0.333333	4	0.000414522	0	57.1683	3.47333	3.63631e+10	0.000182563	320.552
44249	0.375	3.6	0.00041453	0	65.3367	3.56667	6.53132e+10	0.000182604	320.509
44249	0.416667	4.8	0.000414538	0	73.505	3.66	9.42632e+10	0.000182646	320.466
44249	0.458333	8.8	0.000414548	0	81.6733	3.75333	1.23213e+11	0.000182687	320.423
44249	0.5	11.5	0.000414559	0	89.8417	3.84667	1.52163e+11	0.000182728	320.38
44249	0.541667	13.8	0.000414569	0	98.01	3.94	1.81113e+11	0.00018277	320.337
44249	0.583333	14.9	0.00041458	0	106.178	4.03333	2.10063e+11	0.000182811	320.294
44249	0.625	17	0.000414592	0	114.347	4.12667	2.39013e+11	0.000182852	320.251
44249	0.666667	18.7	0.000414604	0	122.515	4.22	2.67963e+11	0.000182894	320.207
44249	0.708333	21.6	0.000414614	0	130.683	4.31333	2.96913e+11	0.000182935	320.164
44249	0.75	25.9	0.000414624	0	138.852	4.40667	3.25863e+11	0.000182976	320.121
44249	0.791667	32.7	0.000414635	1	147.02	4.5	3.54813e+11	0.000183018	320.078
44249	0.833333	30.3	0.000414646	0	140.61	4.43364	3.3879e+11	0.000183059	320.035
44249	0.875	26.8	0.000414656	0	134.2	4.36727	3.22766e+11	0.0001831	319.992
44249	0.916667	19.7	0.000414667	0	127.79	4.30091	3.06742e+11	0.000183142	319.949
44249	0.958333	13	0.000414678	0	121.38	4.23455	2.90718e+11	0.000183183	319.906
44250	0	8.3	0.00041469	0	114.97	4.16818	2.74695e+11	0.000183225	319.863
44250	0.0416667	7.6	0.000414701	0	108.56	4.10182	2.58671e+11	0.000183266	319.82
44250	0.0833333	5.6	0.000414715	0	102.15	4.03545	2.42647e+11	0.000183307	319.777
44250	0.125	5	0.000414728	0	95.74	3.96909	2.26623e+11	0.000183349	319.733
44250	0.166667	6.6	0.000414742	0	89.33	3.90273	2.106e+11	0.00018339	319.69
44250	0.208333	6.9	0.000414759	0	82.92	3.83636	1.94576e+11	0.000183431	319.647
44250	0.25	6.2	0.000414776	0	76.51	3.77	1.78552e+11	0.000183473	319.604
44250	0.291667	5.7	0.000414794	0	70.1	3.70364	1.62528e+11	0.000183514	319.561
44250	0.333333	4.3	0.000414808	0	63.69	3.63727	1.46505e+11	0.000183555	319.518
44250	0.375	4.4	0.000414823	0	57.28	3.57091	1.30481e+11	0.000183597	319.475
44250	0.416667	5.2	0.000414838	0	50.87	3.50455	1.14457e+11	0.000183638	319.432
44250	0.458333	8.2	0.000414844	0	44.46	3.43818	9.84334e+10	0.000183679	319.389
44250	0.5	10.4	0.00041485	0	38.05	3.37182	8.24096e+10	0.000183721	319.346
44250	0.541667	13.1	0.000414856	0	31.64	3.30545	6.63859e+10	0.000183762	319.302
44250	0.583333	16	0.000414852	0	25.23	3.23909	5.03621e+10	0.000183803	319.259
44250	0.625	19.7	0.000414848	0	18.82	3.17273	3.43384e+10	0.000183845	319.216
44250	0.666667	22.1	0.000414845	0	12.41	3.10636	1.83146e+10	0.000183886	319.173
44250	0.708333	24.3	0.000414836	1	6	3.04	2.29087e+09	0.000183927	319.13
44250	0.75	26.6	0.000414828	0	11.6	3.038	2.27531e+09	0.000183969	319.087
44250	0.791667	28.5	0.000414819	0	17.2	3.036	2.25976e+09	0.00018401	319.044
44250	0.833333	26.2	0.000414813	0	22.8	3.034	2.2442e+09	0.000184052	319.001
44250	0.875	24.5	0.000414807	0	28.4	3.032	2.22865e+09	0.000184093	318.958
44250	0.916667	20.1	0.000414801	1	34	3.03	2.21309e+09	0.000184134	318.915
44250	0.958333	17.6	0.000414796	0	39.5714	3.11143	4.16107e+09	0.000184176	318.872
44251	0	8.3	0.00041479	0	45.1429	3.19286	6.10905e+09	0.000184217	318.828
44251	0.0416667	6.9	0.000414785	0	50.7143	3.27429	8.05702e+09	0.000184258	318.785
44251	0.0833333	4.8	0.000414782	0	56.2857	3.35571	1.0005e+10	0.0001843	318.742
44251	0.125	4.4	0.000414779	0	61.8571	3.43714	1.1953e+10	0.000184341	318.699
44251	0.166667	6.3	0.000414776	0	67.4286	3.51857	1.3901e+10	0.000184382	318.656
44251	0.208333	6.1	0.000414774	1	73	3.6	1.58489e+10	0.000184424	318.613
44251	0.25	5.6	0.000414773	0	68.8182	3.59909	1.58e+10	0.000184465	318.57
44251	0.291667	5.9	0.000414772	0	64.6364	3.59818	1.57511e+10	0.000184506	318.527
44251	0.333333	4.3	0.000414775	0	60.4545	3.59727	1.57022e+10	0.000184548	318.484
44251	0.375	4.5	0.000414778	0	56.2727	3.59636	1.56533e+10	0.000184589	318.441
44251	0.416667	5.4	0.00041478	0	52.0909	3.59545	1.56044e+10	0.00018463	318.397
44251	0.458333	8.6	0.000414792	0	47.9091	3.59455	1.55554e+10	0.000184672	318.354
44251	0.5	10.3	0.000414804	0	43.7273	3.59364	1.55065e+10	0.000184713	318.311
44251	0.541667	11.5	0.000414816	0	39.5455	3.59273	1.54576e+10	0.000184755	318.268
44251	0.583333	13.3	0.000414825	0	35.3636	3.59182	1.54087e+10	0.000184796	318.225
44251	0.625	17.5	0.000414834	0	31.1818	3.59091	1.53598e+10	0.000184837	318.182
44251	0.666667	18	0.000414844	1	27	3.59	1.53109e+10	0.000184879	318.139
44251	0.708333	18.1	0.000414844	0	33.6	3.546	1.3681e+10	0.00018492	318.096
44251	0.75	19.9	0.000414844	0	40.2	3.502	1.20511e+10	0.000184961	318.053
44251	0.791667	25.2	0.000414844	0	46.8	3.458	1.04212e+10	0.000185003	318.01
44251	0.833333	27.8	0.000414834	0	53.4	3.414	8.79132e+09	0.000185044	317.967
44251	0.875	30.3	0.000414825	1	60	3.37	7.16143e+09	0.000185085	317.923
44251	0.916667	22.1	0.000414816	1	94	3.43	8.81049e+09	0.000185127	317.88
44251	0.958333	13	0.000414813	0	90.2105	3.42842	8.76485e+09	0.000185168	317.837
44252	0	9.4	0.000414811	0	86.4211	3.42684	8.7192e+09	0.000185209	317.794
44252	0.0416667	9.1	0.000414808	0	82.6316	3.42526	8.67356e+09	0.000185251	317.751
44252	0.0833333	8	0.000414812	0	78.8421	3.42368	8.62792e+09	0.000185292	317.708
44252	0.125	5.8	0.000414815	0	75.0526	3.42211	8.58228e+09	0.000185333	317.665
44252	0.166667	8.1	0.000414819	0	71.2632	3.42053	8.53663e+09	0.000185375	317.622
44252	0.208333	7.8	0.000414822	0	67.4737	3.41895	8.49099e+09	0.000185416	317.579
44252	0.25	6.8	0.000414825	0	63.6842	3.41737	8.44535e+09	0.000185458	317.536
44252	0.291667	6.4	0.000414827	0	59.8947	3.41579	8.39971e+09	0.000185499	317.492
44252	0.333333	5.9	0.000414829	0	56.1053	3.41421	8.35406e+09	0.00018554	317.449
44252	0.375	5.2	0.00041483	0	52.3158	3.41263	8.30842e+09	0.000185582	317.406
44252	0.416667	5.2	0.000414832	0	48.5263	3.41105	8.26278e+09	0.000185623	317.363
44252	0.458333	8.2	0.000414832	0	44.7368	3.40947	8.21714e+09	0.000185664	317.32
44252	0.5	11.3	0.000414833	0	40.9474	3.40789	8.17149e+09	0.000185706	317.277
44252	0.541667	13.8	0.000414833	0	37.1579	3.40632	8.12585e+09	0.000185747	317.234
44252	0.583333	15.6	0.000414837	0	33.3684	3.40474	8.08021e+09	0.000185788	317.191
44252	0.625	15.7	0.00041484	0	29.5789	3.40316	8.03457e+09	0.00018583	317.148
44252	0.666667	15.7	0.000414844	0	25.7895	3.40158	7.98892e+09	0.000185871	317.105
44252	0.708333	16.6	0.000414847	1	22	3.4	7.94328e+09	0.000185912	317.062
44252	0.75	18.7	0.00041485	1	10	4.6	5.01187e+11	0.000185954	317.018
44252	0.791667	20.8	0.000414852	0	9.44444	4.42556	4.45746e+11	0.000185995	316.975
44252	0.833333	20.6	0.000414854	0	8.88889	4.25111	3.90304e+11	0.000186036	316.932
44252	0.875	22.6	0.000414857	0	8.33333	4.07667	3.34863e+11	0.000186078	316.889
44252	0.916667	17.3	0.000414858	0	7.77778	3.90222	2.79421e+11	0.000186119	316.846
44252	0.958333	10.3	0.000414858	0	7.22222	3.72778	2.23979e+11	0.00018616	316.803
44253	0	6.6	0.000414858	0	6.66667	3.55333	1.68538e+11	0.000186202	316.76
44253	0.0416667	7.3	0.000414857	0	6.11111	3.37889	1.13096e+11	0.000186243	316.717
44253	0.0833333	5.9	0.000414864	0	5.55556	3.20444	5.76547e+10	0.000186285	316.674
44253	0.125	5.6	0.000414871	1	5	3.03	2.21309e+09	0.000186326	316.631
44253	0.166667	6.7	0.000414877	0	5.16667	3.03833	2.28262e+09	0.000186367	316.588
44253	0.208333	6.1	0.000414895	0	5.33333	3.04667	2.35215e+09	0.000186409	316.544
44253	0.25	5.4	0.000414912	0	5.5	3.055	2.42168e+09	0.00018645	316.501
44253	0.291667	5.7	0.000414929	0	5.66667	3.06333	2.49121e+09	0.000186491	316.458
44253	0.333333	4.7	0.000414956	0	5.83333	3.07167	2.56074e+09	0.000186533	316.415
44253	0.375	4.2	0.000414982	1	6	3.08	2.63027e+09	0.000186574	316.372
44253	0.416667	4.7	0.000415008	0	7.031	3.232	5.2486e+10	0.000186615	316.329
44253	0.458333	7.8	0.000415035	0	8.062	3.384	1.02342e+11	0.000186657	316.286
44253	0.5	9.8	0.000415061	0	9.093	3.536	1.52197e+11	0.000186698	316.243
44253	0.541667	11.5	0.000415087	0	10.124	3.688	2.02053e+11	0.000186739	316.2
44253	0.583333	14.1	0.000415114	0	11.155	3.84	2.51909e+11	0.000186781	316.157
44253	0.625	18.1	0.000415141	0	12.186	3.992	3.01764e+11	0.000186822	316.113
44253	0.666667	16.4	0.000415168	0	13.217	4.144	3.5162e+11	0.000186863	316.07
44253	0.708333	19	0.000415175	0	14.248	4.296	4.01476e+11	0.000186905	316.027
44253	0.75	19.7	0.000415181	0	15.279	4.448	4.51332e+11	0.000186946	315.984
44253	0.791667	20	0.000415188	1	16.31	4.6	5.01187e+11	0.000186988	315.941
44253	0.833333	16.1	0.000415179	0	15.3727	4.49909	4.5661e+11	0.000187029	315.898
44253	0.875	17.3	0.00041517	0	14.4355	4.39818	4.12033e+11	0.00018707	315.855
44253	0.916667	15	0.000415162	0	13.4982	4.29727	3.67456e+11	0.000187112	315.812
44253	0.958333	13.6	0.000415152	0	12.5609	4.19636	3.22879e+11	0.000187153	315.769
44254	0	10.8	0.000415142	0	11.6236	4.09545	2.78302e+11	0.000187194	315.726
44254	0.0416667	9.9	0.000415132	0	10.6864	3.99455	2.33725e+11	0.000187236	315.683
44254	0.0833333	8.1	0.000415127	0	9.74909	3.89364	1.89148e+11	0.000187277	315.639
44254	0.125	7.6	0.000415122	0	8.81182	3.79273	1.44571e+11	0.000187318	315.596
44254	0.166667	7.9	0.000415116	0	7.87455	3.69182	9.99934e+10	0.00018736	315.553
44254	0.208333	7	0.000415117	0	6.93727	3.59091	5.54164e+10	0.000187401	315.51
44254	0.25	6.3	0.000415118	1	6	3.49	1.08393e+10	0.000187442	315.467
44254	0.291667	6	0.000415118	0	9.33333	3.41333	9.40157e+09	0.000187484	315.424
44254	0.333333	5	0.000415119	0	12.6667	3.33667	7.96388e+09	0.000187525	315.381
44254	0.375	4.2	0.00041512	0	16	3.26	6.52618e+09	0.000187566	315.338
44254	0.416667	5.2	0.00041512	0	19.3333	3.18333	5.08849e+09	0.000187608	315.295
44254	0.458333	7.7	0.00041512	0	22.6667	3.10667	3.65079e+09	0.000187649	315.252
44254	0.5	10.1	0.000415119	1	26	3.03	2.21309e+09	0.000187691	315.208
44254	0.541667	12	0.000415119	0	28.6	3.026	2.18355e+09	0.000187732	315.165
44254	0.583333	14.2	0.000415116	0	31.2	3.022	2.15401e+09	0.000187773	315.122
44254	0.625	17.5	0.000415113	0	33.8	3.018	2.12447e+09	0.000187815	315.079
44254	0.666667	18.3	0.000415109	0	36.4	3.014	2.09492e+09	0.000187856	315.036
44254	0.708333	17	0.000415095	1	39	3.01	2.06538e+09	0.000187897	314.993
44254	0.75	15.7	0.000415081	0	38.1667	3.01944	2.15705e+09	0.000187939	314.95
44254	0.791667	17.4	0.000415067	0	37.3333	3.02889	2.24871e+09	0.00018798	314.907
44254	0.833333	16.9	0.000415043	0	36.5	3.03833	2.34038e+09	0.000188021	314.864
44254	0.875	18.1	0.00041502	0	35.6667	3.04778	2.43204e+09	0.000188063	314.821
44254	0.916667	16.9	0.000414997	0	34.8333	3.05722	2.52371e+09	0.000188104	314.778
44254	0.958333	16.9	0.000414975	0	34	3.06667	2.61537e+09	0.000188145	314.734
44255	0	11.1	0.000414953	0	33.1667	3.07611	2.70704e+09	0.000188187	314.691
44255	0.0416667	8.3	0.000414931	0	32.3333	3.08556	2.7987e+09	0.000188228	314.648
44255	0.0833333	5.4	0.00041492	0	31.5	3.095	2.89037e+09	0.000188269	314.605
44255	0.125	6.2	0.000414909	0	30.6667	3.10444	2.98203e+09	0.000188311	314.562
44255	0.166667	6.3	0.000414898	0	29.8333	3.11389	3.0737e+09	0.000188352	314.519
44255	0.208333	5.4	0.000414899	0	29	3.12333	3.16536e+09	0.000188393	314.476
44255	0.25	5.6	0.000414901	0	28.1667	3.13278	3.25703e+09	0.000188435	314.433
44255	0.291667	5.8	0.000414902	0	27.3333	3.14222	3.34869e+09	0.000188476	314.39
44255	0.333333	5.4	0.000414908	0	26.5	3.15167	3.44036e+09	0.000188518	314.347
44255	0.375	4.8	0.000414914	0	25.6667	3.16111	3.53202e+09	0.000188559	314.303
44255	0.416667	5.2	0.00041492	0	24.8333	3.17056	3.62369e+09	0.0001886	314.26
44255	0.458333	7.4	0.000414933	1	24	3.18	3.71535e+09	0.000188642	314.217
44255	0.5	10.4	0.000414946	0	23.2083	3.22458	1.42648e+10	0.000188683	314.174
44255	0.541667	12.1	0.000414959	0	22.4167	3.26917	2.48142e+10	0.000188724	314.131
44255	0.583333	13.3	0.000414976	0	21.625	3.31375	3.53636e+10	0.000188766	314.088
44255	0.625	16.8	0.000414994	0	20.8333	3.35833	4.5913e+10	0.000188807	314.045
44255	0.666667	17.4	0.000415012	0	20.0417	3.40292	5.64624e+10	0.000188848	314.002
44255	0.708333	18.9	0.000415023	0	19.25	3.4475	6.70118e+10	0.00018889	313.959
44255	0.75	18.4	0.000415034	0	18.4583	3.49208	7.75612e+10	0.000188931	313.916
44255	0.791667	19.6	0.000415045	0	17.6667	3.53667	8.81106e+10	0.000188972	313.873
44255	0.833333	15.7	0.000415041	0	16.875	3.58125	9.866e+10	0.000189014	313.829
44255	0.875	17.2	0.000415032	0	16.0833	3.62583	1.09209e+11	0.000189055	313.786
44255	0.916667	15.7	0.000415023	0	15.2917	3.67042	1.19759e+11	0.000189096	313.743
44255	0.958333	13.5	0.000415014	2	14.5	3.715	1.30308e+11	0.000189138	313.7
44256	0	9.2	0.000415001	1	170	3.4	7.94328e+09	0.000189179	313.657
44256	0.0416667	8.4	0.000414988	0	160.267	3.4	7.94328e+09	0.000189188	313.614
44256	0.0833333	7.2	0.000414974	0	150.533	3.4	7.94328e+09	0.000189197	313.571
44256	0.125	7.5	0.000414961	0	140.8	3.4	7.94328e+09	0.000189205	313.528
44256	0.166667	7.6	0.000414947	0	131.067	3.4	7.94328e+09	0.000189214	313.485
44256	0.208333	7.2	0.000414933	0	121.333	3.4	7.94328e+09	0.000189223	313.442
44256	0.25	6.5	0.000414922	0	111.6	3.4	7.94328e+09	0.000189231	313.398
44256	0.291667	6.8	0.00041491	0	101.867	3.4	7.94328e+09	0.00018924	313.355
44256	0.333333	6.6	0.000414899	0	92.1333	3.4	7.94328e+09	0.000189249	313.312
44256	0.375	5.5	0.000414898	0	82.4	3.4	7.94328e+09	0.000189257	313.269
44256	0.416667	5.3	0.000414898	0	72.6667	3.4	7.94328e+09	0.000189266	313.226
44256	0.458333	9.2	0.000414897	0	62.9333	3.4	7.94328e+09	0.000189275	313.183
44256	0.5	13.8	0.000414907	0	53.2	3.4	7.94328e+09	0.000189284	313.14
44256	0.541667	18.5	0.000414916	0	43.4667	3.4	7.94328e+09	0.000189292	313.097
44256	0.583333	23.5	0.000414926	0	33.7333	3.4	7.94328e+09	0.000189301	313.054
44256	0.625	28	0.000414941	1	24	3.4	7.94328e+09	0.00018931	313.011
44256	0.666667	25.3	0.000414957	0	24.8	3.39	7.69131e+09	0.000189318	312.968
44256	0.708333	24.2	0.000414972	0	25.6	3.38	7.43935e+09	0.000189327	312.924
44256	0.75	20.4	0.000414988	0	26.4	3.37	7.18738e+09	0.000189336	312.881
44256	0.791667	18.1	0.000415003	0	27.2	3.36	6.93541e+09	0.000189345	312.838
44256	0.833333	15.7	0.000415018	1	28	3.35	6.68344e+09	0.000189353	312.795
44256	0.875	17.6	0.000415045	0	72.755	3.775	6.6288e+10	0.000189362	312.752
44256	0.916667	14.6	0.000415071	1	117.51	4.2	1.25893e+11	0.000189371	312.709
44256	0.958333	12.1	0.000415097	0	113.09	4.1772	1.2156e+11	0.000189379	312.666
44257	0	8.2	0.000415137	0	108.669	4.1544	1.17227e+11	0.000189388	312.623
44257	0.0416667	8.9	0.000415176	0	104.249	4.1316	1.12895e+11	0.000189397	312.58
44257	0.0833333	7.2	0.000415216	0	99.8284	4.1088	1.08562e+11	0.000189405	312.537
44257	0.125	7.5	0.000415248	0	95.408	4.086	1.0423e+11	0.000189414	312.494
44257	0.166667	8	0.00041528	0	90.9876	4.0632	9.98973e+10	0.000189423	312.45
44257	0.208333	7.3	0.000415312	0	86.5672	4.0404	9.55648e+10	0.000189432	312.407
44257	0.25	7.1	0.000415325	0	82.1468	4.0176	9.12323e+10	0.00018944	312.364
44257	0.291667	6	0.000415338	0	77.7264	3.9948	8.68998e+10	0.000189449	312.321
44257	0.333333	5.1	0.000415351	0	73.306	3.972	8.25672e+10	0.000189458	312.278
44257	0.375	5.1	0.000415353	0	68.8856	3.9492	7.82347e+10	0.000189466	312.235
44257	0.416667	5.4	0.000415355	0	64.4652	3.9264	7.39022e+10	0.000189475	312.192
44257	0.458333	8.5	0.000415358	0	60.0448	3.9036	6.95696e+10	0.000189484	312.149
44257	0.5	11.8	0.000415361	0	55.6244	3.8808	6.52371e+10	0.000189492	312.106
44257	0.541667	13.5	0.000415364	0	51.204	3.858	6.09046e+10	0.000189501	312.063
44257	0.583333	15.2	0.000415367	0	46.7836	3.8352	5.6572e+10	0.00018951	312.019
44257	0.625	21.1	0.000415369	0	42.3632	3.8124	5.22395e+10	0.000189519	311.976
44257	0.666667	23.4	0.000415371	0	37.9428	3.7896	4.7907e+10	0.000189527	311.933
44257	0.708333	26.5	0.000415372	0	33.5224	3.7668	4.35744e+10	0.000189536	311.89
44257	0.75	28.9	0.00041537	0	29.102	3.744	3.92419e+10	0.000189545	311.847
44257	0.791667	27.8	0.000415367	0	24.6816	3.7212	3.49094e+10	0.000189553	311.804
44257	0.833333	21.9	0.000415365	0	20.2612	3.6984	3.05768e+10	0.000189562	311.761
44257	0.875	21.3	0.000415353	0	15.8408	3.6756	2.62443e+10	0.000189571	311.718
44257	0.916667	16.7	0.000415341	0	11.4204	3.6528	2.19118e+10	0.000189579	311.675
44257	0.958333	17.2	0.000415329	1	7	3.63	1.75792e+10	0.000189588	311.632
44258	0	10.3	0.000415315	0	7.26923	3.61346	1.70562e+10	0.000189597	311.589
44258	0.0416667	9.8	0.0004153	0	7.53846	3.59692	1.65332e+10	0.000189606	311.545
44258	0.0833333	8.2	0.000415286	0	7.80769	3.58038	1.60102e+10	0.000189614	311.502
44258	0.125	9.5	0.000415274	0	8.07692	3.56385	1.54872e+10	0.000189623	311.459
44258	0.166667	9.9	0.000415263	0	8.34615	3.54731	1.49642e+10	0.000189632	311.416
44258	0.208333	8.8	0.000415251	0	8.61538	3.53077	1.44412e+10	0.00018964	311.373
44258	0.25	8.8	0.00041524	0	8.88462	3.51423	1.39182e+10	0.000189649	311.33
44258	0.291667	7.8	0.000415228	0	9.15385	3.49769	1.33952e+10	0.000189658	311.287
44258	0.333333	6.1	0.000415217	0	9.42308	3.48115	1.28722e+10	0.000189666	311.244
44258	0.375	5.5	0.000415205	0	9.69231	3.46462	1.23492e+10	0.000189675	311.201
44258	0.416667	6.3	0.000415193	0	9.96154	3.44808	1.18262e+10	0.000189684	311.158
44258	0.458333	9.4	0.000415181	0	10.2308	3.43154	1.13032e+10	0.000189693	311.114
44258	0.5	12.4	0.000415167	0	10.5	3.415	1.07802e+10	0.000189701	311.071
44258	0.541667	15.3	0.000415154	0	10.7692	3.39846	1.02571e+10	0.00018971	311.028
44258	0.583333	19.6	0.000415141	0	11.0385	3.38192	9.73414e+09	0.000189719	310.985
44258	0.625	23.5	0.000415129	0	11.3077	3.36538	9.21113e+09	0.000189727	310.942
44258	0.666667	21.8	0.000415116	0	11.5769	3.34885	8.68813e+09	0.000189736	310.899
44258	0.708333	21.2	0.000415103	0	11.8462	3.33231	8.16512e+09	0.000189745	310.856
44258	0.75	20.9	0.000415095	0	12.1154	3.31577	7.64212e+09	0.000189753	310.813
44258	0.791667	20.1	0.000415086	0	12.3846	3.29923	7.11911e+09	0.000189762	310.77
44258	0.833333	18.4	0.000415078	0	12.6538	3.28269	6.5961e+09	0.000189771	310.727
44258	0.875	19.9	0.000415075	0	12.9231	3.26615	6.0731e+09	0.00018978	310.684
44258	0.916667	15.4	0.000415072	0	13.1923	3.24962	5.55009e+09	0.000189788	310.64
44258	0.958333	12.2	0.00041507	0	13.4615	3.23308	5.02708e+09	0.000189797	310.597
44259	0	8.9	0.000415067	0	13.7308	3.21654	4.50408e+09	0.000189806	310.554
44259	0.0416667	8.4	0.000415064	1	14	3.2	3.98107e+09	0.000189814	310.511
44259	0.0833333	7.2	0.000415061	2	58.5	3.385	1.7601e+10	0.000189823	310.468
44259	0.125	6.9	0.000415056	1	97	3.43	8.81049e+09	0.000189832	310.425
44259	0.166667	7.3	0.000415052	0	92.4286	3.43857	9.13368e+09	0.000189841	310.382
44259	0.208333	6.8	0.000415047	0	87.8571	3.44714	9.45688e+09	0.000189849	310.339
44259	0.25	6.1	0.000415043	0	83.2857	3.45571	9.78007e+09	0.000189858	310.296
44259	0.291667	4.8	0.000415038	0	78.7143	3.46429	1.01033e+10	0.000189867	310.253
44259	0.333333	4.2	0.000415034	0	74.1429	3.47286	1.04265e+10	0.000189875	310.209
44259	0.375	3.9	0.000415034	0	69.5714	3.48143	1.07497e+10	0.000189884	310.166
44259	0.416667	4.7	0.000415033	0	65	3.49	1.10729e+10	0.000189893	310.123
44259	0.458333	8.4	0.000415033	0	60.4286	3.49857	1.1396e+10	0.000189901	310.08
44259	0.5	13	0.000415043	0	55.8571	3.50714	1.17192e+10	0.00018991	310.037
44259	0.541667	17.2	0.000415053	0	51.2857	3.51571	1.20424e+10	0.000189919	309.994
44259	0.583333	18.6	0.000415064	0	46.7143	3.52429	1.23656e+10	0.000189928	309.951
44259	0.625	19	0.000415064	0	42.1429	3.53286	1.26888e+10	0.000189936	309.908
44259	0.666667	15.8	0.000415064	0	37.5714	3.54143	1.3012e+10	0.000189945	309.865
44259	0.708333	15.9	0.000415064	1	33	3.55	1.33352e+10	0.000189954	309.822
44259	0.75	19.2	0.000415061	0	47.1175	3.66875	5.602e+10	0.000189962	309.779
44259	0.791667	23.4	0.000415058	0	61.235	3.7875	9.87048e+10	0.000189971	309.735
44259	0.833333	21.5	0.000415055	0	75.3525	3.90625	1.4139e+11	0.00018998	309.692
44259	0.875	18.7	0.000415053	0	89.47	4.025	1.84074e+11	0.000189988	309.649
44259	0.916667	11.8	0.000415051	0	103.588	4.14375	2.26759e+11	0.000189997	309.606
44259	0.958333	8.4	0.000415049	0	117.705	4.2625	2.69444e+11	0.000190006	309.563
44260	0	6.8	0.000415051	0	131.822	4.38125	3.12129e+11	0.000190015	309.52
44260	0.0416667	7.8	0.000415054	1	145.94	4.5	3.54813e+11	0.000190023	309.477
44260	0.0833333	5.5	0.000415056	0	130.697	4.41375	3.42394e+11	0.000190032	309.434
44260	0.125	6.6	0.000415061	0	115.455	4.3275	3.29974e+11	0.000190041	309.391
44260	0.166667	6.7	0.000415066	0	100.213	4.24125	3.17554e+11	0.000190049	309.348
44260	0.208333	6.1	0.000415071	0	84.97	4.155	3.05134e+11	0.000190058	309.304
44260	0.25	5.6	0.000415073	0	69.7275	4.06875	2.92714e+11	0.000190067	309.261
44260	0.291667	5.1	0.000415074	0	54.485	3.9825	2.80294e+11	0.000190075	309.218
44260	0.333333	4.8	0.000415076	0	39.2425	3.89625	2.67874e+11	0.000190084	309.175
44260	0.375	4.4	0.000415076	2	24	3.81	2.55454e+11	0.000190093	309.132
44260	0.416667	4.9	0.000415076	0	22.25	3.82125	2.29106e+11	0.000190102	309.089
44260	0.458333	8.3	0.000415076	0	20.5	3.8325	2.02758e+11	0.00019011	309.046
44260	0.5	11.7	0.000415083	0	18.75	3.84375	1.7641e+11	0.000190119	309.003
44260	0.541667	14.6	0.000415089	0	17	3.855	1.50061e+11	0.000190128	308.96
44260	0.583333	17.4	0.000415096	0	15.25	3.86625	1.23713e+11	0.000190136	308.917
44260	0.625	19.9	0.000415111	0	13.5	3.8775	9.73649e+10	0.000190145	308.874
44260	0.666667	19.8	0.000415127	0	11.75	3.88875	7.10166e+10	0.000190154	308.83
44260	0.708333	21.3	0.000415143	1	10	3.9	4.46684e+10	0.000190162	308.787
44260	0.75	22.5	0.000415155	0	18.7027	3.93333	5.84364e+10	0.000190171	308.744
44260	0.791667	23.1	0.000415166	0	27.4053	3.96667	7.22044e+10	0.00019018	308.701
44260	0.833333	19.9	0.000415178	0	36.108	4	8.59724e+10	0.000190189	308.658
44260	0.875	20	0.000415182	0	44.8107	4.03333	9.97404e+10	0.000190197	308.615
44260	0.916667	14.4	0.000415186	0	53.5133	4.06667	1.13508e+11	0.000190206	308.572
44260	0.958333	12.2	0.000415189	0	62.216	4.1	1.27276e+11	0.000190215	308.529
44261	0	8	0.000415194	0	70.9187	4.13333	1.41044e+11	0.000190223	308.486
44261	0.0416667	7.5	0.000415199	0	79.6213	4.16667	1.54813e+11	0.000190232	308.443
44261	0.0833333	4.8	0.000415203	0	88.324	4.2	1.68581e+11	0.000190241	308.399
44261	0.125	5.5	0.000415206	0	97.0267	4.23333	1.82349e+11	0.00019025	308.356
44261	0.166667	5.9	0.000415209	0	105.729	4.26667	1.96117e+11	0.000190258	308.313
44261	0.208333	5.3	0.000415212	0	114.432	4.3	2.09885e+11	0.000190267	308.27
44261	0.25	4.9	0.000415213	0	123.135	4.33333	2.23653e+11	0.000190276	308.227
44261	0.291667	5.3	0.000415213	0	131.837	4.36667	2.37421e+11	0.000190284	308.184
44261	0.333333	4.8	0.000415214	1	140.54	4.4	2.51189e+11	0.000190293	308.141
44261	0.375	4.9	0.000415211	0	121.463	4.25	2.16259e+11	0.000190302	308.098
44261	0.416667	4.9	0.000415209	0	102.386	4.1	1.8133e+11	0.00019031	308.055
44261	0.458333	8.5	0.000415207	0	83.3086	3.95	1.46401e+11	0.000190319	308.012
44261	0.5	11.9	0.000415205	0	64.2314	3.8	1.11471e+11	0.000190328	307.969
44261	0.541667	16	0.000415204	0	45.1543	3.65	7.65421e+10	0.000190337	307.925
44261	0.583333	18.4	0.000415202	0	26.0771	3.5	4.16128e+10	0.000190345	307.882
44261	0.625	20.6	0.0004152	1	7	3.35	6.68344e+09	0.000190354	307.839
44261	0.666667	20.6	0.000415198	0	7.3	3.445	4.37232e+10	0.000190363	307.796
44261	0.708333	23.5	0.000415196	0	7.6	3.54	8.0763e+10	0.000190371	307.753
44261	0.75	21.6	0.000415193	0	7.9	3.635	1.17803e+11	0.00019038	307.71
44261	0.791667	20.5	0.000415189	0	8.2	3.73	1.54843e+11	0.000190389	307.667
44261	0.833333	19.6	0.000415186	0	8.5	3.825	1.91882e+11	0.000190397	307.624
44261	0.875	20.2	0.000415181	0	8.8	3.92	2.28922e+11	0.000190406	307.581
44261	0.916667	17.5	0.000415176	0	9.1	4.015	2.65962e+11	0.000190415	307.538
44261	0.958333	13.8	0.000415171	0	9.4	4.11	3.03002e+11	0.000190424	307.495
44262	0	10.6	0.000415169	0	9.7	4.205	3.40041e+11	0.000190432	307.451
44262	0.0416667	10.4	0.000415167	2	10	4.3	3.77081e+11	0.000190441	307.408
44262	0.0833333	8.3	0.000415166	0	10.2	4.216	3.4035e+11	0.00019045	307.365
44262	0.125	7.4	0.00041516	0	10.4	4.132	3.03619e+11	0.000190458	307.322
44262	0.166667	7.4	0.000415154	0	10.6	4.048	2.66889e+11	0.000190467	307.279
44262	0.208333	7.1	0.000415149	0	10.8	3.964	2.30158e+11	0.000190476	307.236
44262	0.25	7	0.000415127	0	11	3.88	1.93427e+11	0.000190484	307.193
44262	0.291667	6.1	0.000415105	0	11.2	3.796	1.56696e+11	0.000190493	307.15
44262	0.333333	5.8	0.000415084	0	11.4	3.712	1.19965e+11	0.000190502	307.107
44262	0.375	5.3	0.000415049	0	11.6	3.628	8.32341e+10	0.000190511	307.064
44262	0.416667	4.9	0.000415014	0	11.8	3.544	4.65033e+10	0.000190519	307.02
44262	0.458333	7.4	0.00041498	1	12	3.46	9.77237e+09	0.000190528	306.977
44262	0.5	9.4	0.000414954	0	21.6364	3.47182	1.02759e+10	0.000190537	306.934
44262	0.541667	12.3	0.000414929	0	31.2727	3.48364	1.07794e+10	0.000190545	306.891
44262	0.583333	14.8	0.000414903	0	40.9091	3.49545	1.12829e+10	0.000190554	306.848
44262	0.625	18.7	0.000414893	0	50.5455	3.50727	1.17864e+10	0.000190563	306.805
44262	0.666667	17.9	0.000414882	0	60.1818	3.51909	1.22899e+10	0.000190571	306.762
44262	0.708333	17.7	0.000414872	0	69.8182	3.53091	1.27934e+10	0.00019058	306.719
44262	0.75	17.8	0.000414869	0	79.4545	3.54273	1.32969e+10	0.000190589	306.676
44262	0.791667	19.3	0.000414866	0	89.0909	3.55455	1.38004e+10	0.000190598	306.633
44262	0.833333	19.7	0.000414864	0	98.7273	3.56636	1.43039e+10	0.000190606	306.59
44262	0.875	17.8	0.000414863	0	108.364	3.57818	1.48074e+10	0.000190615	306.546
44262	0.916667	17.2	0.000414863	1	118	3.59	1.53109e+10	0.000190624	306.503
44262	0.958333	15	0.000414863	0	116	3.345	9.06463e+09	0.000190632	306.46
44263	0	11	0.000414864	1	114	3.1	2.81838e+09	0.000190641	306.417
44263	0.0416667	9.5	0.000414865	0	109.421	3.09474	2.77506e+09	0.00019065	306.374
44263	0.0833333	8.1	0.000414866	0	104.842	3.08947	2.73174e+09	0.000190658	306.331
44263	0.125	8.6	0.000414872	0	100.263	3.08421	2.68842e+09	0.000190667	306.288
44263	0.166667	8.3	0.000414878	0	95.6842	3.07895	2.64509e+09	0.000190676	306.245
44263	0.208333	7.4	0.000414884	0	91.1053	3.07368	2.60177e+09	0.000190685	306.202
44263	0.25	7.1	0.000414895	0	86.5263	3.06842	2.55845e+09	0.000190693	306.159
44263	0.291667	6.4	0.000414907	0	81.9474	3.06316	2.51513e+09	0.000190702	306.115
44263	0.333333	6.1	0.000414918	0	77.3684	3.05789	2.47181e+09	0.000190711	306.072
44263	0.375	6.4	0.000414928	0	72.7895	3.05263	2.42848e+09	0.000190719	306.029
44263	0.416667	6.6	0.000414938	0	68.2105	3.04737	2.38516e+09	0.000190728	305.986
44263	0.458333	8.3	0.000414948	0	63.6316	3.04211	2.34184e+09	0.000190737	305.943
44263	0.5	9.9	0.000414955	0	59.0526	3.03684	2.29852e+09	0.000190746	305.9
44263	0.541667	11.9	0.000414963	0	54.4737	3.03158	2.2552e+09	0.000190754	306.123
44263	0.583333	14.1	0.00041497	0	49.8947	3.02632	2.21187e+09	0.000190763	306.346
44263	0.625	16.7	0.000414964	0	45.3158	3.02105	2.16855e+09	0.000190772	306.57
44263	0.666667	17.8	0.000414959	0	40.7368	3.01579	2.12523e+09	0.00019078	306.793
44263	0.708333	17.5	0.000414953	0	36.1579	3.01053	2.08191e+09	0.000190789	307.016
44263	0.75	17.1	0.000414946	0	31.5789	3.00526	2.03858e+09	0.000190798	307.239
44263	0.791667	15.9	0.000414938	1	27	3	1.99526e+09	0.000190806	307.463
44263	0.833333	16.3	0.000414931	0	29.7097	3.04516	1.00338e+10	0.000190815	307.686
44263	0.875	19	0.00041493	0	32.4194	3.09032	1.80723e+10	0.000190824	307.909
44263	0.916667	20.1	0.000414928	0	35.129	3.13548	2.61108e+10	0.000190833	308.132
44263	0.958333	19.4	0.000414927	0	37.8387	3.18065	3.41492e+10	0.000190841	308.356
44264	0	14.6	0.000414933	0	40.5484	3.22581	4.21877e+10	0.00019085	308.579
44264	0.0416667	9.4	0.000414939	0	43.2581	3.27097	5.02262e+10	0.000190859	308.802
44264	0.0833333	8	0.000414945	0	45.9677	3.31613	5.82647e+10	0.000190867	309.025
44264	0.125	7.2	0.000414953	0	48.6774	3.36129	6.63032e+10	0.000190876	309.249
44264	0.166667	7.1	0.000414961	0	51.3871	3.40645	7.43417e+10	0.000190885	309.472
44264	0.208333	6.5	0.000414968	0	54.0968	3.45161	8.23802e+10	0.000190893	309.695
44264	0.25	6.3	0.000414973	0	56.8065	3.49677	9.04187e+10	0.000190902	309.918
44264	0.291667	5.5	0.000414978	0	59.5161	3.54194	9.84572e+10	0.000190911	310.142
44264	0.333333	6.1	0.000414982	0	62.2258	3.5871	1.06496e+11	0.00019092	310.365
44264	0.375	5.8	0.000414991	0	64.9355	3.63226	1.14534e+11	0.000190928	310.588
44264	0.416667	6.4	0.000414999	0	67.6452	3.67742	1.22573e+11	0.000190937	310.811
44264	0.458333	8.4	0.000415007	0	70.3548	3.72258	1.30611e+11	0.000190946	311.035
44264	0.5	11	0.000415023	0	73.0645	3.76774	1.3865e+11	0.000190954	311.258
44264	0.541667	13.8	0.000415039	0	75.7742	3.8129	1.46688e+11	0.000190963	311.481
44264	0.583333	16.1	0.000415055	0	78.4839	3.85806	1.54727e+11	0.000190972	311.704
44264	0.625	20.3	0.000415074	0	81.1935	3.90323	1.62765e+11	0.00019098	311.928
44264	0.666667	20.5	0.000415093	0	83.9032	3.94839	1.70804e+11	0.000190989	312.151
44264	0.708333	22.6	0.000415112	0	86.6129	3.99355	1.78842e+11	0.000190998	312.374
44264	0.75	23.6	0.000415124	0	89.3226	4.03871	1.86881e+11	0.000191007	312.597
44264	0.791667	22.3	0.000415136	0	92.0323	4.08387	1.94919e+11	0.000191015	312.82
44264	0.833333	21.1	0.000415149	0	94.7419	4.12903	2.02958e+11	0.000191024	313.044
44264	0.875	21.2	0.000415154	0	97.4516	4.17419	2.10996e+11	0.000191033	313.267
44264	0.916667	19.7	0.00041516	0	100.161	4.21935	2.19035e+11	0.000191041	313.49
44264	0.958333	18.4	0.000415165	0	102.871	4.26452	2.27073e+11	0.00019105	313.713
44265	0	14.8	0.000415171	0	105.581	4.30968	2.35112e+11	0.000191059	313.937
44265	0.0416667	11.5	0.000415177	0	108.29	4.35484	2.4315e+11	0.000191067	314.16
44265	0.0833333	9.9	0.000415183	1	111	4.4	2.51189e+11	0.000191076	314.383
44265	0.125	10.4	0.000415187	0	113.734	4.4	2.51189e+11	0.000191085	314.606
44265	0.166667	9.2	0.000415192	0	116.468	4.4	2.51189e+11	0.000191094	314.83
44265	0.208333	8.3	0.000415196	0	119.203	4.4	2.51189e+11	0.000191102	315.053
44265	0.25	7.1	0.000415196	0	121.937	4.4	2.51189e+11	0.000191111	315.276
44265	0.291667	6.6	0.000415196	0	124.671	4.4	2.51189e+11	0.00019112	315.499
44265	0.333333	6.5	0.000415197	0	127.405	4.4	2.51189e+11	0.000191128	315.723
44265	0.375	6.2	0.000415195	0	130.139	4.4	2.51189e+11	0.000191137	315.946
44265	0.416667	6.1	0.000415194	0	132.873	4.4	2.51189e+11	0.000191146	316.169
44265	0.458333	9.3	0.000415193	0	135.607	4.4	2.51189e+11	0.000191155	316.392
44265	0.5	11	0.000415196	0	138.342	4.4	2.51189e+11	0.000191163	316.616
44265	0.541667	13.1	0.000415199	0	141.076	4.4	2.51189e+11	0.000191172	316.839
44265	0.583333	17.4	0.000415202	1	143.81	4.4	2.51189e+11	0.000191181	317.062
44265	0.625	23.7	0.000415207	0	113.608	4.45	3.13688e+11	0.000191189	317.285
44265	0.666667	25.4	0.000415212	0	83.405	4.5	3.76188e+11	0.000191198	317.509
44265	0.708333	23.9	0.000415217	0	53.2025	4.55	4.38688e+11	0.000191207	317.732
44265	0.75	21.7	0.000415221	1	23	4.6	5.01187e+11	0.000191215	317.955
44265	0.791667	23	0.000415225	0	25.8929	4.55929	4.83637e+11	0.000191224	318.178
44265	0.833333	23	0.00041523	0	28.7857	4.51857	4.66086e+11	0.000191233	318.401
44265	0.875	22.7	0.000415233	0	31.6786	4.47786	4.48536e+11	0.000191242	318.625
44265	0.916667	21.7	0.000415236	0	34.5714	4.43714	4.30985e+11	0.00019125	318.848
44265	0.958333	19.5	0.000415239	0	37.4643	4.39643	4.13435e+11	0.000191259	319.071
44266	0	14.8	0.000415242	0	40.3571	4.35571	3.95884e+11	0.000191268	319.294
44266	0.0416667	14.3	0.000415244	0	43.25	4.315	3.78334e+11	0.000191276	319.518
44266	0.0833333	11.1	0.000415247	0	46.1429	4.27429	3.60783e+11	0.000191285	319.741
44266	0.125	10.4	0.00041525	0	49.0357	4.23357	3.43232e+11	0.000191294	319.964
44266	0.166667	8.9	0.000415252	0	51.9286	4.19286	3.25682e+11	0.000191302	320.187
44266	0.208333	7.8	0.000415255	0	54.8214	4.15214	3.08131e+11	0.000191311	320.411
44266	0.25	7.3	0.000415256	0	57.7143	4.11143	2.90581e+11	0.00019132	320.634
44266	0.291667	6.7	0.000415258	0	60.6071	4.07071	2.7303e+11	0.000191329	320.857
44266	0.333333	6.5	0.00041526	0	63.5	4.03	2.5548e+11	0.000191337	321.08
44266	0.375	5.9	0.00041526	0	66.3929	3.98929	2.37929e+11	0.000191346	321.304
44266	0.416667	6	0.00041526	0	69.2857	3.94857	2.20379e+11	0.000191355	321.527
44266	0.458333	8.9	0.00041526	0	72.1786	3.90786	2.02828e+11	0.000191363	321.75
44266	0.5	11.2	0.000415261	0	75.0714	3.86714	1.85278e+11	0.000191372	321.973
44266	0.541667	12.1	0.000415262	0	77.9643	3.82643	1.67727e+11	0.000191381	322.197
44266	0.583333	16.1	0.000415263	0	80.8571	3.78571	1.50177e+11	0.000191389	322.42
44266	0.625	21	0.000415262	0	83.75	3.745	1.32626e+11	0.000191398	322.643
44266	0.666667	20.9	0.00041526	0	86.6429	3.70429	1.15076e+11	0.000191407	322.866
44266	0.708333	23.6	0.000415259	0	89.5357	3.66357	9.7525e+10	0.000191416	323.09
44266	0.75	22.9	0.000415258	0	92.4286	3.62286	7.99745e+10	0.000191424	323.313
44266	0.791667	26.1	0.000415257	0	95.3214	3.58214	6.2424e+10	0.000191433	323.536
44266	0.833333	25.6	0.000415256	0	98.2143	3.54143	4.48734e+10	0.000191442	323.759
44266	0.875	25.5	0.000415254	0	101.107	3.50071	2.73229e+10	0.00019145	323.982
44266	0.916667	22.4	0.000415252	1	104	3.46	9.77237e+09	0.000191459	324.206
44266	0.958333	18.9	0.00041525	0	98	3.43	8.90206e+09	0.000191468	324.429
44267	0	11.3	0.00041525	0	92	3.4	8.03175e+09	0.000191476	324.652
44267	0.0416667	10.1	0.00041525	1	86	3.37	7.16143e+09	0.000191485	324.875
44267	0.0833333	9.1	0.00041525	0	80.9333	3.48533	1.94576e+11	0.000191494	325.099
44267	0.125	9.2	0.000415253	0	75.8667	3.60067	3.81991e+11	0.000191503	325.322
44267	0.166667	8	0.000415256	0	70.8	3.716	5.69406e+11	0.000191511	325.545
44267	0.208333	7.5	0.000415259	0	65.7333	3.83133	7.56821e+11	0.00019152	325.768
44267	0.25	7.5	0.00041526	0	60.6667	3.94667	9.44235e+11	0.000191529	325.992
44267	0.291667	5.8	0.000415261	0	55.6	4.062	1.13165e+12	0.000191537	326.215
44267	0.333333	5	0.000415262	0	50.5333	4.17733	1.31906e+12	0.000191546	326.438
44267	0.375	5.4	0.000415264	0	45.4667	4.29267	1.50648e+12	0.000191555	326.661
44267	0.416667	6	0.000415266	0	40.4	4.408	1.69389e+12	0.000191563	326.885
44267	0.458333	9.7	0.000415267	0	35.3333	4.52333	1.88131e+12	0.000191572	327.108
44267	0.5	12.2	0.000415279	0	30.2667	4.63867	2.06872e+12	0.000191581	327.331
44267	0.541667	13.6	0.00041529	0	25.2	4.754	2.25614e+12	0.00019159	327.554
44267	0.583333	17.6	0.000415301	0	20.1333	4.86933	2.44355e+12	0.000191598	327.778
44267	0.625	20.3	0.000415315	0	15.0667	4.98467	2.63097e+12	0.000191607	328.001
44267	0.666667	20.6	0.000415329	1	10	5.1	2.81838e+12	0.000191616	328.224
44267	0.708333	21.6	0.000415343	0	11.7593	5.00714	2.61933e+12	0.000191624	328.447
44267	0.75	22.4	0.000415352	0	13.5186	4.91429	2.42027e+12	0.000191633	328.671
44267	0.791667	25	0.000415362	0	15.2779	4.82143	2.22122e+12	0.000191642	328.894
44267	0.833333	23.4	0.000415371	0	17.0371	4.72857	2.02217e+12	0.000191651	329.117
44267	0.875	19.9	0.000415376	0	18.7964	4.63571	1.82311e+12	0.000191659	329.34
44267	0.916667	18	0.000415381	0	20.5557	4.54286	1.62406e+12	0.000191668	329.564
44267	0.958333	18.3	0.000415386	0	22.315	4.45	1.425e+12	0.000191677	329.787
44268	0	15.7	0.000415393	0	24.0743	4.35714	1.22595e+12	0.000191685	330.01
44268	0.0416667	14.7	0.000415399	0	25.8336	4.26429	1.02689e+12	0.000191694	329.911
44268	0.0833333	11.2	0.000415406	0	27.5929	4.17143	8.2784e+11	0.000191703	329.811
44268	0.125	11.4	0.000415418	0	29.3521	4.07857	6.28786e+11	0.000191711	329.712
44268	0.166667	10.1	0.000415431	0	31.1114	3.98571	4.29731e+11	0.00019172	329.612
44268	0.208333	9.3	0.000415444	0	32.8707	3.89286	2.30677e+11	0.000191729	329.513
44268	0.25	8.2	0.000415462	1	34.63	3.8	3.16228e+10	0.000191738	329.413
44268	0.291667	6.7	0.00041548	0	41.0378	3.83333	4.38209e+10	0.000191746	329.314
44268	0.333333	6.1	0.000415498	0	47.4456	3.86667	5.6019e+10	0.000191755	329.214
44268	0.375	6	0.000415525	0	53.8533	3.9	6.82171e+10	0.000191764	329.115
44268	0.416667	6.2	0.000415552	0	60.2611	3.93333	8.04152e+10	0.000191772	329.015
44268	0.458333	9.9	0.00041558	0	66.6689	3.96667	9.26133e+10	0.000191781	328.916
44268	0.5	12.6	0.00041562	0	73.0767	4	1.04811e+11	0.00019179	328.816
44268	0.541667	16.7	0.000415659	0	79.4844	4.03333	1.1701e+11	0.000191798	328.717
44268	0.583333	23.5	0.000415699	0	85.8922	4.06667	1.29208e+11	0.000191807	328.617
44268	0.625	29.3	0.000415738	0	92.3	4.1	1.41406e+11	0.000191816	328.518
44268	0.666667	29.7	0.000415777	0	98.7078	4.13333	1.53604e+11	0.000191825	328.418
44268	0.708333	29.4	0.000415816	0	105.116	4.16667	1.65802e+11	0.000191833	328.319
44268	0.75	28	0.000415847	0	111.523	4.2	1.78e+11	0.000191842	328.22
44268	0.791667	27	0.000415878	0	117.931	4.23333	1.90198e+11	0.000191851	328.12
44268	0.833333	25.5	0.000415909	0	124.339	4.26667	2.02396e+11	0.000191859	328.021
44268	0.875	22.8	0.000415932	0	130.747	4.3	2.14594e+11	0.000191868	327.921
44268	0.916667	20.2	0.000415955	0	137.154	4.33333	2.26792e+11	0.000191877	327.822
44268	0.958333	16.8	0.000415978	0	143.562	4.36667	2.38991e+11	0.000191885	327.722
44269	0	14.1	0.000416003	1	149.97	4.4	2.51189e+11	0.000191894	327.623
44269	0.0416667	14.1	0.000416028	0	124.576	4.22	2.03195e+11	0.000191903	327.523
44269	0.0833333	12.5	0.000416052	0	99.182	4.04	1.55201e+11	0.000191912	327.424
44269	0.125	10.7	0.000416072	0	73.788	3.86	1.07208e+11	0.00019192	327.324
44269	0.166667	9.8	0.000416091	0	48.394	3.68	5.92139e+10	0.000191929	327.225
44269	0.208333	8.9	0.00041611	1	23	3.5	1.12202e+10	0.000191938	327.125
44269	0.25	9.9	0.000416115	1	27	3.4	7.94328e+09	0.000191946	327.026
44269	0.291667	6.4	0.00041612	0	25.9286	3.40143	1.00894e+10	0.000191955	326.926
44269	0.333333	5.3	0.000416126	0	24.8571	3.40286	1.22354e+10	0.000191964	326.827
44269	0.375	4.8	0.000416118	0	23.7857	3.40429	1.43815e+10	0.000191972	326.727
44269	0.416667	5.2	0.00041611	0	22.7143	3.40571	1.65276e+10	0.000191981	326.628
44269	0.458333	9.3	0.000416103	0	21.6429	3.40714	1.86737e+10	0.00019199	326.529
44269	0.5	12.2	0.000416097	0	20.5714	3.40857	2.08197e+10	0.000191999	326.429
44269	0.541667	17	0.000416091	2	19.5	3.41	2.29658e+10	0.000192007	326.33
44269	0.583333	23.1	0.000416085	0	21.75	3.48	1.81505e+10	0.000192016	326.23
44269	0.625	26.5	0.000416085	1	24	3.55	1.33352e+10	0.000192025	326.131
44269	0.666667	22.3	0.000416084	0	24.2967	3.55022	1.33457e+10	0.000192033	326.031
44269	0.708333	22.1	0.000416084	0	24.5934	3.55044	1.33562e+10	0.000192042	325.932
44269	0.75	21.9	0.00041608	0	24.8901	3.55066	1.33667e+10	0.000192051	325.832
44269	0.791667	24.4	0.000416076	0	25.1868	3.55088	1.33771e+10	0.000192059	325.733
44269	0.833333	23	0.000416072	0	25.4835	3.5511	1.33876e+10	0.000192068	325.633
44269	0.875	19.6	0.000416061	0	25.7802	3.55132	1.33981e+10	0.000192077	325.534
44269	0.916667	17.9	0.00041605	0	26.0769	3.55154	1.34086e+10	0.000192086	325.434
44269	0.958333	16.7	0.000416039	0	26.3736	3.55176	1.34191e+10	0.000192094	325.335
44270	0	14.1	0.000416028	0	26.6703	3.55198	1.34295e+10	0.000192103	325.235
44270	0.0416667	13.4	0.000416018	0	26.967	3.5522	1.344e+10	0.000192112	325.136
44270	0.0833333	12	0.000416007	0	27.2637	3.55242	1.34505e+10	0.00019212	325.037
44270	0.125	11.6	0.000416003	0	27.5604	3.55264	1.3461e+10	0.000192129	324.937
44270	0.166667	9.9	0.000415998	0	27.8571	3.55286	1.34715e+10	0.000192138	324.838
44270	0.208333	8.6	0.000415994	0	28.1538	3.55308	1.34819e+10	0.000192147	324.738
44270	0.25	8.6	0.000416001	0	28.4505	3.5533	1.34924e+10	0.000192155	324.639
44270	0.291667	6.7	0.000416009	0	28.7473	3.55352	1.35029e+10	0.000192164	324.539
44270	0.333333	5.5	0.000416017	0	29.044	3.55374	1.35134e+10	0.000192173	324.44
44270	0.375	5.2	0.000416031	0	29.3407	3.55396	1.35239e+10	0.000192181	324.34
44270	0.416667	5.1	0.000416046	0	29.6374	3.55418	1.35343e+10	0.00019219	324.241
44270	0.458333	9.7	0.00041606	0	29.9341	3.5544	1.35448e+10	0.000192199	324.141
44270	0.5	12.7	0.000416075	0	30.2308	3.55462	1.35553e+10	0.000192207	324.042
44270	0.541667	17	0.000416089	0	30.5275	3.55484	1.35658e+10	0.000192216	323.942
44270	0.583333	22.8	0.000416104	0	30.8242	3.55505	1.35763e+10	0.000192225	323.843
44270	0.625	23.2	0.000416109	0	31.1209	3.55527	1.35867e+10	0.000192234	323.743
44270	0.666667	22.2	0.000416115	0	31.4176	3.55549	1.35972e+10	0.000192242	323.644
44270	0.708333	23.7	0.000416121	0	31.7143	3.55571	1.36077e+10	0.000192251	323.544
44270	0.75	26.2	0.000416113	0	32.011	3.55593	1.36182e+10	0.00019226	323.445
44270	0.791667	25.4	0.000416106	0	32.3077	3.55615	1.36287e+10	0.000192268	323.346
44270	0.833333	22.4	0.000416099	0	32.6044	3.55637	1.36391e+10	0.000192277	323.246
44270	0.875	17.9	0.000416087	0	32.9011	3.55659	1.36496e+10	0.000192286	323.147
44270	0.916667	14.3	0.000416075	0	33.1978	3.55681	1.36601e+10	0.000192294	323.047
44270	0.958333	11.8	0.000416062	0	33.4945	3.55703	1.36706e+10	0.000192303	322.948
44271	0	9.3	0.000416055	0	33.7912	3.55725	1.36811e+10	0.000192312	322.848
44271	0.0416667	6.6	0.000416047	0	34.0879	3.55747	1.36916e+10	0.000192321	322.749
44271	0.0833333	6.2	0.000416039	0	34.3846	3.55769	1.3702e+10	0.000192329	322.649
44271	0.125	6.7	0.000416032	0	34.6813	3.55791	1.37125e+10	0.000192338	322.55
44271	0.166667	5.9	0.000416025	0	34.978	3.55813	1.3723e+10	0.000192347	322.45
44271	0.208333	5.9	0.000416018	0	35.2747	3.55835	1.37335e+10	0.000192355	322.351
44271	0.25	5.8	0.000416006	0	35.5714	3.55857	1.3744e+10	0.000192364	322.251
44271	0.291667	5.2	0.000415994	0	35.8681	3.55879	1.37544e+10	0.000192373	322.152
44271	0.333333	4.5	0.000415982	0	36.1648	3.55901	1.37649e+10	0.000192381	322.052
44271	0.375	3.5	0.000415967	0	36.4615	3.55923	1.37754e+10	0.00019239	321.953
44271	0.416667	4	0.000415953	0	36.7582	3.55945	1.37859e+10	0.000192399	321.853
44271	0.458333	8.1	0.000415939	0	37.0549	3.55967	1.37964e+10	0.000192408	321.754
44271	0.5	11.4	0.000415924	0	37.3516	3.55989	1.38068e+10	0.000192416	321.655
44271	0.541667	13.6	0.000415909	0	37.6484	3.56011	1.38173e+10	0.000192425	321.555
44271	0.583333	17.1	0.000415893	0	37.9451	3.56033	1.38278e+10	0.000192434	321.456
44271	0.625	19.5	0.000415876	0	38.2418	3.56055	1.38383e+10	0.000192442	321.356
44271	0.666667	22	0.000415859	0	38.5385	3.56077	1.38488e+10	0.000192451	321.257
44271	0.708333	23	0.000415842	0	38.8352	3.56099	1.38592e+10	0.00019246	321.157
44271	0.75	23	0.000415821	0	39.1319	3.56121	1.38697e+10	0.000192468	321.058
44271	0.791667	23.2	0.000415799	0	39.4286	3.56143	1.38802e+10	0.000192477	320.958
44271	0.833333	22.5	0.000415778	0	39.7253	3.56165	1.38907e+10	0.000192486	320.859
44271	0.875	17	0.000415754	0	40.022	3.56187	1.39012e+10	0.000192495	320.759
44271	0.916667	13.4	0.000415729	0	40.3187	3.56209	1.39116e+10	0.000192503	320.66
44271	0.958333	12.3	0.000415705	0	40.6154	3.56231	1.39221e+10	0.000192512	320.56
44272	0	11.5	0.00041568	0	40.9121	3.56253	1.39326e+10	0.000192521	320.461
44272	0.0416667	11.2	0.000415656	0	41.2088	3.56275	1.39431e+10	0.000192529	320.361
44272	0.0833333	10.1	0.000415631	0	41.5055	3.56297	1.39536e+10	0.000192538	320.262
44272	0.125	9.9	0.000415602	0	41.8022	3.56319	1.3964e+10	0.000192547	320.163
44272	0.166667	8.6	0.000415573	0	42.0989	3.56341	1.39745e+10	0.000192556	320.063
44272	0.208333	10	0.000415545	0	42.3956	3.56363	1.3985e+10	0.000192564	319.964
44272	0.25	8.9	0.000415519	0	42.6923	3.56385	1.39955e+10	0.000192573	319.864
44272	0.291667	5.2	0.000415493	0	42.989	3.56407	1.4006e+10	0.000192582	319.765
44272	0.333333	4	0.000415467	0	43.2857	3.56429	1.40164e+10	0.00019259	319.665
44272	0.375	3.4	0.000415449	0	43.5824	3.56451	1.40269e+10	0.000192599	319.566
44272	0.416667	4.2	0.000415432	0	43.8791	3.56473	1.40374e+10	0.000192608	319.466
44272	0.458333	7.6	0.000415414	0	44.1758	3.56495	1.40479e+10	0.000192616	319.367
44272	0.5	9.7	0.000415402	0	44.4725	3.56516	1.40584e+10	0.000192625	319.267
44272	0.541667	11.5	0.000415391	0	44.7692	3.56538	1.40688e+10	0.000192634	319.168
44272	0.583333	15	0.000415379	0	45.0659	3.5656	1.40793e+10	0.000192643	319.068
44272	0.625	19.2	0.000415375	0	45.3626	3.56582	1.40898e+10	0.000192651	318.969
44272	0.666667	23	0.000415371	0	45.6593	3.56604	1.41003e+10	0.00019266	318.869
44272	0.708333	23.4	0.000415367	0	45.956	3.56626	1.41108e+10	0.000192669	318.77
44272	0.75	21	0.000415369	0	46.2527	3.56648	1.41213e+10	0.000192677	318.67
44272	0.791667	24	0.000415371	0	46.5495	3.5667	1.41317e+10	0.000192686	318.571
44272	0.833333	22.9	0.000415374	0	46.8462	3.56692	1.41422e+10	0.000192695	318.472
44272	0.875	19.5	0.000415378	0	47.1429	3.56714	1.41527e+10	0.000192703	318.372
44272	0.916667	16.5	0.000415381	0	47.4396	3.56736	1.41632e+10	0.000192712	318.273
44272	0.958333	12.8	0.000415385	0	47.7363	3.56758	1.41737e+10	0.000192721	318.173
44273	0	10.2	0.000415387	0	48.033	3.5678	1.41841e+10	0.00019273	318.074
44273	0.0416667	8.7	0.000415389	0	48.3297	3.56802	1.41946e+10	0.000192738	317.974
44273	0.0833333	7.8	0.000415392	0	48.6264	3.56824	1.42051e+10	0.000192747	317.875
44273	0.125	7.4	0.000415395	0	48.9231	3.56846	1.42156e+10	0.000192756	317.775
44273	0.166667	6.2	0.000415398	0	49.2198	3.56868	1.42261e+10	0.000192764	317.676
44273	0.208333	5.7	0.000415401	0	49.5165	3.5689	1.42365e+10	0.000192773	317.576
44273	0.25	5.9	0.00041541	0	49.8132	3.56912	1.4247e+10	0.000192782	317.477
44273	0.291667	5.5	0.000415418	0	50.1099	3.56934	1.42575e+10	0.00019279	317.377
44273	0.333333	4.3	0.000415427	0	50.4066	3.56956	1.4268e+10	0.000192799	317.278
44273	0.375	4.3	0.000415442	0	50.7033	3.56978	1.42785e+10	0.000192808	317.178
44273	0.416667	4.2	0.000415457	1	51	3.57	1.42889e+10	0.000192817	317.079
44273	0.458333	8.4	0.000415472	0	61.6667	3.50833	1.2571e+10	0.000192825	316.979
44273	0.5	10.3	0.000415485	0	72.3333	3.44667	1.0853e+10	0.000192834	316.88
44273	0.541667	12.6	0.000415499	0	83	3.385	9.13501e+09	0.000192843	316.472
44273	0.583333	16.6	0.000415512	0	93.6667	3.32333	7.41703e+09	0.000192851	316.064
44273	0.625	18.5	0.00041552	0	104.333	3.26167	5.69905e+09	0.00019286	315.656
44273	0.666667	20.3	0.000415528	1	115	3.2	3.98107e+09	0.000192869	315.248
44273	0.708333	21.4	0.000415535	0	87.25	3.165	3.59948e+09	0.000192877	314.84
44273	0.75	19.6	0.00041555	0	59.5	3.13	3.21789e+09	0.000192886	314.433
44273	0.791667	20.6	0.000415565	0	31.75	3.095	2.8363e+09	0.000192895	314.025
44273	0.833333	19.9	0.000415581	1	4	3.06	2.45471e+09	0.000192904	313.617
44273	0.875	20.3	0.000415607	0	4.28571	3.07286	2.58256e+09	0.000192912	313.209
44273	0.916667	21	0.000415633	0	4.57143	3.08571	2.71041e+09	0.000192921	312.801
44273	0.958333	17.3	0.00041566	0	4.85714	3.09857	2.83826e+09	0.00019293	312.393
44274	0	14.8	0.000415694	0	5.14286	3.11143	2.96611e+09	0.000192938	311.985
44274	0.0416667	15.5	0.000415728	0	5.42857	3.12429	3.09396e+09	0.000192947	311.577
44274	0.0833333	11.8	0.000415763	0	5.71429	3.13714	3.22181e+09	0.000192956	311.169
44274	0.125	11.4	0.000415787	1	6	3.15	3.34965e+09	0.000192964	310.761
44274	0.166667	8.2	0.000415812	0	6.89474	3.23684	5.58049e+10	0.000192973	310.353
44274	0.208333	9.7	0.000415837	0	7.78947	3.32368	1.0826e+11	0.000192982	309.945
44274	0.25	7.5	0.000415838	0	8.68421	3.41053	1.60715e+11	0.000192991	309.538
44274	0.291667	7.7	0.00041584	0	9.57895	3.49737	2.13171e+11	0.000192999	309.13
44274	0.333333	5.5	0.000415841	0	10.4737	3.58421	2.65626e+11	0.000193008	308.722
44274	0.375	5	0.000415827	0	11.3684	3.67105	3.18081e+11	0.000193017	308.314
44274	0.416667	4.3	0.000415812	0	12.2632	3.75789	3.70537e+11	0.000193025	307.906
44274	0.458333	7.8	0.000415798	0	13.1579	3.84474	4.22992e+11	0.000193034	307.498
44274	0.5	10.4	0.000415779	0	14.0526	3.93158	4.75447e+11	0.000193043	307.09
44274	0.541667	12.7	0.000415761	0	14.9474	4.01842	5.27902e+11	0.000193052	306.682
44274	0.583333	16.3	0.000415743	0	15.8421	4.10526	5.80358e+11	0.00019306	306.274
44274	0.625	18.2	0.000415727	0	16.7368	4.19211	6.32813e+11	0.000193069	305.866
44274	0.666667	21.5	0.000415711	0	17.6316	4.27895	6.85268e+11	0.000193078	305.458
44274	0.708333	23.5	0.000415694	0	18.5263	4.36579	7.37724e+11	0.000193086	305.05
44274	0.75	24	0.000415681	0	19.4211	4.45263	7.90179e+11	0.000193095	304.642
44274	0.791667	24.6	0.000415667	0	20.3158	4.53947	8.42634e+11	0.000193104	304.235
44274	0.833333	22.2	0.000415653	0	21.2105	4.62632	8.95089e+11	0.000193112	303.827
44274	0.875	17.9	0.000415637	0	22.1053	4.71316	9.47545e+11	0.000193121	303.419
44274	0.916667	15.7	0.00041562	1	23	4.8	1000000000000	0.00019313	303.011
44274	0.958333	14.8	0.000415604	0	16.5	4.6	6.25594e+11	0.000193139	302.603
44275	0	13.4	0.000415588	1	10	4.4	2.51189e+11	0.000193147	302.195
44275	0.0416667	11.9	0.000415572	0	78.2	4.35	2.14508e+11	0.000193156	301.787
44275	0.0833333	11.1	0.000415556	1	146.4	4.3	1.77828e+11	0.000193165	301.379
44275	0.125	9.9	0.000415547	0	88.7	3.785	9.14489e+10	0.000193173	300.971
44275	0.166667	8.3	0.000415538	1	31	3.27	5.06991e+09	0.000193182	300.563
44275	0.208333	9.1	0.000415529	0	28.6	3.257	4.88651e+09	0.000193191	300.155
44275	0.25	8.8	0.000415527	0	26.2	3.244	4.70311e+09	0.000193199	299.748
44275	0.291667	6.1	0.000415525	0	23.8	3.231	4.51972e+09	0.000193208	299.34
44275	0.333333	5.4	0.000415523	0	21.4	3.218	4.33632e+09	0.000193217	298.932
44275	0.375	5.6	0.000415523	0	19	3.205	4.15292e+09	0.000193226	298.524
44275	0.416667	7.8	0.000415524	0	16.6	3.192	3.96952e+09	0.000193234	298.116
44275	0.458333	12.9	0.000415524	0	14.2	3.179	3.78613e+09	0.000193243	297.708
44275	0.5	14.8	0.000415532	0	11.8	3.166	3.60273e+09	0.000193252	297.3
44275	0.541667	18.8	0.000415539	0	9.4	3.153	3.41933e+09	0.00019326	297.333
44275	0.583333	23.2	0.000415546	1	7	3.14	3.23594e+09	0.000193269	297.366
44275	0.625	27.1	0.000415559	0	12.6316	3.19158	8.0919e+09	0.000193278	297.398
44275	0.666667	31.8	0.000415572	0	18.2632	3.24316	1.29479e+10	0.000193286	297.431
44275	0.708333	35.6	0.000415585	0	23.8947	3.29474	1.78038e+10	0.000193295	297.464
44275	0.75	39.1	0.000415601	0	29.5263	3.34632	2.26598e+10	0.000193304	297.497
44275	0.791667	44.5	0.000415616	0	35.1579	3.39789	2.75158e+10	0.000193313	297.529
44275	0.833333	44.9	0.000415631	0	40.7895	3.44947	3.23717e+10	0.000193321	297.562
44275	0.875	36.5	0.000415644	0	46.4211	3.50105	3.72277e+10	0.00019333	297.595
44275	0.916667	24.1	0.000415656	0	52.0526	3.55263	4.20837e+10	0.000193339	297.628
44275	0.958333	17.5	0.000415668	0	57.6842	3.60421	4.69396e+10	0.000193347	297.661
44276	0	11	0.000415675	0	63.3158	3.65579	5.17956e+10	0.000193356	297.693
44276	0.0416667	11.8	0.000415681	0	68.9474	3.70737	5.66515e+10	0.000193365	297.726
44276	0.0833333	10.5	0.000415687	0	74.5789	3.75895	6.15075e+10	0.000193373	297.759
44276	0.125	10	0.000415684	0	80.2105	3.81053	6.63635e+10	0.000193382	297.792
44276	0.166667	8.8	0.00041568	0	85.8421	3.86211	7.12194e+10	0.000193391	297.824
44276	0.208333	9	0.000415677	0	91.4737	3.91368	7.60754e+10	0.0001934	297.857
44276	0.25	6.4	0.000415667	0	97.1053	3.96526	8.09314e+10	0.000193408	297.89
44276	0.291667	5.1	0.000415657	0	102.737	4.01684	8.57873e+10	0.000193417	297.923
44276	0.333333	5	0.000415647	0	108.368	4.06842	9.06433e+10	0.000193426	297.956
44276	0.375	5.3	0.000415632	1	114	4.12	9.54993e+10	0.000193434	297.988
44276	0.416667	5.6	0.000415616	0	105.167	4.03333	8.77602e+10	0.000193443	298.021
44276	0.458333	9.8	0.000415601	0	96.3333	3.94667	8.00211e+10	0.000193452	298.054
44276	0.5	12.6	0.000415581	0	87.5	3.86	7.2282e+10	0.000193461	298.087
44276	0.541667	15.2	0.00041556	0	78.6667	3.77333	6.45429e+10	0.000193469	298.119
44276	0.583333	19.1	0.00041554	0	69.8333	3.68667	5.68038e+10	0.000193478	298.152
44276	0.625	22.1	0.000415517	0	61	3.6	4.90648e+10	0.000193487	298.185
44276	0.666667	24.9	0.000415494	0	52.1667	3.51333	4.13257e+10	0.000193495	298.218
44276	0.708333	32.5	0.000415471	0	43.3333	3.42667	3.35866e+10	0.000193504	298.251
44276	0.75	37.1	0.000415459	0	34.5	3.34	2.58475e+10	0.000193513	298.283
44276	0.791667	38.9	0.000415447	0	25.6667	3.25333	1.81084e+10	0.000193521	298.316
44276	0.833333	29.9	0.000415436	0	16.8333	3.16667	1.03694e+10	0.00019353	298.349
44276	0.875	27.9	0.000415429	1	8	3.08	2.63027e+09	0.000193539	298.382
44276	0.916667	24.3	0.000415422	0	9.625	3.1025	3.77159e+09	0.000193548	298.414
44276	0.958333	23.7	0.000415415	0	11.25	3.125	4.91292e+09	0.000193556	298.447
44277	0	18.2	0.00041541	0	12.875	3.1475	6.05425e+09	0.000193565	298.48
44277	0.0416667	14	0.000415405	2	14.5	3.17	7.19557e+09	0.000193574	298.513
44277	0.0833333	10.4	0.000415399	0	12.125	3.135	5.94995e+09	0.000193582	298.546
44277	0.125	8.7	0.000415398	0	9.75	3.1	4.70433e+09	0.000193591	298.578
44277	0.166667	7.3	0.000415397	0	7.375	3.065	3.45871e+09	0.0001936	298.611
44277	0.208333	7.9	0.000415396	1	5	3.03	2.21309e+09	0.000193608	298.644
44277	0.25	7.7	0.000415397	0	12.4	3.109	5.38023e+09	0.000193617	298.677
44277	0.291667	6.7	0.000415399	0	19.8	3.188	8.54736e+09	0.000193626	298.709
44277	0.333333	5.5	0.0004154	0	27.2	3.267	1.17145e+10	0.000193635	298.742
44277	0.375	3.8	0.000415404	0	34.6	3.346	1.48816e+10	0.000193643	298.775
44277	0.416667	4.7	0.000415408	0	42	3.425	1.80488e+10	0.000193652	298.808
44277	0.458333	8.5	0.000415412	0	49.4	3.504	2.12159e+10	0.000193661	298.841
44277	0.5	10.6	0.00041542	0	56.8	3.583	2.4383e+10	0.000193669	298.873
44277	0.541667	13.4	0.000415428	0	64.2	3.662	2.75502e+10	0.000193678	298.906
44277	0.583333	17.9	0.000415436	0	71.6	3.741	3.07173e+10	0.000193687	298.939
44277	0.625	21.6	0.000415439	1	79	3.82	3.38844e+10	0.000193695	298.972
44277	0.666667	25.4	0.000415443	0	74	3.76444	3.0789e+10	0.000193704	299.004
44277	0.708333	29	0.000415446	0	69	3.70889	2.76936e+10	0.000193713	299.037
44277	0.75	27.5	0.000415446	0	64	3.65333	2.45981e+10	0.000193722	299.07
44277	0.791667	26.4	0.000415446	0	59	3.59778	2.15027e+10	0.00019373	299.103
44277	0.833333	23.6	0.000415447	0	54	3.54222	1.84073e+10	0.000193739	299.136
44277	0.875	21.1	0.000415445	0	49	3.48667	1.53119e+10	0.000193748	299.168
44277	0.916667	17.3	0.000415444	0	44	3.43111	1.22164e+10	0.000193756	299.201
44277	0.958333	16.2	0.000415442	0	39	3.37556	9.12102e+09	0.000193765	299.234
44278	0	11.3	0.000415442	1	34	3.32	6.0256e+09	0.000193774	299.267
44278	0.0416667	10.7	0.000415442	0	38.8	3.332	6.3719e+09	0.000193782	299.299
44278	0.0833333	9.1	0.000415442	0	43.6	3.344	6.71821e+09	0.000193791	299.332
44278	0.125	9	0.000415444	0	48.4	3.356	7.06451e+09	0.0001938	299.365
44278	0.166667	8	0.000415446	0	53.2	3.368	7.41082e+09	0.000193809	299.398
44278	0.208333	7.3	0.000415448	0	58	3.38	7.75713e+09	0.000193817	299.431
44278	0.25	7.6	0.00041545	0	62.8	3.392	8.10343e+09	0.000193826	299.463
44278	0.291667	7.4	0.000415452	0	67.6	3.404	8.44974e+09	0.000193835	299.496
44278	0.333333	6	0.000415454	0	72.4	3.416	8.79604e+09	0.000193843	299.529
44278	0.375	5.5	0.000415458	0	77.2	3.428	9.14235e+09	0.000193852	299.562
44278	0.416667	5.2	0.000415462	0	82	3.44	9.48865e+09	0.000193861	299.594
44278	0.458333	8.3	0.000415466	0	86.8	3.452	9.83496e+09	0.000193869	299.627
44278	0.5	11.1	0.000415481	0	91.6	3.464	1.01813e+10	0.000193878	299.66
44278	0.541667	14.9	0.000415496	0	96.4	3.476	1.05276e+10	0.000193887	300.618
44278	0.583333	19.5	0.000415511	0	101.2	3.488	1.08739e+10	0.000193896	301.577
44278	0.625	22.2	0.000415539	1	106	3.5	1.12202e+10	0.000193904	302.535
44278	0.666667	22.2	0.000415566	0	111.665	3.65	2.09624e+11	0.000193913	303.493
44278	0.708333	26.1	0.000415594	0	117.33	3.8	4.08029e+11	0.000193922	304.452
44278	0.75	28.6	0.000415626	0	122.995	3.95	6.06433e+11	0.00019393	305.41
44278	0.791667	31.9	0.000415658	0	128.66	4.1	8.04837e+11	0.000193939	306.368
44278	0.833333	34.3	0.00041569	0	134.325	4.25	1.00324e+12	0.000193948	307.327
44278	0.875	30.5	0.000415713	0	139.99	4.4	1.20165e+12	0.000193957	308.285
44278	0.916667	23	0.000415736	0	145.655	4.55	1.40005e+12	0.000193965	309.243
44278	0.958333	18.8	0.000415759	0	151.32	4.7	1.59845e+12	0.000193974	310.202
44279	0	15.1	0.000415772	0	156.985	4.85	1.79686e+12	0.000193983	311.16
44279	0.0416667	14.8	0.000415785	1	162.65	5	1.99526e+12	0.000193991	312.118
44279	0.0833333	14.1	0.000415798	0	100.825	4.18	1.00109e+12	0.000194	313.077
44279	0.125	14.3	0.000415815	1	39	3.36	6.91831e+09	0.000194009	314.035
44279	0.166667	13.9	0.000415833	0	38.6667	3.38667	8.08286e+09	0.000194017	314.993
44279	0.208333	14.3	0.000415851	0	38.3333	3.41333	9.24742e+09	0.000194026	315.952
44279	0.25	13.1	0.000415877	0	38	3.44	1.0412e+10	0.000194035	316.91
44279	0.291667	10	0.000415903	0	37.6667	3.46667	1.15765e+10	0.000194044	317.868
44279	0.333333	6.4	0.000415929	0	37.3333	3.49333	1.27411e+10	0.000194052	318.827
44279	0.375	5.1	0.000415945	0	37	3.52	1.39056e+10	0.000194061	319.785
44279	0.416667	5.6	0.000415961	0	36.6667	3.54667	1.50702e+10	0.00019407	320.743
44279	0.458333	8.9	0.000415977	0	36.3333	3.57333	1.62347e+10	0.000194078	321.702
44279	0.5	11.8	0.000415978	0	36	3.6	1.73993e+10	0.000194087	322.66
44279	0.541667	13.5	0.000415978	0	35.6667	3.62667	1.85639e+10	0.000194096	322.722
44279	0.583333	17.6	0.000415978	0	35.3333	3.65333	1.97284e+10	0.000194104	322.783
44279	0.625	21.8	0.000415973	1	35	3.68	2.0893e+10	0.000194113	322.845
44279	0.666667	24	0.000415969	1	34	3.67	2.01837e+10	0.000194122	322.906
44279	0.708333	28	0.000415965	0	41.75	3.56	2.0355e+10	0.000194131	322.968
44279	0.75	26.4	0.000415963	2	49.5	3.45	2.05263e+10	0.000194139	323.029
44279	0.791667	27	0.000415962	0	41.25	3.56	2.0355e+10	0.000194148	323.091
44279	0.833333	24.3	0.000415961	1	33	3.67	2.01837e+10	0.000194157	323.152
44279	0.875	21.2	0.000415963	0	35.8756	3.74063	8.14222e+10	0.000194165	323.214
44279	0.916667	19.1	0.000415965	0	38.7512	3.81125	1.42661e+11	0.000194174	323.275
44279	0.958333	19.8	0.000415967	0	41.6269	3.88187	2.03899e+11	0.000194183	323.337
44280	0	14.8	0.000415973	0	44.5025	3.9525	2.65138e+11	0.000194191	323.398
44280	0.0416667	14.6	0.000415978	0	47.3781	4.02313	3.26376e+11	0.0001942	323.46
44280	0.0833333	11.4	0.000415984	0	50.2537	4.09375	3.87615e+11	0.000194209	323.521
44280	0.125	9.4	0.000415991	0	53.1294	4.16437	4.48853e+11	0.000194218	323.583
44280	0.166667	8.5	0.000415998	0	56.005	4.235	5.10092e+11	0.000194226	323.644
44280	0.208333	8.5	0.000416005	0	58.8806	4.30563	5.7133e+11	0.000194235	323.706
44280	0.25	7.5	0.00041601	0	61.7563	4.37625	6.32569e+11	0.000194244	323.767
[truncated: 857 more rows]
