# Supplementary material for: Ionospheric TEC anomalies analysis and prediction during six volcanic eruptions using a Hybrid ML-DL model and comparison with the AR/MLR Models
Source: PLoS One. 2026 Jul 24;21(7):e0354386. doi: 10.1371/journal.pone.0354386 (PMC13399517; doi:10.1371/journal.pone.0354386)
Supplement: S1 File — (ZIP) [file pone.0354386.s001.zip › dataset/mt.kelud.xlsx]

## Sheet: Sheet1
Date	Time (UTC)	TEC (TECU)	CO2_EMISSION	SESIMIC_COUNT	AVG_DEPTH	AVG_MAG	Sesimic_energy	So2_emission	Surface_Thermal_data
41609	0	26.5644	655.637	0	13.3433	3.37164	7.20216e+09	0.057963	325.335
41609	0.0416667	34.6074	636.48	0	13.1045	3.35224	6.73532e+09	0.0464598	327.753
41609	0.0833333	40.9978	617.323	0	12.8657	3.33284	6.29874e+09	0.0349566	330.17
41609	0.125	45.8329	598.167	0	12.6269	3.31343	5.89046e+09	0.0234534	332.588
41609	0.166667	49.1554	596.277	0	12.3881	3.29403	5.50864e+09	0.0226802	335.006
41609	0.208333	53.8349	594.387	0	12.1493	3.27463	5.15158e+09	0.021907	336.596
41609	0.25	59.3051	592.497	0	11.9104	3.25522	4.81766e+09	0.0211338	338.185
41609	0.291667	60.4358	591.898	0	11.6716	3.23582	4.50538e+09	0.0242995	335.412
41609	0.333333	57.1311	591.299	0	11.4328	3.21642	4.21334e+09	0.0274653	332.64
41609	0.375	50.5518	590.7	0	11.194	3.19701	3.94024e+09	0.0306311	329.867
41609	0.416667	49.4326	596.767	0	10.9552	3.17761	3.68483e+09	0.0429538	327.095
41609	0.458333	40.1077	602.834	0	10.7164	3.15821	3.44599e+09	0.0552765	324.322
41609	0.5	34.0866	608.901	0	10.4776	3.13881	3.22262e+09	0.0675992	321.55
41609	0.541667	38.6316	616.664	1	10.2388	3.1194	3.01373e+09	0.0828076	318.777
41609	0.583333	38.4281	624.427	0	10.0796	3.1072	2.88938e+09	0.0980159	316.005
41609	0.625	35.1383	632.19	0	10	3.10221	2.83994e+09	0.113224	313.232
41609	0.666667	28.2732	640.663	0	10	3.10441	2.86166e+09	0.114681	310.46
41609	0.708333	24.8817	649.136	0	10	3.10662	2.88354e+09	0.116137	307.687
41609	0.75	23.1815	657.609	0	10	3.10882	2.9056e+09	0.117594	300.35
41609	0.791667	20.5215	660.655	0	10	3.11103	2.92782e+09	0.110098	304.017
41609	0.833333	19.9711	663.701	0	10	3.11324	2.95021e+09	0.102603	307.685
41609	0.875	19.0347	666.747	0	10	3.11544	2.97277e+09	0.0951074	311.352
41609	0.916667	15.0711	662.996	0	10	3.11765	2.99551e+09	0.0950513	315.019
41609	0.958333	19.2108	659.244	0	10	3.11985	3.01842e+09	0.0949952	318.687
41610	0	20.6622	655.493	0	10	3.12206	3.0415e+09	0.0949392	322.354
41610	0.0416667	27.9496	635.745	0	10	3.12426	3.06476e+09	0.0948831	326.021
41610	0.0833333	37.6979	615.996	0	10	3.12647	3.0882e+09	0.094827	329.689
41610	0.125	47.7773	596.248	0	10	3.12868	3.11182e+09	0.0947709	333.356
41610	0.166667	54.9887	594.708	0	10	3.13088	3.13562e+09	0.0947149	337.023
41610	0.208333	59.1443	593.168	0	10	3.13309	3.1596e+09	0.0946588	335.144
41610	0.25	67.2092	591.628	0	10	3.13529	3.18377e+09	0.0946027	332.28
41610	0.291667	64.8233	591.668	0	10	3.1375	3.20812e+09	0.0945467	329.416
41610	0.333333	62.3481	591.708	0	10	3.13971	3.23265e+09	0.0944906	326.552
41610	0.375	61.0753	591.747	0	10	3.14191	3.25737e+09	0.0944345	323.689
41610	0.416667	57.9793	603.08	0	10	3.14412	3.28229e+09	0.0943785	320.825
41610	0.458333	56.2658	614.413	0	10	3.14632	3.30739e+09	0.0943224	317.961
41610	0.5	52.1292	625.746	0	10	3.14853	3.33268e+09	0.0942663	315.097
41610	0.541667	47.4684	636.62	0	10	3.15074	3.35817e+09	0.0942103	312.233
41610	0.583333	52.3917	647.494	0	10	3.15294	3.38386e+09	0.0941542	309.37
41610	0.625	52.1875	658.368	0	10	3.15515	3.40973e+09	0.0940981	306.506
41610	0.666667	38.1337	657.022	0	10	3.15735	3.43581e+09	0.0940421	303.642
41610	0.708333	29.9411	655.676	0	10	3.15956	3.46209e+09	0.093986	302.496
41610	0.75	25.3085	654.33	0	10	3.16176	3.48857e+09	0.0939299	301.35
41610	0.791667	21.5555	662.746	0	10	3.16397	3.51525e+09	0.0938739	304.417
41610	0.833333	20.9547	671.162	0	10	3.16618	3.54213e+09	0.0938178	307.483
41610	0.875	18.5151	679.577	0	10	3.16838	3.56922e+09	0.0937617	310.55
41610	0.916667	13.4797	671.265	0	10	3.17059	3.59652e+09	0.0937057	313.616
41610	0.958333	18.0623	662.953	0	10	3.17279	3.62402e+09	0.0936496	316.683
41611	0	22.7631	654.641	0	10	3.175	3.65174e+09	0.0935935	319.749
41611	0.0416667	30.1645	636.583	0	10	3.17721	3.67967e+09	0.0935375	322.816
41611	0.0833333	40.5163	618.524	0	10	3.17941	3.70781e+09	0.0934814	325.883
41611	0.125	49.1719	600.465	0	10	3.18162	3.73617e+09	0.0934253	328.949
41611	0.166667	55.9889	598.081	0	10	3.18382	3.76474e+09	0.0933693	332.016
41611	0.208333	65.9724	595.697	0	10	3.18603	3.79354e+09	0.0933132	335.082
41611	0.25	79.0898	593.313	0	10	3.18824	3.82255e+09	0.0932571	333.751
41611	0.291667	78.0108	593.305	0	10	3.19044	3.85178e+09	0.0932011	332.419
41611	0.333333	80.3355	593.298	0	10	3.19265	3.88124e+09	0.093145	331.088
41611	0.375	78.5544	593.29	0	10	3.19485	3.91092e+09	0.0930889	329.756
41611	0.416667	69.6648	612.431	0	10	3.19706	3.94083e+09	0.0930329	328.424
41611	0.458333	69.3954	631.572	0	10	3.19926	3.97097e+09	0.0929768	327.093
41611	0.5	60.0766	650.713	0	10	3.20147	4.00134e+09	0.0929207	325.761
41611	0.541667	50.9033	651.41	0	10	3.20368	4.03195e+09	0.0928647	324.43
41611	0.583333	54.5708	652.108	0	10	3.20588	4.06278e+09	0.0928086	323.098
41611	0.625	49.4514	652.806	0	10	3.20809	4.09385e+09	0.0927525	321.767
41611	0.666667	35.1585	652.134	0	10	3.21029	4.12516e+09	0.0926965	320.435
41611	0.708333	27.8733	651.463	0	10	3.2125	4.15671e+09	0.0926404	314.914
41611	0.75	22.8371	650.792	0	10	3.21471	4.1885e+09	0.0925843	309.394
41611	0.791667	18.4712	657.541	0	10	3.21691	4.22054e+09	0.0925283	313.721
41611	0.833333	17.0951	664.289	0	10	3.21912	4.25281e+09	0.0924722	318.049
41611	0.875	14.762	671.037	0	10	3.22132	4.28534e+09	0.0924161	322.376
41611	0.916667	13.3622	660.541	0	10	3.22353	4.31811e+09	0.0923601	326.703
41611	0.958333	17.335	650.046	0	10	3.22574	4.35114e+09	0.092304	331.031
41612	0	20.548	639.55	0	10	3.22794	4.38442e+09	0.0922479	335.358
41612	0.0416667	26.7293	624.675	0	10	3.23015	4.41795e+09	0.0921919	339.685
41612	0.0833333	37.0222	609.8	0	10	3.23235	4.45174e+09	0.0921358	344.013
41612	0.125	49.7303	594.925	0	10	3.23456	4.48578e+09	0.0920797	348.34
41612	0.166667	58.9958	593.513	0	10	3.23676	4.52009e+09	0.0920237	341.497
41612	0.208333	63.5182	592.102	0	10	3.23897	4.55466e+09	0.0919676	334.654
41612	0.25	74.0642	590.69	0	10	3.24118	4.58949e+09	0.0919115	339.15
41612	0.291667	74.169	590.35	0	10	3.24338	4.62459e+09	0.0918555	335.859
41612	0.333333	79.4716	590.009	0	10	3.24559	4.65996e+09	0.0917994	332.567
41612	0.375	79.3707	589.669	0	10	3.24779	4.6956e+09	0.0917433	329.276
41612	0.416667	70.282	595.717	0	10	3.25	4.73151e+09	0.0916872	325.984
41612	0.458333	64.4037	601.765	0	10	3.25221	4.7677e+09	0.0916312	322.693
41612	0.5	55.1356	607.813	0	10	3.25441	4.80416e+09	0.0915751	319.402
41612	0.541667	49.0735	615.342	0	10	3.25662	4.8409e+09	0.091519	316.11
41612	0.583333	43.031	622.872	0	10	3.25882	4.87793e+09	0.091463	312.819
41612	0.625	39.7353	630.401	0	10	3.26103	4.91523e+09	0.0914069	309.527
41612	0.666667	32.3249	634.351	0	10	3.26324	4.95282e+09	0.0913508	306.236
41612	0.708333	25.7353	638.301	0	10	3.26544	4.9907e+09	0.0912948	303.463
41612	0.75	21.8114	642.251	0	10	3.26765	5.02887e+09	0.0912387	304.8
41612	0.791667	18.1068	641.827	0	10	3.26985	5.06733e+09	0.0911826	307.656
41612	0.833333	15.761	641.402	0	10	3.27206	5.10609e+09	0.0911266	310.511
41612	0.875	13.3074	640.978	0	10	3.27426	5.14514e+09	0.0910705	313.367
41612	0.916667	11.7923	641.41	0	10	3.27647	5.18449e+09	0.0910144	316.222
41612	0.958333	17.4737	641.842	0	10	3.27868	5.22414e+09	0.0909584	319.078
41613	0	18.4928	642.274	0	10	3.28088	5.26409e+09	0.0909023	321.933
41613	0.0416667	24.5398	628.229	0	10	3.28309	5.30435e+09	0.0908462	324.789
41613	0.0833333	35.8394	614.184	0	10	3.28529	5.34492e+09	0.0907902	327.644
41613	0.125	46.6401	600.139	0	10	3.2875	5.3858e+09	0.0907341	330.5
41613	0.166667	54.9555	596.928	0	10	3.28971	5.42699e+09	0.090678	333.355
41613	0.208333	66.2513	593.716	0	10	3.29191	5.46849e+09	0.090622	334.55
41613	0.25	78.3442	590.505	0	10	3.29412	5.51032e+09	0.0905659	335.744
41613	0.291667	79.5484	590.745	0	10	3.29632	5.55246e+09	0.0905098	333.365
41613	0.333333	87.55	590.984	0	10	3.29853	5.59492e+09	0.0904538	330.987
41613	0.375	80.7618	591.223	0	10	3.30074	5.63771e+09	0.0903977	328.608
41613	0.416667	68.1242	601.435	0	10	3.30294	5.68083e+09	0.0903416	326.229
41613	0.458333	66.0851	611.646	0	10	3.30515	5.72428e+09	0.0902856	323.851
41613	0.5	54.7947	621.858	0	10	3.30735	5.76806e+09	0.0902295	321.472
41613	0.541667	49.247	625.826	0	10	3.30956	5.81217e+09	0.0901734	319.093
41613	0.583333	59.6818	629.794	0	10	3.31176	5.85662e+09	0.0901174	316.714
41613	0.625	54.8894	633.762	0	10	3.31397	5.90141e+09	0.0900613	314.336
41613	0.666667	38.1952	637.962	0	10	3.31618	5.94654e+09	0.0900052	311.957
41613	0.708333	25.1687	642.163	0	10	3.31838	5.99202e+09	0.0899492	309.578
41613	0.75	20.387	646.363	0	10	3.32059	6.03785e+09	0.0898931	311.622
41613	0.791667	17.6024	648.894	0	10	3.32279	6.08403e+09	0.089837	313.667
41613	0.833333	14.4832	651.426	0	10	3.325	6.13056e+09	0.089781	315.711
41613	0.875	11.0025	653.957	0	10	3.32721	6.17744e+09	0.0897249	317.755
41613	0.916667	10.1544	652.382	0	10	3.32941	6.22469e+09	0.0896688	319.799
41613	0.958333	15.8733	650.806	0	10	3.33162	6.27229e+09	0.0896128	321.843
41614	0	20.5774	649.231	0	10	3.33382	6.32027e+09	0.0895567	323.887
41614	0.0416667	29.6377	631.747	0	10	3.33603	6.3686e+09	0.0895006	325.931
41614	0.0833333	38.6592	614.263	0	10	3.33824	6.41731e+09	0.0894446	327.975
41614	0.125	46.5964	596.778	0	10	3.34044	6.46639e+09	0.0893885	330.019
41614	0.166667	54.0667	594.409	0	10	3.34265	6.51584e+09	0.0893324	332.063
41614	0.208333	67.2413	592.039	0	10	3.34485	6.56568e+09	0.0892764	333.506
41614	0.25	83.5876	589.669	0	10	3.34706	6.61589e+09	0.0892203	334.949
41614	0.291667	82.5509	589.876	0	10	3.34926	6.66649e+09	0.0891642	331.489
41614	0.333333	84.6797	590.084	0	10	3.35147	6.71747e+09	0.0891082	328.03
41614	0.375	81.8848	590.291	0	10	3.35368	6.76885e+09	0.0890521	324.57
41614	0.416667	75.2586	597.264	0	10	3.35588	6.82061e+09	0.088996	321.11
41614	0.458333	71.6044	604.237	0	10	3.35809	6.87278e+09	0.08894	317.65
41614	0.5	59.4509	611.21	0	10	3.36029	6.92534e+09	0.0888839	314.19
41614	0.541667	52.7762	619.454	0	10	3.3625	6.97831e+09	0.0888278	310.73
41614	0.583333	54.6925	627.698	0	10	3.36471	7.03168e+09	0.0887717	307.27
41614	0.625	49.2178	635.943	0	10	3.36691	7.08545e+09	0.0887157	303.81
41614	0.666667	47.0909	638.433	0	10	3.36912	7.13964e+09	0.0886596	307.079
41614	0.708333	36.1826	640.923	0	10	3.37132	7.19425e+09	0.0886035	310.349
41614	0.75	24.8187	643.413	0	10	3.37353	7.24927e+09	0.0885475	305.318
41614	0.791667	22.1264	645.867	0	10	3.37574	7.30471e+09	0.0884914	300.288
41614	0.833333	19.0477	648.32	0	10	3.37794	7.36058e+09	0.0884353	303.448
41614	0.875	14.8914	650.773	0	10	3.38015	7.41687e+09	0.0883793	306.608
41614	0.916667	12.7535	642.742	0	10	3.38235	7.47359e+09	0.0883232	309.767
41614	0.958333	17.992	634.712	0	10	3.38456	7.53075e+09	0.0882671	312.927
41615	0	21.8769	626.681	0	10	3.38676	7.58834e+09	0.0882111	316.087
41615	0.0416667	31.8252	615.57	0	10	3.38897	7.64638e+09	0.088155	319.247
41615	0.0833333	40.6969	604.459	0	10	3.39118	7.70486e+09	0.0880989	322.407
41615	0.125	48.0415	593.348	0	10	3.39338	7.76379e+09	0.0880429	325.566
41615	0.166667	54.9743	592.129	0	10	3.39559	7.82316e+09	0.0879868	328.726
41615	0.208333	63.4011	590.91	1	10	3.39779	7.88299e+09	0.0879307	331.886
41615	0.25	78.2944	589.692	0	10	3.39879	7.91021e+09	0.0878747	335.046
41615	0.291667	79.2653	589.879	0	10	3.39858	7.90446e+09	0.0878186	332.712
41615	0.333333	82.4682	590.067	0	10	3.39716	7.86583e+09	0.0877625	330.378
41615	0.375	78.1873	590.254	0	10	3.39574	7.82739e+09	0.0877065	328.044
41615	0.416667	71.0072	599.704	0	10	3.39433	7.78914e+09	0.0876504	325.71
41615	0.458333	72.706	609.154	0	10	3.39291	7.75107e+09	0.0875943	323.376
41615	0.5	57.8625	618.604	0	10	3.39149	7.71319e+09	0.0875383	321.042
41615	0.541667	53.1801	627.256	0	10	3.39007	7.67549e+09	0.0874822	318.708
41615	0.583333	62.3733	635.908	0	10	3.38865	7.63798e+09	0.0874261	316.374
41615	0.625	62.2707	644.56	0	10	3.38723	7.60066e+09	0.0873701	314.04
41615	0.666667	56.7954	648.027	0	10	3.38582	7.56351e+09	0.087314	311.706
41615	0.708333	36.5998	651.493	0	10	3.3844	7.52655e+09	0.0872579	309.372
41615	0.75	30.4918	654.96	0	10	3.38298	7.48976e+09	0.0872019	300.817
41615	0.791667	28.4404	655.759	0	10	3.38156	7.45316e+09	0.0871458	303.926
41615	0.833333	22.6017	656.558	0	10	3.38014	7.41674e+09	0.0870897	307.035
41615	0.875	16.162	657.358	0	10	3.37872	7.38049e+09	0.0870337	310.144
41615	0.916667	13.2756	661.519	0	10	3.3773	7.34442e+09	0.0869776	313.252
41615	0.958333	18.8456	665.681	0	10	3.37589	7.30853e+09	0.0869215	316.361
41616	0	26.8979	669.843	0	10	3.37447	7.27281e+09	0.0868655	319.47
41616	0.0416667	35.7457	647.058	0	10	3.37305	7.23726e+09	0.0868094	322.579
41616	0.0833333	43.7072	624.274	0	10	3.37163	7.2019e+09	0.0867533	325.688
41616	0.125	51.9778	601.49	0	10	3.37021	7.1667e+09	0.0866973	328.796
41616	0.166667	61.9223	598.845	0	10	3.36879	7.13167e+09	0.0866412	331.905
41616	0.208333	67.3681	596.201	0	10	3.36738	7.09682e+09	0.0865851	336.533
41616	0.25	73.1057	593.557	0	10	3.36596	7.06214e+09	0.0865291	334.263
41616	0.291667	78.9893	592.93	0	10	3.36454	7.02762e+09	0.086473	331.993
41616	0.333333	78.8487	592.303	0	10	3.36312	6.99328e+09	0.0864169	329.722
41616	0.375	71.9489	591.676	0	10	3.3617	6.9591e+09	0.0863609	327.452
41616	0.416667	69.3225	612.387	0	10	3.36028	6.92509e+09	0.0863048	325.182
41616	0.458333	67.0414	633.098	0	10	3.35887	6.89125e+09	0.0862487	322.911
41616	0.5	62.7402	653.809	0	10	3.35745	6.85757e+09	0.0861927	320.641
41616	0.541667	55.9908	655.124	0	10	3.35603	6.82406e+09	0.0861366	318.371
41616	0.583333	44.2414	656.44	0	10	3.35461	6.79071e+09	0.0860805	316.101
41616	0.625	36.8918	657.755	0	10	3.35319	6.75752e+09	0.0860245	313.83
41616	0.666667	28.0049	660.838	0	10	3.35177	6.72449e+09	0.0859684	311.56
41616	0.708333	24.2102	663.921	0	10	3.35035	6.69163e+09	0.0859123	310.585
41616	0.75	20.5375	667.004	0	10	3.34894	6.65893e+09	0.0858563	309.61
41616	0.791667	19.0195	670.822	0	10	3.34752	6.62638e+09	0.0858002	311.732
41616	0.833333	18.2192	674.641	0	10	3.3461	6.594e+09	0.0857441	313.854
41616	0.875	12.6478	678.459	0	10	3.34468	6.56177e+09	0.085688	315.976
41616	0.916667	11.7133	672.86	0	10	3.34326	6.52971e+09	0.085632	318.098
41616	0.958333	18.5673	667.262	0	10	3.34184	6.49779e+09	0.0855759	320.22
41617	0	25.3425	661.663	0	10	3.34043	6.46604e+09	0.0855198	322.343
41617	0.0416667	32.5947	642.251	0	10	3.33901	6.43444e+09	0.0854638	324.465
41617	0.0833333	40.4818	622.839	0	10	3.33759	6.40299e+09	0.0854077	326.587
41617	0.125	52.2841	603.427	0	10	3.33617	6.3717e+09	0.0853516	328.709
41617	0.166667	62.719	599.383	0	10	3.33475	6.34056e+09	0.0852956	330.831
41617	0.208333	71.3049	595.339	0	10	3.33333	6.30957e+09	0.0852395	332.953
41617	0.25	84.9728	591.296	0	10	3.33191	6.27874e+09	0.0851834	337.814
41617	0.291667	88.5433	596.203	0	10	3.3305	6.24805e+09	0.0851274	342.676
41617	0.333333	89.0411	601.11	0	10	3.32908	6.21752e+09	0.0850713	339.37
41617	0.375	82.0926	606.017	0	10	3.32766	6.18713e+09	0.0850152	336.064
41617	0.416667	77.7373	634.543	0	10	3.32624	6.15689e+09	0.0849592	332.758
41617	0.458333	75.8483	663.07	0	10	3.32482	6.1268e+09	0.0849031	329.452
41617	0.5	65.6733	691.597	0	10	3.3234	6.09686e+09	0.084847	326.146
41617	0.541667	63.03	690.134	0	10	3.32199	6.06707e+09	0.084791	322.84
41617	0.583333	71.7085	688.671	0	10	3.32057	6.03742e+09	0.0847349	319.534
41617	0.625	65.9777	687.209	0	10	3.31915	6.00791e+09	0.0846788	316.228
41617	0.666667	58.1105	691.986	0	10	3.31773	5.97855e+09	0.0846228	312.923
41617	0.708333	46.1916	696.763	0	10	3.31631	5.94933e+09	0.0845667	307.331
41617	0.75	34.0877	701.54	0	10	3.31489	5.92026e+09	0.0845106	301.74
41617	0.791667	29.5779	703.635	0	10	3.31348	5.89132e+09	0.0844546	301.8
41617	0.833333	23.6863	705.73	0	10	3.31206	5.86253e+09	0.0843985	305.069
41617	0.875	17.3394	707.826	0	10	3.31064	5.83388e+09	0.0843424	308.337
41617	0.916667	15.511	696.339	0	10	3.30922	5.80537e+09	0.0842864	311.606
41617	0.958333	21.7026	684.853	0	10	3.3078	5.777e+09	0.0842303	314.875
41618	0	30.3834	673.367	0	10	3.30638	5.74876e+09	0.0841742	318.143
41618	0.0416667	38.7413	651.234	0	10	3.30496	5.72067e+09	0.0841182	321.412
41618	0.0833333	41.6963	629.101	0	10	3.30355	5.69271e+09	0.0840621	324.68
41618	0.125	48.3841	606.968	0	10	3.30213	5.66489e+09	0.084006	327.949
41618	0.166667	56.9449	603.558	0	10	3.30071	5.63721e+09	0.08395	331.218
41618	0.208333	66.3641	600.148	0	10	3.29929	5.60966e+09	0.0838939	334.486
41618	0.25	78.9436	596.738	0	10	3.29787	5.58224e+09	0.0838378	337.905
41618	0.291667	83.8699	595.976	0	10	3.29645	5.55496e+09	0.0837818	335.755
41618	0.333333	89.1635	595.215	0	10	3.29504	5.52781e+09	0.0837257	333.604
41618	0.375	80.9573	594.453	0	10	3.29362	5.5008e+09	0.0836696	331.454
41618	0.416667	76.5878	605.874	0	10	3.2922	5.47391e+09	0.0836136	329.303
41618	0.458333	70.4145	617.295	0	10	3.29078	5.44716e+09	0.0835575	327.152
41618	0.5	56.0067	628.715	0	10	3.28936	5.42054e+09	0.0835014	325.002
41618	0.541667	50.048	631.057	0	10	3.28794	5.39405e+09	0.0834454	322.851
41618	0.583333	43.872	633.399	0	10	3.28652	5.36769e+09	0.0833893	320.701
41618	0.625	43.9949	635.741	0	10	3.28511	5.34146e+09	0.0833332	318.55
41618	0.666667	37.5963	639.959	0	10	3.28369	5.31535e+09	0.0832772	316.4
41618	0.708333	27.5722	644.176	0	10	3.28227	5.28937e+09	0.0832211	306.375
41618	0.75	21.1023	648.393	0	10	3.28085	5.26352e+09	0.083165	305.978
41618	0.791667	18.6123	648.041	0	10	3.27943	5.2378e+09	0.083109	305.58
41618	0.833333	16.469	647.689	0	10	3.27801	5.2122e+09	0.0830529	309.202
41618	0.875	13.6968	647.337	0	10	3.2766	5.18673e+09	0.0829968	312.824
41618	0.916667	13.3196	642.833	0	10	3.27518	5.16138e+09	0.0829408	316.447
41618	0.958333	20.7941	638.329	0	10	3.27376	5.13616e+09	0.0828847	320.069
41619	0	24.5401	633.825	0	10	3.27234	5.11106e+09	0.0828286	323.691
41619	0.0416667	31.0931	621.012	0	10	3.27092	5.08608e+09	0.0827726	327.313
41619	0.0833333	39.7841	608.199	0	10	3.2695	5.06122e+09	0.0827165	330.936
41619	0.125	48.917	595.387	0	10	3.26809	5.03649e+09	0.0826604	334.558
41619	0.166667	56.795	593.651	0	10	3.26667	5.01187e+09	0.0826043	338.18
41619	0.208333	65.7261	591.916	0	10	3.26525	4.98738e+09	0.0825483	336.177
41619	0.25	75.6378	590.18	0	10	3.26383	4.963e+09	0.0824922	334.173
41619	0.291667	80.8529	590.533	0	10	3.26241	4.93875e+09	0.0824361	330.005
41619	0.333333	84.7366	590.885	0	10	3.26099	4.91461e+09	0.0823801	325.837
41619	0.375	78.8393	591.238	0	10	3.25957	4.8906e+09	0.082324	321.669
41619	0.416667	76.6607	598.852	0	10	3.25816	4.86669e+09	0.0822679	317.501
41619	0.458333	75.0064	606.467	0	10	3.25674	4.84291e+09	0.0822119	313.333
41619	0.5	62.5378	614.081	0	10	3.25532	4.81924e+09	0.0821558	309.164
41619	0.541667	56.3083	617.295	0	10	3.2539	4.79569e+09	0.0820997	304.996
41619	0.583333	63.6069	620.509	0	10	3.25248	4.77225e+09	0.0820437	300.828
41619	0.625	66.1543	623.723	0	10	3.25106	4.74893e+09	0.0819876	296.66
41619	0.666667	64.1791	627.596	0	10	3.24965	4.72572e+09	0.0819315	303.107
41619	0.708333	45.395	631.468	0	10	3.24823	4.70263e+09	0.0818755	309.554
41619	0.75	34.7389	635.341	0	10	3.24681	4.67964e+09	0.0818194	308.108
41619	0.791667	30.2456	640.545	0	10	3.24539	4.65677e+09	0.0817633	306.662
41619	0.833333	22.8055	645.748	0	10	3.24397	4.63402e+09	0.0817073	310.525
41619	0.875	13.6487	650.952	0	10	3.24255	4.61137e+09	0.0816512	314.388
41619	0.916667	11.8409	654.317	0	10	3.24113	4.58883e+09	0.0815951	318.251
41619	0.958333	18.9259	657.683	0	10	3.23972	4.56641e+09	0.0815391	322.114
41620	0	26.7315	661.048	0	10	3.2383	4.54409e+09	0.081483	325.977
41620	0.0416667	36.4548	643.284	0	10	3.23688	4.52188e+09	0.0814269	329.841
41620	0.0833333	45.3854	625.52	0	10	3.23546	4.49978e+09	0.0813709	333.704
41620	0.125	52.1361	607.756	0	10	3.23404	4.47779e+09	0.0813148	337.567
41620	0.166667	56.699	601.649	0	10	3.23262	4.45591e+09	0.0812587	341.43
41620	0.208333	62.1728	595.542	0	10	3.23121	4.43413e+09	0.0812027	337.481
41620	0.25	65.5262	589.435	0	10	3.22979	4.41246e+09	0.0811466	333.531
41620	0.291667	70.6079	591.783	0	10	3.22837	4.3909e+09	0.0810905	330.084
41620	0.333333	73.9484	594.132	0	10	3.22695	4.36944e+09	0.0810345	326.638
41620	0.375	70.7373	596.48	0	10	3.22553	4.34808e+09	0.0809784	323.191
41620	0.416667	64.2012	609.442	0	10	3.22411	4.32683e+09	0.0809223	319.744
41620	0.458333	59.8672	622.404	0	10	3.2227	4.30569e+09	0.0808663	316.297
41620	0.5	56.1245	635.366	0	10	3.22128	4.28465e+09	0.0808102	312.85
41620	0.541667	52.4047	646.397	0	10	3.21986	4.26371e+09	0.0807541	309.404
41620	0.583333	59.8515	657.428	0	10	3.21844	4.24287e+09	0.0806981	305.957
41620	0.625	62.2643	668.458	0	10	3.21702	4.22213e+09	0.080642	302.51
41620	0.666667	62.3816	678.484	0	10	3.2156	4.2015e+09	0.0805859	303.433
41620	0.708333	48.3534	688.509	0	10	3.21418	4.18097e+09	0.0805299	304.355
41620	0.75	39.736	698.535	0	10	3.21277	4.16053e+09	0.0804738	303.68
41620	0.791667	35.4938	695.141	0	10	3.21135	4.1402e+09	0.0804177	307.612
41620	0.833333	27.0009	691.747	0	10	3.20993	4.11997e+09	0.0803617	311.544
41620	0.875	18.1604	688.353	0	10	3.20851	4.09983e+09	0.0803056	315.476
41620	0.916667	15.5933	684.734	0	10	3.20709	4.07979e+09	0.0802495	319.408
41620	0.958333	21.1632	681.115	0	10	3.20567	4.05986e+09	0.0801935	323.34
41621	0	26.0503	677.496	0	10	3.20426	4.04002e+09	0.0801374	327.272
41621	0.0416667	38.6817	650.78	0	10	3.20284	4.02027e+09	0.0800813	331.204
41621	0.0833333	50.9373	624.065	1	10	3.20142	4.00062e+09	0.0800253	335.136
41621	0.125	61.7186	597.35	0	10.0532	3.20154	4.00226e+09	0.0799692	339.068
41621	0.166667	69.7058	595.076	0	10.1596	3.20319	4.0252e+09	0.0799131	343
41621	0.208333	76.2442	592.801	0	10.3191	3.20638	4.06981e+09	0.0798571	337.99
41621	0.25	79.5516	590.527	0	10.4787	3.20957	4.11492e+09	0.079801	334.959
41621	0.291667	82.6028	589.062	0	10.6383	3.21277	4.16053e+09	0.0797449	331.928
41621	0.333333	82.5248	587.598	0	10.7979	3.21596	4.20665e+09	0.0796888	328.898
41621	0.375	77.0039	586.133	0	10.9574	3.21915	4.25327e+09	0.0796328	325.867
41621	0.416667	73.3055	599.464	0	11.117	3.22234	4.30042e+09	0.0795767	322.836
41621	0.458333	70.5528	612.795	0	11.2766	3.22553	4.34808e+09	0.0795206	319.805
41621	0.5	61.0807	626.126	0	11.4362	3.22872	4.39628e+09	0.0794646	316.775
41621	0.541667	57.4332	631.946	0	11.5957	3.23191	4.44501e+09	0.0794085	313.744
41621	0.583333	66.2096	637.765	0	11.7553	3.23511	4.49427e+09	0.0793524	310.713
41621	0.625	68.8081	643.584	0	11.9149	3.2383	4.54409e+09	0.0792964	307.682
41621	0.666667	59.1366	646.952	0	12.0745	3.24149	4.59446e+09	0.0792403	304.652
41621	0.708333	43.8577	650.32	0	12.234	3.24468	4.64538e+09	0.0791842	306.188
41621	0.75	33.5732	653.687	0	12.3936	3.24787	4.69687e+09	0.0791282	307.725
41621	0.791667	28.8228	663.674	0	12.5532	3.25106	4.74893e+09	0.0790721	310.906
41621	0.833333	23.4287	673.661	0	12.7128	3.25426	4.80157e+09	0.079016	314.086
41621	0.875	15.5342	683.648	0	12.8723	3.25745	4.85479e+09	0.07896	317.267
41621	0.916667	12.8444	674.131	0	13.0319	3.26064	4.9086e+09	0.0789039	320.447
41621	0.958333	19.6408	664.613	0	13.1915	3.26383	4.963e+09	0.0788478	323.628
41622	0	30.0885	655.095	0	13.3511	3.26702	5.01801e+09	0.0787918	326.808
41622	0.0416667	39.4993	638.005	0	13.5106	3.27021	5.07363e+09	0.0787357	329.989
41622	0.0833333	50.0428	620.915	0	13.6702	3.2734	5.12987e+09	0.0786796	333.169
41622	0.125	61.5358	603.826	0	13.8298	3.2766	5.18673e+09	0.0786236	336.35
41622	0.166667	72.2948	598.367	0	13.9894	3.27979	5.24422e+09	0.0785675	335.098
41622	0.208333	79.788	592.908	0	14.1489	3.28298	5.30235e+09	0.0785114	333.845
41622	0.25	84.9536	587.45	0	14.3085	3.28617	5.36112e+09	0.0784554	334.088
41622	0.291667	89.3096	592.235	0	14.4681	3.28936	5.42054e+09	0.0783993	334.33
41622	0.333333	88.3129	597.02	0	14.6277	3.29255	5.48062e+09	0.0783432	332.181
41622	0.375	80.4899	601.805	0	14.7872	3.29574	5.54137e+09	0.0782872	330.031
41622	0.416667	76.2893	611.916	0	14.9468	3.29894	5.60279e+09	0.0782311	327.882
41622	0.458333	72.4277	622.028	0	15.1064	3.30213	5.66489e+09	0.078175	325.732
41622	0.5	66.6862	632.14	0	15.266	3.30532	5.72768e+09	0.078119	323.583
41622	0.541667	61.9009	639.897	0	15.4255	3.30851	5.79117e+09	0.0780629	321.433
41622	0.583333	59.4733	647.654	0	15.5851	3.3117	5.85535e+09	0.0780068	319.284
41622	0.625	57.2542	655.412	0	15.7447	3.31489	5.92026e+09	0.0779508	317.134
41622	0.666667	44.2918	663.953	0	15.9043	3.31809	5.98588e+09	0.0778947	314.985
41622	0.708333	34.1662	672.495	0	16.0638	3.32128	6.05222e+09	0.0778386	307.405
41622	0.75	27.8921	681.037	0	16.2234	3.32447	6.11931e+09	0.0777826	299.825
41622	0.791667	26.2855	683.929	0	16.383	3.32766	6.18713e+09	0.0777265	302.892
41622	0.833333	25.3335	686.82	0	16.5426	3.33085	6.25571e+09	0.0776704	305.959
41622	0.875	19.1365	689.712	0	16.7021	3.33404	6.32505e+09	0.0776144	309.026
41622	0.916667	17.8113	688.176	0	16.8617	3.33723	6.39515e+09	0.0775583	312.093
41622	0.958333	25.5177	686.64	0	17.0213	3.34043	6.46604e+09	0.0775022	315.16
41623	0	32.9303	685.104	0	17.1809	3.34362	6.53771e+09	0.0774462	318.227
41623	0.0416667	46.2775	658.62	0	17.3404	3.34681	6.61017e+09	0.0773901	321.295
41623	0.0833333	57.6009	632.136	0	17.5	3.35	6.68344e+09	0.077334	324.362
41623	0.125	65.364	605.652	0	17.6596	3.35319	6.75752e+09	0.077278	327.429
41623	0.166667	72.0685	602.004	0	17.8191	3.35638	6.83242e+09	0.0772219	330.496
41623	0.208333	83.2318	598.356	0	17.9787	3.35957	6.90815e+09	0.0771658	333.563
41623	0.25	83.4642	594.708	0	18.1383	3.36277	6.98472e+09	0.0771098	334.299
41623	0.291667	79.9868	596.242	0	18.2979	3.36596	7.06214e+09	0.0770537	334.642
41623	0.333333	76.4517	597.775	0	18.4574	3.36915	7.14041e+09	0.0769976	334.985
41623	0.375	69.5523	599.309	0	18.617	3.37234	7.21956e+09	0.0769416	335.329
41623	0.416667	64.091	608.625	0	18.7766	3.37553	7.29958e+09	0.0768855	335.672
41623	0.458333	61.72	617.941	0	18.9362	3.37872	7.38049e+09	0.0768294	336.016
41623	0.5	55.6955	627.256	0	19.0957	3.38191	7.46229e+09	0.0767734	336.359
41623	0.541667	48.0714	633.437	0	19.2553	3.38511	7.54501e+09	0.0767173	336.702
41623	0.583333	45.0676	639.617	0	19.4149	3.3883	7.62863e+09	0.0766612	337.046
41623	0.625	42.399	645.797	0	19.5745	3.39149	7.71319e+09	0.0766051	337.389
41623	0.666667	36.8006	649.257	0	19.734	3.39468	7.79868e+09	0.0765491	337.733
41623	0.708333	28.7196	652.716	0	19.8936	3.39787	7.88512e+09	0.076493	338.076
41623	0.75	21.1879	656.176	0	20.0532	3.40106	7.97252e+09	0.0764369	338.419
41623	0.791667	19.7482	663.663	0	20.2128	3.40426	8.06089e+09	0.0763809	338.763
41623	0.833333	19.1581	671.15	0	20.3723	3.40745	8.15024e+09	0.0763248	339.106
41623	0.875	16.7229	678.637	0	20.5319	3.41064	8.24057e+09	0.0762687	339.45
41623	0.916667	17.7381	683.56	0	20.6915	3.41383	8.33191e+09	0.0762127	339.793
41623	0.958333	23.655	688.483	0	20.8511	3.41702	8.42426e+09	0.0761566	340.136
41624	0	31.092	693.407	0	21.0106	3.42021	8.51764e+09	0.0761005	340.48
41624	0.0416667	41.7973	664.301	0	21.1702	3.4234	8.61205e+09	0.0760445	340.823
41624	0.0833333	53.708	635.196	0	21.3298	3.4266	8.7075e+09	0.0759884	341.167
41624	0.125	66.0438	606.091	0	21.4894	3.42979	8.80402e+09	0.0759323	341.51
41624	0.166667	77.7373	601.61	0	21.6489	3.43298	8.9016e+09	0.0758763	341.853
41624	0.208333	82.4475	597.129	0	21.8085	3.43617	9.00027e+09	0.0758202	337.943
41624	0.25	81.8602	592.649	0	21.9681	3.43936	9.10002e+09	0.0757641	334.033
41624	0.291667	90.9465	593.524	0	22.1277	3.44255	9.20089e+09	0.0757081	332.591
41624	0.333333	96.7319	594.399	0	22.2872	3.44574	9.30287e+09	0.075652	331.149
41624	0.375	87.0951	595.274	0	22.4468	3.44894	9.40598e+09	0.0755959	329.707
41624	0.416667	86.7029	614.577	0	22.6064	3.45213	9.51024e+09	0.0755399	328.264
41624	0.458333	80.4512	633.88	0	22.766	3.45532	9.61565e+09	0.0754838	326.822
41624	0.5	66.1301	653.183	0	22.9255	3.45851	9.72223e+09	0.0754277	325.38
41624	0.541667	61.2005	659.404	0	23.0851	3.4617	9.82999e+09	0.0753717	323.937
41624	0.583333	62.4449	665.625	0	23.2447	3.46489	9.93895e+09	0.0753156	322.495
41624	0.625	69.8238	671.846	0	23.4043	3.46809	1.00491e+10	0.0752595	321.053
41624	0.666667	58.7698	677.233	0	23.5638	3.47128	1.01605e+10	0.0752035	313.481
41624	0.708333	34.175	682.621	0	23.7234	3.47447	1.02731e+10	0.0751474	305.91
41624	0.75	26.6112	688.008	0	23.883	3.47766	1.0387e+10	0.0750913	309.141
41624	0.791667	24.1198	682.257	0	24.0426	3.48085	1.05021e+10	0.0750353	312.372
41624	0.833333	22.8522	676.507	0	24.2021	3.48404	1.06185e+10	0.0749792	315.604
41624	0.875	19.5544	670.756	0	24.3617	3.48723	1.07362e+10	0.0749231	318.835
41624	0.916667	18.6629	658.654	0	24.5213	3.49043	1.08552e+10	0.0748671	322.066
41624	0.958333	22.5541	646.551	0	24.6809	3.49362	1.09755e+10	0.074811	325.297
41625	0	32.5063	634.448	1	24.8404	3.49681	1.10972e+10	0.0747549	328.528
41625	0.0416667	45.0112	622.244	0	24.7545	3.49509	1.10315e+10	0.0746989	331.76
41625	0.0833333	49.0581	610.04	0	24.4231	3.48846	1.07818e+10	0.0746428	334.991
41625	0.125	56.0239	597.836	0	23.8462	3.47692	1.03606e+10	0.0745867	338.222
41625	0.166667	62.3978	594.593	0	23.2692	3.46538	9.95582e+09	0.0745307	341.453
41625	0.208333	72.2965	591.349	0	22.6923	3.45385	9.56686e+09	0.0744746	339.716
41625	0.25	79.4159	588.106	0	22.1154	3.44231	9.19309e+09	0.0744185	337.978
41625	0.291667	89.1645	589.245	0	21.5385	3.43077	8.83393e+09	0.0743625	336.085
41625	0.333333	89.7648	590.384	0	20.9615	3.41923	8.4888e+09	0.0743064	334.191
41625	0.375	79.1961	591.523	0	20.3846	3.40769	8.15715e+09	0.0742503	332.298
41625	0.416667	74.1537	600.35	0	19.8077	3.39615	7.83846e+09	0.0741943	330.404
41625	0.458333	68.679	609.176	0	19.2308	3.38462	7.53222e+09	0.0741382	328.511
41625	0.5	57.5617	618.003	0	18.6538	3.37308	7.23795e+09	0.0740821	326.617
41625	0.541667	50.6358	627.275	0	18.0769	3.36154	6.95517e+09	0.0740261	324.724
41625	0.583333	47.5646	636.547	0	17.5	3.35	6.68344e+09	0.07397	322.83
41625	0.625	46.5792	645.819	0	16.9231	3.33846	6.42233e+09	0.0739139	320.937
41625	0.666667	41.6985	651.884	0	16.3462	3.32692	6.17141e+09	0.0738579	319.043
41625	0.708333	27.8865	657.948	0	15.7692	3.31538	5.9303e+09	0.0738018	317.15
41625	0.75	23.0792	664.012	0	15.1923	3.30385	5.69861e+09	0.0737457	315.247
41625	0.791667	22.5318	673.392	0	14.6154	3.29231	5.47598e+09	0.0736896	317.519
41625	0.833333	20.7565	682.771	0	14.0385	3.28077	5.26204e+09	0.0736336	319.791
41625	0.875	18.1602	692.151	0	13.4615	3.26923	5.05646e+09	0.0735775	322.063
41625	0.916667	18.439	676.665	0	12.8846	3.25769	4.85891e+09	0.0735214	324.335
41625	0.958333	20.2168	661.179	0	12.3077	3.24615	4.66907e+09	0.0734654	326.607
41626	0	24.3373	645.694	0	11.7308	3.23462	4.48666e+09	0.0734093	328.879
41626	0.0416667	35.7108	629.156	0	11.1538	3.22308	4.31137e+09	0.0733532	331.152
41626	0.0833333	47.7603	612.619	1	10.5769	3.21154	4.14293e+09	0.0732972	333.424
41626	0.125	58.1193	596.082	0	10.1923	3.21813	4.23836e+09	0.0732411	335.696
41626	0.166667	67.6649	593.369	0	10	3.24286	4.61621e+09	0.073185	337.968
41626	0.208333	79.326	590.655	0	10	3.28571	5.35268e+09	0.073129	340.231
41626	0.25	82.427	587.942	0	10	3.32857	6.20665e+09	0.0730729	341.054
41626	0.291667	90.8891	588.703	0	10	3.37143	7.19686e+09	0.0730168	341.877
41626	0.333333	95.8752	589.465	0	10	3.41429	8.34504e+09	0.0729608	338.243
41626	0.375	86.7229	590.226	1	10	3.45714	9.67641e+09	0.0729047	334.61
41626	0.416667	86.496	603.803	0	10.1467	3.48305	1.05821e+10	0.0728486	330.976
41626	0.458333	80.8108	617.379	0	10.44	3.492	1.09144e+10	0.0727926	327.342
41626	0.5	66.6382	630.956	0	10.88	3.484	1.0617e+10	0.0727365	323.709
41626	0.541667	63.3803	636.47	0	11.32	3.476	1.03276e+10	0.0726804	320.075
41626	0.583333	57.2493	641.984	0	11.76	3.468	1.00462e+10	0.0726244	316.441
41626	0.625	53.2571	647.497	0	12.2	3.46	9.77237e+09	0.0725683	312.808
41626	0.666667	47.2296	655.935	0	12.64	3.452	9.50605e+09	0.0725122	309.174
41626	0.708333	33.8343	664.374	0	13.08	3.444	9.24698e+09	0.0724562	305.54
41626	0.75	24.9886	672.812	0	13.52	3.436	8.99498e+09	0.0724001	301.907
41626	0.791667	21.5059	677.838	0	13.96	3.428	8.74984e+09	0.072344	304.948
41626	0.833333	19.899	682.865	0	14.4	3.42	8.51138e+09	0.072288	307.99
41626	0.875	18.2915	687.891	0	14.84	3.412	8.27942e+09	0.0722319	311.032
41626	0.916667	16.4471	687.181	0	15.28	3.404	8.05378e+09	0.0721758	314.074
41626	0.958333	20.6478	686.471	0	15.72	3.396	7.8343e+09	0.0721198	317.116
41627	0	30.2231	685.761	0	16.16	3.388	7.62079e+09	0.0720637	320.158
41627	0.0416667	40.1015	659.15	0	16.6	3.38	7.4131e+09	0.0720076	323.199
41627	0.0833333	47.0861	632.54	0	17.04	3.372	7.21107e+09	0.0719516	326.241
41627	0.125	53.5881	605.929	0	17.48	3.364	7.01455e+09	0.0718955	329.283
41627	0.166667	59.7063	601.377	0	17.92	3.356	6.82339e+09	0.0718394	332.325
41627	0.208333	71.5693	596.824	0	18.36	3.348	6.63743e+09	0.0717834	335.367
41627	0.25	76.7755	592.272	0	18.8	3.34	6.45654e+09	0.0717273	337.263
41627	0.291667	84.0349	592.745	0	19.24	3.332	6.28058e+09	0.0716712	339.159
41627	0.333333	83.4323	593.219	0	19.68	3.324	6.10942e+09	0.0716152	336.464
41627	0.375	81.5635	593.692	0	20.12	3.316	5.94292e+09	0.0715591	333.768
41627	0.416667	79.9443	615.429	1	20.56	3.308	5.78096e+09	0.071503	331.073
41627	0.458333	68.4473	637.166	0	20.8187	3.30392	5.70016e+09	0.071447	328.377
41627	0.5	57.2755	658.902	0	20.8962	3.30377	5.69719e+09	0.0713909	325.682
41627	0.541667	44.3906	658.228	0	20.7925	3.30755	5.77193e+09	0.0713348	322.986
41627	0.583333	39.4491	657.554	0	20.6887	3.31132	5.84765e+09	0.0712788	320.291
41627	0.625	39.8006	656.88	0	20.5849	3.31509	5.92436e+09	0.0712227	317.595
41627	0.666667	37.6835	659.826	0	20.4811	3.31887	6.00208e+09	0.0711666	314.9
41627	0.708333	28.9478	662.772	0	20.3774	3.32264	6.08082e+09	0.0711106	314.917
41627	0.75	24.1499	665.719	0	20.2736	3.32642	6.16059e+09	0.0710545	314.934
41627	0.791667	24.6209	665.49	0	20.1698	3.33019	6.24141e+09	0.0709984	316.661
41627	0.833333	22.2296	665.261	0	20.066	3.33396	6.32329e+09	0.0709424	318.389
41627	0.875	19.2388	665.032	0	19.9623	3.33774	6.40625e+09	0.0708863	320.116
41627	0.916667	20.0973	659.344	0	19.8585	3.34151	6.49029e+09	0.0708302	321.844
41627	0.958333	24.8574	653.655	0	19.7547	3.34528	6.57544e+09	0.0707742	323.571
41628	0	28.5067	647.967	0	19.6509	3.34906	6.6617e+09	0.0707181	325.299
41628	0.0416667	37.0523	632.822	0	19.5472	3.35283	6.74909e+09	0.070662	327.026
41628	0.0833333	44.9483	617.677	0	19.4434	3.3566	6.83763e+09	0.0706059	328.754
41628	0.125	53.7645	602.531	0	19.3396	3.36038	6.92733e+09	0.0705499	330.481
41628	0.166667	65.3587	598.155	0	19.2358	3.36415	7.01821e+09	0.0704938	332.209
41628	0.208333	78.332	593.779	0	19.1321	3.36792	7.11028e+09	0.0704377	333.936
41628	0.25	80.0111	589.403	0	19.0283	3.3717	7.20356e+09	0.0703817	332.471
41628	0.291667	83.7873	592.529	0	18.9245	3.37547	7.29806e+09	0.0703256	331.007
41628	0.333333	84.8448	595.655	0	18.8208	3.37925	7.3938e+09	0.0702695	327.481
41628	0.375	83.326	598.781	0	18.717	3.38302	7.4908e+09	0.0702135	323.955
41628	0.416667	86.1085	611.874	0	18.6132	3.38679	7.58907e+09	0.0701574	320.429
41628	0.458333	76.4052	624.968	0	18.5094	3.39057	7.68863e+09	0.0701013	316.904
41628	0.5	58.3431	638.061	0	18.4057	3.39434	7.7895e+09	0.0700453	313.378
41628	0.541667	48.686	648.295	0	18.3019	3.39811	7.89169e+09	0.0699892	309.852
41628	0.583333	46.0219	658.528	0	18.1981	3.40189	7.99522e+09	0.0699331	306.326
41628	0.625	49.8192	668.762	0	18.0943	3.40566	8.1001e+09	0.0698771	302.801
41628	0.666667	48.8994	676.054	0	17.9906	3.40943	8.20637e+09	0.069821	299.275
41628	0.708333	35.3197	683.345	0	17.8868	3.41321	8.31402e+09	0.0697649	303.352
41628	0.75	26.1706	690.637	0	17.783	3.41698	8.42309e+09	0.0697089	297.17
41628	0.791667	23.1988	691.936	0	17.6792	3.42075	8.5336e+09	0.0696528	300.087
41628	0.833333	19.1414	693.234	0	17.5755	3.42453	8.64555e+09	0.0695967	303.004
41628	0.875	14.9035	694.533	0	17.4717	3.4283	8.75897e+09	0.0695407	305.921
41628	0.916667	14.5044	686.367	0	17.3679	3.43208	8.87387e+09	0.0694846	308.838
41628	0.958333	20.0259	678.201	0	17.2642	3.43585	8.99029e+09	0.0694285	311.755
41629	0	28.0742	670.035	0	17.1604	3.43962	9.10823e+09	0.0693725	314.672
41629	0.0416667	33.3786	647.26	0	17.0566	3.4434	9.22772e+09	0.0693164	317.589
41629	0.0833333	40.5381	624.485	0	16.9528	3.44717	9.34878e+09	0.0692603	320.506
41629	0.125	48.7487	601.71	0	16.8491	3.45094	9.47142e+09	0.0692043	323.423
41629	0.166667	54.9567	597.886	0	16.7453	3.45472	9.59567e+09	0.0691482	326.34
41629	0.208333	63.5176	594.062	0	16.6415	3.45849	9.72156e+09	0.0690921	329.111
41629	0.25	71.5743	590.238	0	16.5377	3.46226	9.84909e+09	0.0690361	331.881
41629	0.291667	79.8722	591.32	0	16.434	3.46604	9.9783e+09	0.06898	328.764
41629	0.333333	80.9509	592.402	0	16.3302	3.46981	1.01092e+10	0.0689239	325.647
41629	0.375	77.2545	593.484	0	16.2264	3.47358	1.02418e+10	0.0688679	322.529
41629	0.416667	75.6066	604.769	0	16.1226	3.47736	1.03762e+10	0.0688118	319.412
41629	0.458333	69.5368	616.053	0	16.0189	3.48113	1.05123e+10	0.0687557	316.294
41629	0.5	55.8479	627.337	0	15.9151	3.48491	1.06502e+10	0.0686997	313.177
41629	0.541667	45.8592	631.345	0	15.8113	3.48868	1.07899e+10	0.0686436	310.06
41629	0.583333	43.3049	635.353	0	15.7075	3.49245	1.09315e+10	0.0685875	306.942
41629	0.625	47.2572	639.36	0	15.6038	3.49623	1.10749e+10	0.0685315	303.825
41629	0.666667	47.3205	644.004	0	15.5	3.5	1.12202e+10	0.0684754	300.707
41629	0.708333	37.4932	648.647	0	15.3962	3.50377	1.13674e+10	0.0684193	297.59
41629	0.75	28.3976	653.29	0	15.2925	3.50755	1.15165e+10	0.0683633	300.083
41629	0.791667	24.2947	661.483	0	15.1887	3.51132	1.16676e+10	0.0683072	302.577
41629	0.833333	20.8352	669.676	0	15.0849	3.51509	1.18207e+10	0.0682511	305.07
41629	0.875	17.8687	677.868	0	14.9811	3.51887	1.19757e+10	0.0681951	307.564
41629	0.916667	16.2258	670.474	0	14.8774	3.52264	1.21328e+10	0.068139	310.057
41629	0.958333	18.0307	663.079	0	14.7736	3.52642	1.2292e+10	0.0680829	312.551
41630	0	23.0117	655.685	0	14.6698	3.53019	1.24533e+10	0.0680269	315.044
41630	0.0416667	29.5556	641.777	0	14.566	3.53396	1.26166e+10	0.0679708	317.538
41630	0.0833333	34.1786	627.869	0	14.4623	3.53774	1.27821e+10	0.0679147	320.031
41630	0.125	39.6243	613.961	0	14.3585	3.54151	1.29498e+10	0.0678587	322.525
41630	0.166667	47.5807	612.107	0	14.2547	3.54528	1.31197e+10	0.0678026	325.018
41630	0.208333	57.6455	610.254	0	14.1509	3.54906	1.32918e+10	0.0677465	327.512
41630	0.25	67.4974	608.4	0	14.0472	3.55283	1.34662e+10	0.0676905	330.005
41630	0.291667	76.4672	607.256	0	13.9434	3.5566	1.36429e+10	0.0676344	330.337
41630	0.333333	77.5768	606.112	0	13.8396	3.56038	1.38218e+10	0.0675783	330.669
41630	0.375	74.4615	604.968	0	13.7358	3.56415	1.40032e+10	0.0675222	331.001
41630	0.416667	76.7558	609.716	0	13.6321	3.56792	1.41869e+10	0.0674662	331.333
41630	0.458333	68.0811	614.465	0	13.5283	3.5717	1.4373e+10	0.0674101	331.665
41630	0.5	52.0174	619.214	0	13.4245	3.57547	1.45615e+10	0.067354	331.997
41630	0.541667	42.7761	623.866	0	13.3208	3.57925	1.47526e+10	0.067298	332.329
41630	0.583333	40.3393	628.518	0	13.217	3.58302	1.49461e+10	0.0672419	332.661
41630	0.625	44.2078	633.17	0	13.1132	3.58679	1.51422e+10	0.0671858	332.993
41630	0.666667	49.3901	633.68	0	13.0094	3.59057	1.53408e+10	0.0671298	333.325
41630	0.708333	38.8115	634.19	0	12.9057	3.59434	1.55421e+10	0.0670737	333.658
41630	0.75	27.5911	634.7	0	12.8019	3.59811	1.5746e+10	0.0670176	333.99
41630	0.791667	24.1765	637.103	0	12.6981	3.60189	1.59526e+10	0.0669616	334.322
41630	0.833333	22.3633	639.506	0	12.5943	3.60566	1.61618e+10	0.0669055	334.654
41630	0.875	19.7908	641.909	0	12.4906	3.60943	1.63739e+10	0.0668494	334.986
41630	0.916667	16.6607	641.46	0	12.3868	3.61321	1.65887e+10	0.0667934	335.318
41630	0.958333	16.7284	641.011	0	12.283	3.61698	1.68063e+10	0.0667373	335.65
41631	0	21.928	640.562	0	12.1792	3.62075	1.70268e+10	0.0666812	335.982
41631	0.0416667	28.9919	628.154	0	12.0755	3.62453	1.72501e+10	0.0666252	336.314
41631	0.0833333	36.8337	615.747	0	11.9717	3.6283	1.74764e+10	0.0665691	336.646
41631	0.125	44.0896	603.339	0	11.8679	3.63208	1.77057e+10	0.066513	336.978
41631	0.166667	49.0357	599.97	0	11.7642	3.63585	1.7938e+10	0.066457	337.31
41631	0.208333	54.3367	596.601	0	11.6604	3.63962	1.81733e+10	0.0664009	337.671
41631	0.25	60.8912	593.233	0	11.5566	3.6434	1.84117e+10	0.0663448	338.032
41631	0.291667	67.9423	592.588	0	11.4528	3.64717	1.86533e+10	0.0662888	339.956
41631	0.333333	70.6548	591.944	0	11.3491	3.65094	1.8898e+10	0.0662327	337.026
41631	0.375	69.4449	591.299	0	11.2453	3.65472	1.91459e+10	0.0661766	334.096
41631	0.416667	65.3109	600.793	0	11.1415	3.65849	1.93971e+10	0.0661206	331.166
41631	0.458333	62.7731	610.287	0	11.0377	3.66226	1.96515e+10	0.0660645	328.235
41631	0.5	52.288	619.782	0	10.934	3.66604	1.99093e+10	0.0660084	325.305
41631	0.541667	43.6917	626.769	0	10.8302	3.66981	2.01705e+10	0.0659524	322.375
41631	0.583333	44.1255	633.757	0	10.7264	3.67358	2.04351e+10	0.0658963	319.445
41631	0.625	47.9692	640.744	0	10.6226	3.67736	2.07032e+10	0.0658402	316.514
41631	0.666667	48.0833	639.904	0	10.5189	3.68113	2.09748e+10	0.0657842	313.584
41631	0.708333	34.2173	639.064	0	10.4151	3.68491	2.125e+10	0.0657281	310.654
41631	0.75	25.3828	638.224	0	10.3113	3.68868	2.15288e+10	0.065672	313.596
41631	0.791667	23.4964	641.868	0	10.2075	3.69245	2.18112e+10	0.065616	316.537
41631	0.833333	20.3606	645.513	1	10.1038	3.69623	2.20973e+10	0.0655599	319.479
41631	0.875	16.5827	649.157	0	10.0346	3.69811	2.22415e+10	0.0655038	322.42
41631	0.916667	15.0246	647.316	0	10	3.6981	2.22409e+10	0.0654478	325.362
41631	0.958333	17.4454	645.475	0	10	3.6962	2.20955e+10	0.0653917	328.304
41632	0	21.0288	643.634	0	10	3.6943	2.19511e+10	0.0653356	331.245
41632	0.0416667	29.6672	630.179	0	10	3.69241	2.18076e+10	0.0652796	334.187
41632	0.0833333	37.768	616.724	0	10	3.69051	2.1665e+10	0.0652235	337.128
41632	0.125	44.1757	603.269	0	10	3.68861	2.15234e+10	0.0651674	340.07
41632	0.166667	50.6537	599.961	0	10	3.68671	2.13827e+10	0.0651114	337.959
41632	0.208333	60.3568	596.653	0	10	3.68481	2.1243e+10	0.0650553	335.849
41632	0.25	67.715	593.345	0	10	3.68291	2.11041e+10	0.0649992	335.338
41632	0.291667	77.1457	592.595	0	10	3.68101	2.09662e+10	0.0649432	334.827
41632	0.333333	76.197	591.844	0	10	3.67911	2.08291e+10	0.0648871	332.769
41632	0.375	77.0292	591.093	0	10	3.67722	2.0693e+10	0.064831	330.711
41632	0.416667	75.7563	599.771	0	10	3.67532	2.05577e+10	0.064775	328.654
41632	0.458333	63.2883	608.449	0	10	3.67342	2.04233e+10	0.0647189	326.596
41632	0.5	51.8177	617.127	0	10	3.67152	2.02898e+10	0.0646628	324.538
41632	0.541667	48.2108	625.658	0	10	3.66962	2.01572e+10	0.0646067	322.481
41632	0.583333	46.0159	634.189	0	10	3.66772	2.00254e+10	0.0645507	320.423
41632	0.625	50.6584	642.72	0	10	3.66582	1.98946e+10	0.0644946	318.366
41632	0.666667	48.7191	644.695	0	10	3.66392	1.97645e+10	0.0644385	316.308
41632	0.708333	33.7304	646.671	0	10	3.66203	1.96353e+10	0.0643825	314.25
41632	0.75	28.4893	648.647	0	10	3.66013	1.9507e+10	0.0643264	312.193
41632	0.791667	27.6194	648.621	0	10	3.65823	1.93795e+10	0.0642703	314.444
41632	0.833333	23.1736	648.596	0	10	3.65633	1.92528e+10	0.0642143	316.696
41632	0.875	18.5456	648.57	0	10	3.65443	1.91269e+10	0.0641582	318.947
41632	0.916667	16.112	649.101	0	10	3.65253	1.90019e+10	0.0641021	321.199
41632	0.958333	19.1553	649.631	0	10	3.65063	1.88777e+10	0.0640461	323.45
41633	0	22.9948	650.162	0	10	3.64873	1.87543e+10	0.06399	325.702
41633	0.0416667	29.6774	638.174	0	10	3.64684	1.86317e+10	0.0639339	327.953
41633	0.0833333	38.0055	626.187	0	10	3.64494	1.85099e+10	0.0638779	330.205
41633	0.125	45.6081	614.2	0	10	3.64304	1.8389e+10	0.0638218	332.457
41633	0.166667	51.9331	607.254	0	10	3.64114	1.82688e+10	0.0637657	334.708
41633	0.208333	59.4896	600.307	0	10	3.63924	1.81493e+10	0.0637097	336.96
41633	0.25	68.7158	593.361	0	10	3.63734	1.80307e+10	0.0636536	336.635
41633	0.291667	75.2022	594.47	0	10	3.63544	1.79128e+10	0.0635975	336.31
41633	0.333333	72.2431	595.579	0	10	3.63354	1.77958e+10	0.0635415	334.18
41633	0.375	70.422	596.689	0	10	3.63165	1.76794e+10	0.0634854	332.05
41633	0.416667	73.2723	603.639	0	10	3.62975	1.75639e+10	0.0634293	329.92
41633	0.458333	68.0602	610.59	0	10	3.62785	1.74491e+10	0.0633733	327.79
41633	0.5	60.4056	617.541	0	10	3.62595	1.7335e+10	0.0633172	325.66
41633	0.541667	57.785	626.902	0	10	3.62405	1.72217e+10	0.0632611	323.53
41633	0.583333	52.5591	636.263	0	10	3.62215	1.71091e+10	0.0632051	321.4
41633	0.625	49.757	645.624	0	10	3.62025	1.69973e+10	0.063149	319.27
41633	0.666667	42.3839	651.59	0	10	3.61835	1.68862e+10	0.0630929	317.14
41633	0.708333	36.5446	657.556	0	10	3.61646	1.67758e+10	0.0630369	314.423
41633	0.75	31.458	663.522	0	10	3.61456	1.66662e+10	0.0629808	311.705
41633	0.791667	23.9141	668.99	0	10	3.61266	1.65572e+10	0.0629247	313.848
41633	0.833333	18.7696	674.458	0	10	3.61076	1.6449e+10	0.0628687	315.992
41633	0.875	15.3778	679.926	0	10	3.60886	1.63415e+10	0.0628126	318.135
41633	0.916667	11.5636	675.956	0	10	3.60696	1.62347e+10	0.0627565	320.279
41633	0.958333	13.2869	671.986	0	10	3.60506	1.61285e+10	0.0627005	322.422
41634	0	21.3913	668.017	0	10	3.60316	1.60231e+10	0.0626444	324.565
41634	0.0416667	30.8366	645.537	0	10	3.60127	1.59184e+10	0.0625883	326.709
41634	0.0833333	38.996	623.058	0	10	3.59937	1.58143e+10	0.0625323	328.852
41634	0.125	47.0171	600.578	0	10	3.59747	1.5711e+10	0.0624762	330.996
41634	0.166667	51.6776	597.506	0	10	3.59557	1.56083e+10	0.0624201	333.139
41634	0.208333	54.892	594.434	0	10	3.59367	1.55062e+10	0.0623641	335.282
41634	0.25	60.7421	591.362	0	10	3.59177	1.54049e+10	0.062308	333.632
41634	0.291667	67.5881	589.728	0	10	3.58987	1.53042e+10	0.0622519	331.378
41634	0.333333	69.5254	588.093	0	10	3.58797	1.52041e+10	0.0621959	329.123
41634	0.375	71.8684	586.459	0	10	3.58608	1.51048e+10	0.0621398	326.869
41634	0.416667	75.8584	608.83	0	10	3.58418	1.5006e+10	0.0620837	324.614
41634	0.458333	69.6076	631.202	0	10	3.58228	1.49079e+10	0.0620277	322.36
41634	0.5	56.7827	653.573	0	10	3.58038	1.48105e+10	0.0619716	320.106
41634	0.541667	48.7986	670.989	0	10	3.57848	1.47137e+10	0.0619155	317.851
41634	0.583333	45.3677	688.405	0	10	3.57658	1.46175e+10	0.0618595	315.597
41634	0.625	43.1756	705.821	0	10	3.57468	1.4522e+10	0.0618034	313.342
41634	0.666667	33.1234	711.236	0	10	3.57278	1.4427e+10	0.0617473	311.088
41634	0.708333	26.2063	716.651	0	10	3.57089	1.43327e+10	0.0616913	308.833
41634	0.75	22.6053	722.067	0	10	3.56899	1.4239e+10	0.0616352	306.623
41634	0.791667	21.7268	727.157	0	10	3.56709	1.4146e+10	0.0615791	304.412
41634	0.833333	19.5797	732.246	0	10	3.56519	1.40535e+10	0.061523	308.202
41634	0.875	16.1941	737.336	0	10	3.56329	1.39616e+10	0.061467	311.992
41634	0.916667	14.1999	716.774	0	10	3.56139	1.38704e+10	0.0614109	315.782
41634	0.958333	16.5394	696.211	0	10	3.55949	1.37797e+10	0.0613548	319.572
41635	0	21.9353	675.649	0	10	3.55759	1.36897e+10	0.0612988	323.362
41635	0.0416667	29.7451	651.694	0	10	3.5557	1.36002e+10	0.0612427	327.152
41635	0.0833333	35.5805	627.739	0	10	3.5538	1.35113e+10	0.0611866	330.942
41635	0.125	41.2547	603.783	0	10	3.5519	1.3423e+10	0.0611306	334.732
41635	0.166667	47.9183	600.53	0	10	3.55	1.33352e+10	0.0610745	338.522
41635	0.208333	58.4394	597.278	0	10	3.5481	1.3248e+10	0.0610184	337.383
41635	0.25	68.697	594.025	0	10	3.5462	1.31615e+10	0.0609624	336.244
41635	0.291667	76.0983	592.564	0	10	3.5443	1.30754e+10	0.0609063	334.101
41635	0.333333	71.5202	591.103	0	10	3.54241	1.299e+10	0.0608502	331.957
41635	0.375	72.2687	589.642	0	10	3.54051	1.2905e+10	0.0607942	329.813
41635	0.416667	68.4679	611.186	0	10	3.53861	1.28207e+10	0.0607381	327.67
41635	0.458333	59.734	632.729	0	10	3.53671	1.27369e+10	0.060682	325.526
41635	0.5	54.8103	654.273	0	10	3.53481	1.26536e+10	0.060626	323.383
41635	0.541667	58.1047	685.991	0	10	3.53291	1.25709e+10	0.0605699	321.239
41635	0.583333	51.8751	717.708	0	10	3.53101	1.24888e+10	0.0605138	319.095
41635	0.625	49.9466	749.426	0	10	3.52911	1.24071e+10	0.0604578	316.952
41635	0.666667	43.4071	764.572	0	10	3.52722	1.2326e+10	0.0604017	314.808
41635	0.708333	31.1788	779.717	0	10	3.52532	1.22454e+10	0.0603456	312.664
41635	0.75	23.4773	794.863	0	10	3.52342	1.21654e+10	0.0602896	305.874
41635	0.791667	21.562	787.186	0	10	3.52152	1.20859e+10	0.0602335	299.083
41635	0.833333	19.8493	779.509	0	10	3.51962	1.20069e+10	0.0601774	302.569
41635	0.875	16.8411	771.831	0	10	3.51772	1.19284e+10	0.0601214	306.054
41635	0.916667	14.5641	746.77	0	10	3.51582	1.18504e+10	0.0600653	309.539
41635	0.958333	16.6996	721.709	0	10	3.51392	1.1773e+10	0.0600092	313.024
41636	0	22.3138	696.648	0	10	3.51203	1.1696e+10	0.0599532	316.509
41636	0.0416667	27.5897	665.676	0	10	3.51013	1.16196e+10	0.0598971	319.994
41636	0.0833333	34.1256	634.703	0	10	3.50823	1.15436e+10	0.059841	323.48
41636	0.125	40.5614	603.73	0	10	3.50633	1.14682e+10	0.059785	326.965
41636	0.166667	45.8347	600.577	0	10	3.50443	1.13932e+10	0.0597289	330.45
41636	0.208333	53.62	597.425	0	10	3.50253	1.13187e+10	0.0596728	332.803
41636	0.25	59.4598	594.272	0	10	3.50063	1.12447e+10	0.0596168	335.156
41636	0.291667	66.9562	593.092	0	10	3.49873	1.11712e+10	0.0595607	332.868
41636	0.333333	71.0626	591.911	0	10	3.49684	1.10982e+10	0.0595046	330.58
41636	0.375	73.9907	590.731	0	10	3.49494	1.10257e+10	0.0594486	328.292
41636	0.416667	64.501	605.655	0	10	3.49304	1.09536e+10	0.0593925	326.004
41636	0.458333	56.591	620.579	0	10	3.49114	1.0882e+10	0.0593364	323.716
41636	0.5	47.8524	635.502	0	10	3.48924	1.08109e+10	0.0592804	321.429
41636	0.541667	41.179	653.581	0	10	3.48734	1.07402e+10	0.0592243	319.141
41636	0.583333	38.9949	671.66	0	10	3.48544	1.067e+10	0.0591682	316.853
41636	0.625	35.7497	689.738	0	10	3.48354	1.06003e+10	0.0591122	314.565
41636	0.666667	26.6717	694.383	0	10	3.48165	1.0531e+10	0.0590561	312.277
41636	0.708333	21.9897	699.027	0	10	3.47975	1.04621e+10	0.059	309.989
41636	0.75	20.484	703.671	0	10	3.47785	1.03937e+10	0.058944	312.105
41636	0.791667	19.6447	704.71	0	10	3.47595	1.03258e+10	0.0588879	314.22
41636	0.833333	14.9912	705.749	0	10	3.47405	1.02583e+10	0.0588318	316.336
41636	0.875	13.763	706.788	0	10	3.47215	1.01913e+10	0.0587758	318.451
41636	0.916667	14.5888	703.785	0	10	3.47025	1.01246e+10	0.0587197	320.567
41636	0.958333	17.2499	700.783	0	10	3.46835	1.00585e+10	0.0586636	322.682
41637	0	19.7418	697.781	0	10	3.46646	9.99272e+09	0.0586075	324.798
41637	0.0416667	27.3512	665.199	0	10	3.46456	9.9274e+09	0.0585515	326.913
41637	0.0833333	35.5175	632.618	0	10	3.46266	9.86251e+09	0.0584954	329.029
41637	0.125	41.2553	600.037	0	10	3.46076	9.79804e+09	0.0584393	331.144
41637	0.166667	46.3662	597.522	0	10	3.45886	9.734e+09	0.0583833	333.26
41637	0.208333	49.9562	595.008	0	10	3.45696	9.67037e+09	0.0583272	333.877
41637	0.25	56.7169	592.493	0	10	3.45506	9.60716e+09	0.0582711	331.016
41637	0.291667	59.6786	592.734	0	10	3.45316	9.54436e+09	0.0582151	328.155
41637	0.333333	61.335	592.975	0	10	3.45127	9.48197e+09	0.058159	325.294
41637	0.375	61.4745	593.216	0	10	3.44937	9.41999e+09	0.0581029	322.433
41637	0.416667	60.1985	602.08	0	10	3.44747	9.35842e+09	0.0580469	319.572
41637	0.458333	56.2129	610.945	0	10	3.44557	9.29725e+09	0.0579908	316.71
41637	0.5	51.3077	619.81	0	10	3.44367	9.23648e+09	0.0579347	313.849
41637	0.541667	49.3507	631.51	0	10	3.44177	9.1761e+09	0.0578787	310.988
41637	0.583333	53.2857	643.21	0	10	3.43987	9.11612e+09	0.0578226	308.127
41637	0.625	55.0368	654.911	0	10	3.43797	9.05653e+09	0.0577665	305.266
41637	0.666667	46.7557	656.794	0	10	3.43608	8.99734e+09	0.0577105	302.405
41637	0.708333	34.0609	658.678	0	10	3.43418	8.93852e+09	0.0576544	309.467
41637	0.75	29.4124	660.562	0	10	3.43228	8.8801e+09	0.0575983	316.53
41637	0.791667	27.6163	665.619	0	10	3.43038	8.82205e+09	0.0575423	317.797
41637	0.833333	22.1766	670.677	0	10	3.42848	8.76439e+09	0.0574862	319.063
41637	0.875	18.8736	675.734	0	10	3.42658	8.7071e+09	0.0574301	320.33
41637	0.916667	16.8103	665.055	0	10	3.42468	8.65018e+09	0.0573741	321.597
41637	0.958333	17.2849	654.376	0	10	3.42278	8.59364e+09	0.057318	322.863
41638	0	22.5411	643.697	0	10	3.42089	8.53747e+09	0.0572619	324.13
41638	0.0416667	30.9413	628.542	0	10	3.41899	8.48166e+09	0.0572059	325.397
41638	0.0833333	37.6348	613.387	0	10	3.41709	8.42622e+09	0.0571498	326.663
41638	0.125	44.8943	598.232	0	10	3.41519	8.37114e+09	0.0570937	327.93
41638	0.166667	51.2704	597.542	0	10	3.41329	8.31643e+09	0.0570377	330.677
41638	0.208333	55.3911	596.852	0	10	3.41139	8.26207e+09	0.0569816	333.424
41638	0.25	63.4859	596.162	0	10	3.40949	8.20806e+09	0.0569255	331.736
41638	0.291667	71.479	595.718	0	10	3.40759	8.15441e+09	0.0568695	330.048
41638	0.333333	69.4336	595.274	0	10	3.4057	8.10111e+09	0.0568134	328.36
41638	0.375	71.9111	594.83	0	10	3.4038	8.04815e+09	0.0567573	326.672
41638	0.416667	66.6743	604.591	1	10	3.4019	7.99555e+09	0.0567013	324.984
41638	0.458333	58.1101	614.352	0	10	3.40868	8.18499e+09	0.0566452	323.296
41638	0.5	47.9564	624.113	0	10	3.42414	8.6339e+09	0.0565891	321.608
41638	0.541667	43.3501	627.486	0	10	3.44828	9.38456e+09	0.0565331	319.92
41638	0.583333	43.8574	630.858	0	10	3.47241	1.02005e+10	0.056477	318.233
41638	0.625	43.784	634.23	0	10	3.49655	1.10873e+10	0.0564209	316.545
41638	0.666667	38.9967	638.296	0	10	3.52069	1.20513e+10	0.0563649	314.857
41638	0.708333	31.7686	642.362	0	10	3.54483	1.30991e+10	0.0563088	310.044
41638	0.75	29.7025	646.428	0	10	3.56897	1.4238e+10	0.0562527	305.232
41638	0.791667	26.6822	649.253	0	10	3.5931	1.54759e+10	0.0561967	307.254
41638	0.833333	21.2607	652.079	0	10	3.61724	1.68214e+10	0.0561406	309.277
41638	0.875	19.5081	654.904	0	10	3.64138	1.82839e+10	0.0560845	311.299
41638	0.916667	17.3495	650.929	0	10	3.66552	1.98736e+10	0.0560285	313.322
41638	0.958333	18.7884	646.954	0	10	3.68966	2.16014e+10	0.0559724	315.345
41639	0	21.4931	642.979	0	10	3.71379	2.34795e+10	0.0559163	317.367
41639	0.0416667	27.7903	630.591	0	10	3.73793	2.55209e+10	0.0558603	319.39
41639	0.0833333	34.1949	618.203	0	10	3.76207	2.77398e+10	0.0558042	321.412
41639	0.125	41.0754	605.816	0	10	3.78621	3.01516e+10	0.0557481	323.435
41639	0.166667	47.5407	603.497	0	10	3.81034	3.27731e+10	0.0556921	325.457
41639	0.208333	53.4849	601.179	0	10	3.83448	3.56225e+10	0.055636	327.48
41639	0.25	62.1199	598.86	0	10	3.85862	3.87196e+10	0.0555799	343.957
41639	0.291667	63.7425	597.087	0	10	3.88276	4.2086e+10	0.0555238	341.992
41639	0.333333	60.1965	595.313	0	10	3.9069	4.57451e+10	0.0554678	340.027
41639	0.375	56.0227	593.54	0	10	3.93103	4.97224e+10	0.0554117	338.063
41639	0.416667	53.5786	601.926	0	10	3.95517	5.40454e+10	0.0553556	336.098
41639	0.458333	47.344	610.313	0	10	3.97931	5.87443e+10	0.0552996	334.133
41639	0.5	38.6205	618.699	0	10	4.00345	6.38517e+10	0.0552435	332.169
41639	0.541667	34.9544	622.507	0	10	4.02759	6.94032e+10	0.0551874	330.204
41639	0.583333	34.7088	626.316	0	10	4.05172	7.54373e+10	0.0551314	328.239
41639	0.625	38.5401	630.125	1	10	4.07586	8.19961e+10	0.0550753	326.275
41639	0.666667	37.0669	634.957	0	11.3509	4.07616	8.20818e+10	0.0550192	324.31
41639	0.708333	35.0728	639.788	0	14.0526	4.05263	7.56741e+10	0.0549632	325.807
41639	0.75	32.1205	644.62	0	18.1053	4.00526	6.42532e+10	0.0549071	327.304
41639	0.791667	28.4063	647.665	0	22.1579	3.95789	5.45559e+10	0.054851	328.801
41639	0.833333	23.5058	650.71	0	26.2105	3.91053	4.63222e+10	0.054795	330.298
41639	0.875	19.9436	653.755	0	30.2632	3.86316	3.93312e+10	0.0547389	331.795
41639	0.916667	16.3405	651.987	0	34.3158	3.81579	3.33952e+10	0.0546828	333.293
41639	0.958333	18.2762	650.22	0	38.3684	3.76842	2.83551e+10	0.0546268	334.79
41671	0	18.2944	645.376	0	191.756	4.00732	6.47106e+10	0.0517635	327.433
41671	0.0416667	27.0333	631.385	0	193.374	4.01545	6.65535e+10	0.0416013	329.657
41671	0.0833333	37.9406	617.394	0	194.992	4.02358	6.84488e+10	0.0314391	331.881
41671	0.125	50.8534	603.403	0	196.61	4.03171	7.03981e+10	0.0212769	334.105
41671	0.166667	60.0327	601.272	0	198.228	4.03984	7.24029e+10	0.0197857	334.764
41671	0.208333	67.4076	599.141	0	199.846	4.04797	7.44648e+10	0.0182945	335.424
41671	0.25	71.1497	597.011	0	201.463	4.0561	7.65855e+10	0.0168034	338.742
41671	0.291667	82.4142	596.896	0	203.081	4.06423	7.87665e+10	0.0191844	335.573
41671	0.333333	83.8777	596.781	0	204.699	4.07236	8.10096e+10	0.0215654	332.404
41671	0.375	77.3519	596.665	0	206.317	4.08049	8.33166e+10	0.0239463	329.235
41671	0.416667	73.2351	604.219	0	207.935	4.08862	8.56893e+10	0.0337353	326.066
41671	0.458333	66.7981	611.773	0	209.553	4.09675	8.81296e+10	0.0435242	322.897
41671	0.5	58.9009	619.326	0	211.171	4.10488	9.06394e+10	0.0533131	319.728
41671	0.541667	59.4068	621.791	0	212.789	4.11301	9.32207e+10	0.0658051	316.559
41671	0.583333	53.6942	624.257	0	214.407	4.12114	9.58754e+10	0.078297	313.39
41671	0.625	48.3035	626.722	0	216.024	4.12927	9.86058e+10	0.090789	310.221
41671	0.666667	49.3348	629.001	0	217.642	4.1374	1.01414e+11	0.0999008	307.052
41671	0.708333	41.0128	631.279	0	219.26	4.14553	1.04302e+11	0.109013	308.028
41671	0.75	29.9566	633.558	0	220.878	4.15366	1.07272e+11	0.118124	307.837
41671	0.791667	27.7032	635.707	0	222.496	4.16179	1.10327e+11	0.108491	307.646
41671	0.833333	21.483	637.856	0	224.114	4.16992	1.13469e+11	0.0988579	310.823
41671	0.875	16.2549	640.006	0	225.732	4.17805	1.16701e+11	0.0892247	314.001
41671	0.916667	12.8111	640.656	0	227.35	4.18618	1.20024e+11	0.0892035	317.179
41671	0.958333	13.7499	641.306	0	228.967	4.19431	1.23442e+11	0.0891823	320.357
41672	0	15.621	641.956	0	230.585	4.20244	1.26958e+11	0.0891611	323.535
41672	0.0416667	23.926	629.653	0	232.203	4.21057	1.30573e+11	0.0891399	326.713
41672	0.0833333	37.1115	617.35	0	233.821	4.2187	1.34292e+11	0.0891187	329.891
41672	0.125	54.1007	605.047	0	235.439	4.22683	1.38116e+11	0.0890975	333.069
41672	0.166667	67.5926	603.099	0	237.057	4.23496	1.42049e+11	0.0890763	336.247
41672	0.208333	76.8694	601.151	0	238.675	4.24309	1.46095e+11	0.0890552	336.844
41672	0.25	83.5537	599.203	0	240.293	4.25122	1.50255e+11	0.089034	337.441
41672	0.291667	92.7567	598.743	0	241.911	4.25935	1.54534e+11	0.0890128	334.646
41672	0.333333	86.5081	598.283	0	243.528	4.26748	1.58935e+11	0.0889916	331.85
41672	0.375	80.3622	597.823	0	245.146	4.27561	1.63461e+11	0.0889704	329.054
41672	0.416667	78.6466	605.947	0	246.764	4.28374	1.68116e+11	0.0889492	326.258
41672	0.458333	73.2187	614.07	1	248.382	4.29187	1.72904e+11	0.088928	323.462
41672	0.5	61.1425	622.194	0	247.353	4.29369	1.73992e+11	0.0889068	320.667
41672	0.541667	52.3118	626.905	0	243.676	4.28919	1.7131e+11	0.0888856	317.871
41672	0.583333	44.7854	631.616	0	237.351	4.27838	1.65032e+11	0.0888644	315.075
41672	0.625	42.861	636.328	0	231.027	4.26757	1.58983e+11	0.0888433	312.279
41672	0.666667	43.4235	640.814	0	224.703	4.25676	1.53156e+11	0.0888221	309.483
41672	0.708333	35.5707	645.3	0	218.378	4.24595	1.47543e+11	0.0888009	306.688
41672	0.75	28.613	649.786	0	212.054	4.23514	1.42136e+11	0.0887797	308.22
41672	0.791667	27.7457	650.253	0	205.73	4.22432	1.36926e+11	0.0887585	309.752
41672	0.833333	19.5967	650.72	0	199.405	4.21351	1.31908e+11	0.0887373	312.642
41672	0.875	10.5642	651.187	0	193.081	4.2027	1.27073e+11	0.0887161	315.533
41672	0.916667	7.65362	649.424	0	186.757	4.19189	1.22416e+11	0.0886949	318.423
41672	0.958333	9.68844	647.661	0	180.432	4.18108	1.17929e+11	0.0886737	321.314
41673	0	15.5688	645.898	0	174.108	4.17027	1.13607e+11	0.0886525	324.204
41673	0.0416667	26.0638	631.643	0	167.784	4.15946	1.09443e+11	0.0886314	327.095
41673	0.0833333	38.6826	617.388	0	161.459	4.14865	1.05432e+11	0.0886102	329.985
41673	0.125	53.081	603.133	0	155.135	4.13784	1.01568e+11	0.088589	332.876
41673	0.166667	65.3385	601.853	0	148.811	4.12703	9.78454e+10	0.0885678	335.766
41673	0.208333	72.846	600.573	0	142.486	4.11622	9.42593e+10	0.0885466	337.918
41673	0.25	77.8033	599.292	0	136.162	4.10541	9.08047e+10	0.0885254	340.071
41673	0.291667	88.9979	599.039	0	129.838	4.09459	8.74766e+10	0.0885042	337.31
41673	0.333333	87.548	598.786	0	123.514	4.08378	8.42705e+10	0.088483	333.975
41673	0.375	82.9401	598.532	0	117.189	4.07297	8.11819e+10	0.0884618	330.639
41673	0.416667	74.2579	605.748	0	110.865	4.06216	7.82066e+10	0.0884406	327.304
41673	0.458333	63.2727	612.964	0	104.541	4.05135	7.53402e+10	0.0884194	323.968
41673	0.5	54.1821	620.18	0	98.2162	4.04054	7.2579e+10	0.0883983	320.633
41673	0.541667	44.3398	626.447	0	91.8919	4.02973	6.99189e+10	0.0883771	317.297
41673	0.583333	35.8286	632.714	0	85.5676	4.01892	6.73563e+10	0.0883559	313.962
41673	0.625	33.2187	638.981	0	79.2432	4.00811	6.48877e+10	0.0883347	310.626
41673	0.666667	33.5389	639.877	0	72.9189	3.9973	6.25095e+10	0.0883135	309.505
41673	0.708333	28.6999	640.774	0	66.5946	3.98649	6.02185e+10	0.0882923	308.384
41673	0.75	24.5907	641.67	0	60.2703	3.97568	5.80114e+10	0.0882711	312.273
41673	0.791667	24.0178	644.303	0	53.9459	3.96486	5.58853e+10	0.0882499	314.607
41673	0.833333	22.1938	646.936	0	47.6216	3.95405	5.3837e+10	0.0882287	316.941
41673	0.875	14.8245	649.569	0	41.2973	3.94324	5.18639e+10	0.0882075	319.276
41673	0.916667	10.6238	653.378	0	34.973	3.93243	4.9963e+10	0.0881864	321.61
41673	0.958333	11.0756	657.186	0	28.6486	3.92162	4.81318e+10	0.0881652	323.944
41674	0	17.8568	660.994	1	22.3243	3.91081	4.63678e+10	0.088144	326.278
41674	0.0416667	27.7658	642.162	0	18.2061	3.90164	4.49225e+10	0.0881228	328.612
41674	0.0833333	42.7485	623.331	0	16.2941	3.89412	4.377e+10	0.0881016	330.946
41674	0.125	58.744	604.5	0	16.5882	3.88824	4.28897e+10	0.0880804	333.28
41674	0.166667	73.3286	601.366	0	16.8824	3.88235	4.20271e+10	0.0880592	335.614
41674	0.208333	77.5211	598.233	0	17.1765	3.87647	4.11819e+10	0.088038	340.54
41674	0.25	85.0983	595.1	0	17.4706	3.87059	4.03536e+10	0.0880168	341.759
41674	0.291667	92.5727	596.344	0	17.7647	3.86471	3.9542e+10	0.0879956	342.979
41674	0.333333	87.7068	597.588	0	18.0588	3.85882	3.87468e+10	0.0879745	340.034
41674	0.375	83.4719	598.832	0	18.3529	3.85294	3.79675e+10	0.0879533	337.09
41674	0.416667	79.5273	608.194	0	18.6471	3.84706	3.72039e+10	0.0879321	334.145
41674	0.458333	69.349	617.557	0	18.9412	3.84118	3.64556e+10	0.0879109	331.2
41674	0.5	57.2755	626.92	0	19.2353	3.83529	3.57224e+10	0.0878897	328.256
41674	0.541667	50.6372	640.843	0	19.5294	3.82941	3.5004e+10	0.0878685	325.311
41674	0.583333	43.7795	654.766	0	19.8235	3.82353	3.43e+10	0.0878473	322.366
41674	0.625	40.1473	668.689	0	20.1176	3.81765	3.36102e+10	0.0878261	319.422
41674	0.666667	40.5534	684.963	0	20.4118	3.81176	3.29342e+10	0.0878049	316.477
41674	0.708333	34.4824	701.237	1	20.7059	3.80588	3.22718e+10	0.0877837	318.877
41674	0.75	28.9069	717.51	0	20.6199	3.78914	3.04586e+10	0.0877626	321.277
41674	0.791667	26.5162	731.157	0	20.1538	3.76154	2.7689e+10	0.0877414	323.677
41674	0.833333	20.9474	744.805	0	19.3077	3.72308	2.42446e+10	0.0877202	326.077
41674	0.875	15.299	758.452	0	18.4615	3.68462	2.12287e+10	0.087699	328.477
41674	0.916667	11.4891	741.833	0	17.6154	3.64615	1.85879e+10	0.0876778	330.878
41674	0.958333	12.2968	725.213	0	16.7692	3.60769	1.62757e+10	0.0876566	333.278
41675	0	15.9602	708.594	0	15.9231	3.56923	1.4251e+10	0.0876354	335.678
41675	0.0416667	23.8906	675.16	0	15.0769	3.53077	1.24783e+10	0.0876142	338.078
41675	0.0833333	34.4592	641.726	0	14.2308	3.49231	1.0926e+10	0.087593	340.478
41675	0.125	44.7934	608.292	0	13.3846	3.45385	9.56686e+09	0.0875718	342.878
41675	0.166667	53.4143	605.68	0	12.5385	3.41538	8.37678e+09	0.0875507	341.241
41675	0.208333	64.5736	603.069	0	11.6923	3.37692	7.33474e+09	0.0875295	339.603
41675	0.25	77.103	600.458	1	10.8462	3.33846	6.42233e+09	0.0875083	341.14
41675	0.291667	90.8051	600.302	0	10.6709	3.31004	5.82189e+09	0.0874871	342.677
41675	0.333333	89.1359	600.147	0	11.1667	3.29167	5.46387e+09	0.0874659	340.861
41675	0.375	82.3766	599.991	0	12.3333	3.28333	5.30884e+09	0.0874447	339.044
41675	0.416667	78.8282	615.196	0	13.5	3.275	5.15822e+09	0.0874235	337.227
41675	0.458333	69.2738	630.402	0	14.6667	3.26667	5.01187e+09	0.0874023	335.411
41675	0.5	63.012	645.607	0	15.8333	3.25833	4.86968e+09	0.0873811	333.594
41675	0.541667	60.1818	660.134	0	17	3.25	4.73151e+09	0.0873599	331.777
41675	0.583333	54.2111	674.66	0	18.1667	3.24167	4.59727e+09	0.0873387	329.961
41675	0.625	56.538	689.187	0	19.3333	3.23333	4.46684e+09	0.0873176	328.144
41675	0.666667	60.2481	689.729	0	20.5	3.225	4.3401e+09	0.0872964	326.327
41675	0.708333	45.6431	690.271	0	21.6667	3.21667	4.21697e+09	0.0872752	320.139
41675	0.75	36.3746	690.812	1	22.8333	3.20833	4.09732e+09	0.087254	313.95
41675	0.791667	32.4988	697.714	0	23.5444	3.22944	4.40724e+09	0.0872328	303.08
41675	0.833333	24.2313	704.615	0	23.8	3.28	5.24807e+09	0.0872116	308.736
41675	0.875	18.3328	711.516	0	23.6	3.36	6.91831e+09	0.0871904	314.392
41675	0.916667	15.0231	710.247	0	23.4	3.44	9.12011e+09	0.0871692	320.049
41675	0.958333	15.4873	708.979	1	23.2	3.52	1.20226e+10	0.087148	325.705
41676	0	21.8578	707.71	0	22.9745	3.57404	1.44898e+10	0.0871268	331.361
41676	0.0416667	28.7675	674.265	0	22.7234	3.60213	1.59658e+10	0.0871057	337.017
41676	0.0833333	38.8581	640.819	0	22.4468	3.60426	1.60836e+10	0.0870845	342.674
41676	0.125	47.5438	607.374	0	22.1702	3.60638	1.62022e+10	0.0870633	348.33
41676	0.166667	54.4048	604.053	0	21.8936	3.60851	1.63217e+10	0.0870421	342.283
41676	0.208333	63.4732	600.731	0	21.617	3.61064	1.64421e+10	0.0870209	336.236
41676	0.25	71.4759	597.409	0	21.3404	3.61277	1.65634e+10	0.0869997	338.344
41676	0.291667	73.9425	597.222	0	21.0638	3.61489	1.66855e+10	0.0869785	337.716
41676	0.333333	80.4164	597.034	0	20.7872	3.61702	1.68086e+10	0.0869573	334.431
41676	0.375	78.3693	596.846	0	20.5106	3.61915	1.69326e+10	0.0869361	331.146
41676	0.416667	68.2169	610.355	0	20.234	3.62128	1.70575e+10	0.0869149	327.86
41676	0.458333	64.4761	623.864	0	19.9574	3.6234	1.71833e+10	0.0868938	324.575
41676	0.5	57.6367	637.372	0	19.6809	3.62553	1.731e+10	0.0868726	321.29
41676	0.541667	55.5311	649.848	0	19.4043	3.62766	1.74377e+10	0.0868514	318.004
41676	0.583333	55.8227	662.324	0	19.1277	3.62979	1.75663e+10	0.0868302	314.719
41676	0.625	62.4287	674.799	0	18.8511	3.63191	1.76959e+10	0.086809	311.434
41676	0.666667	65.7091	681.885	0	18.5745	3.63404	1.78264e+10	0.0867878	308.148
41676	0.708333	49.6484	688.97	0	18.2979	3.63617	1.79579e+10	0.0867666	315.771
41676	0.75	37.3713	696.056	0	18.0213	3.6383	1.80903e+10	0.0867454	308.074
41676	0.791667	33.7149	702.548	0	17.7447	3.64043	1.82238e+10	0.0867242	308.505
41676	0.833333	26.2866	709.04	0	17.4681	3.64255	1.83582e+10	0.086703	311.686
41676	0.875	21.0005	715.532	0	17.1915	3.64468	1.84936e+10	0.0866819	314.866
41676	0.916667	16.6417	716.13	0	16.9149	3.64681	1.863e+10	0.0866607	318.047
41676	0.958333	17.848	716.729	0	16.6383	3.64894	1.87674e+10	0.0866395	321.227
41677	0	19.9115	717.328	0	16.3617	3.65106	1.89058e+10	0.0866183	324.408
41677	0.0416667	28.6739	679.871	0	16.0851	3.65319	1.90453e+10	0.0865971	327.588
41677	0.0833333	39.2418	642.415	0	15.8085	3.65532	1.91857e+10	0.0865759	330.769
41677	0.125	48.6403	604.959	0	15.5319	3.65745	1.93273e+10	0.0865547	333.949
41677	0.166667	54.6923	601.915	0	15.2553	3.65957	1.94698e+10	0.0865335	337.13
41677	0.208333	63.8344	598.871	0	14.9787	3.6617	1.96134e+10	0.0865123	338.024
41677	0.25	68.9612	595.827	0	14.7021	3.66383	1.97581e+10	0.0864911	338.525
41677	0.291667	73.5545	596.324	0	14.4255	3.66596	1.99038e+10	0.08647	335.281
41677	0.333333	80.2531	596.82	0	14.1489	3.66809	2.00506e+10	0.0864488	332.037
41677	0.375	79.5895	597.316	0	13.8723	3.67021	2.01985e+10	0.0864276	328.793
41677	0.416667	76.5695	607.546	0	13.5957	3.67234	2.03475e+10	0.0864064	325.549
41677	0.458333	73.6076	617.777	0	13.3191	3.67447	2.04976e+10	0.0863852	322.305
41677	0.5	74.2228	628.008	0	13.0426	3.6766	2.06487e+10	0.086364	319.06
41677	0.541667	70.0674	637.524	0	12.766	3.67872	2.0801e+10	0.0863428	315.816
41677	0.583333	62.2421	647.04	0	12.4894	3.68085	2.09545e+10	0.0863216	312.572
41677	0.625	63.0363	656.556	0	12.2128	3.68298	2.1109e+10	0.0863004	309.328
41677	0.666667	57.4498	663.914	0	11.9362	3.68511	2.12647e+10	0.0862792	306.084
41677	0.708333	42.5266	671.272	0	11.6596	3.68723	2.14216e+10	0.086258	307.713
41677	0.75	33.0593	678.631	0	11.383	3.68936	2.15796e+10	0.0862369	310.29
41677	0.791667	30.1861	683.935	0	11.1064	3.69149	2.17387e+10	0.0862157	312.867
41677	0.833333	27.314	689.24	0	10.8298	3.69362	2.18991e+10	0.0861945	315.682
41677	0.875	22.2802	694.545	0	10.5532	3.69574	2.20606e+10	0.0861733	318.497
41677	0.916667	19.2767	696.909	1	10.2766	3.69787	2.22233e+10	0.0861521	321.312
41677	0.958333	14.8025	699.274	0	10.0922	3.68929	2.15743e+10	0.0861309	324.127
41678	0	16.8615	701.639	0	10	3.67	2.01837e+10	0.0861097	326.942
41678	0.0416667	23.6824	671.355	0	10	3.64	1.8197e+10	0.0860885	329.757
41678	0.0833333	35.8923	641.071	0	10	3.61	1.64059e+10	0.0860673	332.572
41678	0.125	44.5546	610.787	0	10	3.58	1.47911e+10	0.0860461	335.387
41678	0.166667	51.3406	605.945	0	10	3.55	1.33352e+10	0.086025	338.202
41678	0.208333	64.7274	601.102	0	10	3.52	1.20226e+10	0.0860038	338.28
41678	0.25	76.3813	596.259	0	10	3.49	1.08393e+10	0.0859826	338.358
41678	0.291667	82.6085	596.599	0	10	3.46	9.77237e+09	0.0859614	335.971
41678	0.333333	86.6798	596.938	1	10	3.43	8.81049e+09	0.0859402	333.584
41678	0.375	81.7611	597.278	0	10.3857	3.41381	8.33133e+09	0.085919	331.197
41678	0.416667	77.9081	610.943	0	11.1571	3.41143	8.2631e+09	0.0858978	328.81
41678	0.458333	74.9236	624.609	0	12.3143	3.42286	8.59579e+09	0.0858766	326.423
41678	0.5	72.9215	638.275	0	13.4714	3.43429	8.94187e+09	0.0858554	324.035
41678	0.541667	71.0173	647.85	0	14.6286	3.44571	9.30189e+09	0.0858342	321.648
41678	0.583333	66.0186	657.426	0	15.7857	3.45714	9.67641e+09	0.0858131	319.261
41678	0.625	65.8525	667.001	0	16.9429	3.46857	1.0066e+10	0.0857919	316.874
41678	0.666667	57.8181	669.875	0	18.1	3.48	1.04713e+10	0.0857707	314.487
41678	0.708333	34.4976	672.748	0	19.2571	3.49143	1.08929e+10	0.0857495	312.1
41678	0.75	24.9412	675.622	0	20.4143	3.50286	1.13315e+10	0.0857283	311.922
41678	0.791667	24.4558	681.297	0	21.5714	3.51429	1.17877e+10	0.0857071	311.744
41678	0.833333	21.6394	686.972	0	22.7286	3.52571	1.22623e+10	0.0856859	314.483
41678	0.875	19.0145	692.647	0	23.8857	3.53714	1.2756e+10	0.0856647	317.222
41678	0.916667	15.2858	690.752	0	25.0429	3.54857	1.32696e+10	0.0856435	319.961
41678	0.958333	18.5954	688.858	0	26.2	3.56	1.38038e+10	0.0856223	322.7
41679	0	25.294	686.964	0	27.3571	3.57143	1.43596e+10	0.0856012	325.438
41679	0.0416667	34.9044	660.079	0	28.5143	3.58286	1.49378e+10	0.08558	328.177
41679	0.0833333	43.9501	633.194	0	29.6714	3.59429	1.55392e+10	0.0855588	330.916
41679	0.125	52.2231	606.309	0	30.8286	3.60571	1.61648e+10	0.0855376	333.655
41679	0.166667	59.1467	604.067	0	31.9857	3.61714	1.68157e+10	0.0855164	336.394
41679	0.208333	72.9936	601.825	0	33.1429	3.62857	1.74927e+10	0.0854952	337.949
41679	0.25	77.372	599.583	0	34.3	3.64	1.8197e+10	0.085474	339.503
41679	0.291667	73.617	600.282	0	35.4571	3.65143	1.89297e+10	0.0854528	344.212
41679	0.333333	77.8913	600.981	0	36.6143	3.66286	1.96918e+10	0.0854316	341.113
41679	0.375	72.7212	601.68	0	37.7714	3.67429	2.04847e+10	0.0854104	338.014
41679	0.416667	66.3984	611.542	0	38.9286	3.68571	2.13094e+10	0.0853893	334.916
41679	0.458333	70.6089	621.403	0	40.0857	3.69714	2.21674e+10	0.0853681	331.817
41679	0.5	65.8884	631.264	0	41.2429	3.70857	2.30599e+10	0.0853469	328.718
41679	0.541667	56.6587	635.922	0	42.4	3.72	2.39883e+10	0.0853257	325.619
41679	0.583333	47.6533	640.581	0	43.5571	3.73143	2.49542e+10	0.0853045	322.52
41679	0.625	38.389	645.239	0	44.7143	3.74286	2.59589e+10	0.0852833	319.421
41679	0.666667	35.2046	652.147	0	45.8714	3.75429	2.7004e+10	0.0852621	316.322
41679	0.708333	30.6641	659.056	0	47.0286	3.76571	2.80913e+10	0.0852409	313.223
41679	0.75	28.2673	665.964	0	48.1857	3.77714	2.92223e+10	0.0852197	312.676
41679	0.791667	21.7442	672.597	0	49.3429	3.78857	3.03988e+10	0.0851985	314.975
41679	0.833333	15.2122	679.23	0	50.5	3.8	3.16228e+10	0.0851773	317.275
41679	0.875	12.7331	685.862	0	51.6571	3.81143	3.2896e+10	0.0851562	319.574
41679	0.916667	11.9209	683.175	0	52.8143	3.82286	3.42204e+10	0.085135	321.874
41679	0.958333	15.6431	680.488	0	53.9714	3.83429	3.55982e+10	0.0851138	324.173
41680	0	23.3989	677.801	0	55.1286	3.84571	3.70315e+10	0.0850926	326.472
41680	0.0416667	33.9799	654.93	0	56.2857	3.85714	3.85225e+10	0.0850714	328.772
41680	0.0833333	47.5182	632.06	0	57.4429	3.86857	4.00735e+10	0.0850502	331.071
41680	0.125	58.1171	609.189	0	58.6	3.88	4.16869e+10	0.085029	333.371
41680	0.166667	63.9226	606.59	0	59.7571	3.89143	4.33654e+10	0.0850078	335.67
41680	0.208333	70.0163	603.99	0	60.9143	3.90286	4.51113e+10	0.0849866	339.045
41680	0.25	72.4171	601.39	0	62.0714	3.91429	4.69276e+10	0.0849654	340.21
41680	0.291667	75.9976	600.63	0	63.2286	3.92571	4.8817e+10	0.0849443	341.375
41680	0.333333	79.8575	599.87	0	64.3857	3.93714	5.07825e+10	0.0849231	339.119
41680	0.375	70.8653	599.109	0	65.5429	3.94857	5.28271e+10	0.0849019	336.863
41680	0.416667	58.4809	607.501	0	66.7	3.96	5.49541e+10	0.0848807	334.607
41680	0.458333	58.4354	615.892	0	67.8571	3.97143	5.71667e+10	0.0848595	332.35
41680	0.5	56.3485	624.284	0	69.0143	3.98286	5.94683e+10	0.0848383	330.094
41680	0.541667	56.1152	632.897	0	70.1714	3.99429	6.18627e+10	0.0848171	327.838
41680	0.583333	57.5713	641.51	0	71.3286	4.00571	6.43534e+10	0.0847959	325.582
41680	0.625	56.1006	650.123	0	72.4857	4.01714	6.69444e+10	0.0847747	323.326
41680	0.666667	50.6164	660.666	0	73.6429	4.02857	6.96397e+10	0.0847535	321.07
41680	0.708333	40.0377	671.209	0	74.8	4.04	7.24436e+10	0.0847324	316.18
41680	0.75	29.6913	681.752	0	75.9571	4.05143	7.53603e+10	0.0847112	311.289
41680	0.791667	23.4242	683.731	0	77.1143	4.06286	7.83945e+10	0.08469	314.082
41680	0.833333	18.831	685.711	0	78.2714	4.07429	8.15509e+10	0.0846688	316.876
41680	0.875	15.741	687.691	0	79.4286	4.08571	8.48343e+10	0.0846476	319.669
41680	0.916667	13.2264	684.522	0	80.5857	4.09714	8.82499e+10	0.0846264	322.462
41680	0.958333	15.1747	681.353	0	81.7429	4.10857	9.18031e+10	0.0846052	325.255
41681	0	18.7509	678.184	0	82.9	4.12	9.54993e+10	0.084584	328.048
41681	0.0416667	26.3605	655.048	0	84.0571	4.13143	9.93443e+10	0.0845628	330.841
41681	0.0833333	39.5578	631.912	0	85.2143	4.14286	1.03344e+11	0.0845416	333.634
41681	0.125	51.5382	608.776	0	86.3714	4.15429	1.07505e+11	0.0845205	336.427
41681	0.166667	60.0473	605.575	0	87.5286	4.16571	1.11833e+11	0.0844993	339.221
41681	0.208333	71.6126	602.375	0	88.6857	4.17714	1.16336e+11	0.0844781	342.014
41681	0.25	77.9785	599.174	1	89.8429	4.18857	1.2102e+11	0.0844569	340.666
41681	0.291667	87.8828	598.077	1	64.6143	3.92952	4.94636e+10	0.0844357	339.319
41681	0.333333	89.9331	596.981	0	39.1019	3.66852	2.00807e+10	0.0844145	335.67
41681	0.375	78.2736	595.884	0	13.3056	3.40556	8.09717e+09	0.0843933	332.021
41681	0.416667	68.9306	607.176	0	13.6111	3.41111	8.25404e+09	0.0843721	328.372
41681	0.458333	68.2307	618.468	0	13.9167	3.41667	8.41395e+09	0.0843509	324.724
41681	0.5	65.2768	629.76	0	14.2222	3.42222	8.57696e+09	0.0843297	321.075
41681	0.541667	60.1861	640.878	0	14.5278	3.42778	8.74312e+09	0.0843086	317.426
41681	0.583333	53.4753	651.997	0	14.8333	3.43333	8.91251e+09	0.0842874	313.777
41681	0.625	51.1868	663.115	0	15.1389	3.43889	9.08518e+09	0.0842662	310.129
41681	0.666667	44.3166	674.39	0	15.4444	3.44444	9.26119e+09	0.084245	306.48
41681	0.708333	30.2018	685.665	0	15.75	3.45	9.44061e+09	0.0842238	308.034
41681	0.75	23.8652	696.94	0	16.0556	3.45556	9.62351e+09	0.0842026	309.589
41681	0.791667	19.0017	709.264	0	16.3611	3.46111	9.80995e+09	0.0841814	303.957
41681	0.833333	13.5287	721.588	0	16.6667	3.46667	10000000000	0.0841602	307.187
41681	0.875	11.193	733.912	0	16.9722	3.47222	1.01937e+10	0.084139	310.417
41681	0.916667	8.85193	732.653	0	17.2778	3.47778	1.03912e+10	0.0841178	313.646
41681	0.958333	11.332	731.394	0	17.5833	3.48333	1.05925e+10	0.0840966	316.876
41682	0	21.1543	730.135	0	17.8889	3.48889	1.07978e+10	0.0840755	320.106
41682	0.0416667	30.6029	688.136	0	18.1944	3.49444	1.10069e+10	0.0840543	323.336
41682	0.0833333	41.6558	646.136	0	18.5	3.5	1.12202e+10	0.0840331	326.566
41682	0.125	53.625	604.137	0	18.8056	3.50556	1.14376e+10	0.0840119	329.796
41682	0.166667	66.3503	601.532	0	19.1111	3.51111	1.16591e+10	0.0839907	333.026
41682	0.208333	78.1571	598.926	0	19.4167	3.51667	1.1885e+10	0.0839695	336.256
41682	0.25	95.2534	596.32	0	19.7222	3.52222	1.21153e+10	0.0839483	340.005
41682	0.291667	103.26	596.505	0	20.0278	3.52778	1.235e+10	0.0839271	338.989
41682	0.333333	98.2816	596.689	0	20.3333	3.53333	1.25893e+10	0.0839059	337.974
41682	0.375	97.3292	596.874	0	20.6389	3.53889	1.28332e+10	0.0838847	336.958
41682	0.416667	94.4959	603.268	0	20.9444	3.54444	1.30818e+10	0.0838636	335.943
41682	0.458333	90.0856	609.662	0	21.25	3.55	1.33352e+10	0.0838424	334.927
41682	0.5	77.6696	616.056	0	21.5556	3.55556	1.35936e+10	0.0838212	333.912
41682	0.541667	65.1334	631.273	0	21.8611	3.56111	1.38569e+10	0.0838	332.896
41682	0.583333	56.8565	646.49	0	22.1667	3.56667	1.41254e+10	0.0837788	331.881
41682	0.625	56.1906	661.707	0	22.4722	3.57222	1.4399e+10	0.0837576	330.865
41682	0.666667	52.7252	675.699	0	22.7778	3.57778	1.4678e+10	0.0837364	329.85
41682	0.708333	47.627	689.691	0	23.0833	3.58333	1.49624e+10	0.0837152	315.695
41682	0.75	42.0049	703.683	0	23.3889	3.58889	1.52522e+10	0.083694	316.055
41682	0.791667	37.7915	717.589	1	23.6944	3.59444	1.55477e+10	0.0836728	316.416
41682	0.833333	26.9663	731.495	0	23.7662	3.5946	1.55562e+10	0.0836517	318.819
41682	0.875	19.1255	745.401	0	23.6043	3.58936	1.52772e+10	0.0836305	321.222
41682	0.916667	12.8826	739.826	0	23.2085	3.57872	1.4726e+10	0.0836093	323.625
41682	0.958333	13.7132	734.251	0	22.8128	3.56809	1.41947e+10	0.0835881	326.028
41683	0	20.3056	728.676	0	22.417	3.55745	1.36826e+10	0.0835669	328.432
41683	0.0416667	28.9927	689.479	0	22.0213	3.54681	1.3189e+10	0.0835457	330.835
41683	0.0833333	41.5702	650.282	0	21.6255	3.53617	1.27132e+10	0.0835245	333.238
41683	0.125	56.495	611.084	0	21.2298	3.52553	1.22546e+10	0.0835033	335.641
41683	0.166667	71.1871	606.51	0	20.834	3.51489	1.18125e+10	0.0834821	338.044
41683	0.208333	79.7743	601.936	0	20.4383	3.50426	1.13863e+10	0.0834609	339.28
41683	0.25	89.2601	597.362	0	20.0426	3.49362	1.09755e+10	0.0834398	340.515
41683	0.291667	94.9804	596.396	0	19.6468	3.48298	1.05796e+10	0.0834186	337.927
41683	0.333333	93.6559	595.43	0	19.2511	3.47234	1.01979e+10	0.0833974	335.339
41683	0.375	91.654	594.464	0	18.8553	3.4617	9.82999e+09	0.0833762	332.752
41683	0.416667	83.5299	606.746	0	18.4596	3.45106	9.47536e+09	0.083355	330.164
41683	0.458333	75.6597	619.027	0	18.0638	3.44043	9.13352e+09	0.0833338	327.576
41683	0.5	68.3269	631.308	0	17.6681	3.42979	8.80402e+09	0.0833126	324.988
41683	0.541667	65.5167	639.866	0	17.2723	3.41915	8.4864e+09	0.0832914	322.4
41683	0.583333	62.3725	648.424	0	16.8766	3.40851	8.18024e+09	0.0832702	319.812
41683	0.625	63.9902	656.982	0	16.4809	3.39787	7.88512e+09	0.083249	317.224
41683	0.666667	58.5181	660.542	0	16.0851	3.38723	7.60066e+09	0.0832279	314.637
41683	0.708333	42.4122	664.102	0	15.6894	3.3766	7.32645e+09	0.0832067	312.049
41683	0.75	27.7054	667.663	0	15.2936	3.36596	7.06214e+09	0.0831855	313.007
41683	0.791667	19.6635	672.665	0	14.8979	3.35532	6.80736e+09	0.0831643	313.964
41683	0.833333	15.9209	677.667	0	14.5021	3.34468	6.56177e+09	0.0831431	316.599
41683	0.875	14.3662	682.669	0	14.1064	3.33404	6.32505e+09	0.0831219	319.234
41683	0.916667	12.3948	684.929	0	13.7106	3.3234	6.09686e+09	0.0831007	321.87
41683	0.958333	14.044	687.188	0	13.3149	3.31277	5.87691e+09	0.0830795	324.505
41684	0	21.8387	689.447	0	12.9191	3.30213	5.66489e+09	0.0830583	327.14
41684	0.0416667	28.9931	664.549	0	12.5234	3.29149	5.46052e+09	0.0830371	329.775
41684	0.0833333	40.8704	639.65	0	12.1277	3.28085	5.26352e+09	0.0830159	332.41
41684	0.125	55.7335	614.751	0	11.7319	3.27021	5.07363e+09	0.0829948	335.045
41684	0.166667	66.2138	608.313	0	11.3362	3.25957	4.8906e+09	0.0829736	337.68
41684	0.208333	72.6924	601.874	0	10.9404	3.24894	4.71416e+09	0.0829524	338.909
41684	0.25	83.8019	595.436	0	10.5447	3.2383	4.54409e+09	0.0829312	340.138
41684	0.291667	84.9694	593.865	0	10.1489	3.22766	4.38015e+09	0.08291	342.559
41684	0.333333	81.9553	592.294	0	9.75319	3.21702	4.22213e+09	0.0828888	338.809
41684	0.375	80.6173	590.723	0	9.35745	3.20638	4.06981e+09	0.0828676	335.058
41684	0.416667	75.1999	604.624	0	8.9617	3.19574	3.92299e+09	0.0828464	331.308
41684	0.458333	70.5968	618.524	0	8.56596	3.18511	3.78146e+09	0.0828252	327.557
41684	0.5	62.4247	632.425	0	8.17021	3.17447	3.64504e+09	0.082804	323.807
41684	0.541667	58.4806	644.579	0	7.77447	3.16383	3.51354e+09	0.0827829	320.056
41684	0.583333	55.8781	656.732	0	7.37872	3.15319	3.38678e+09	0.0827617	316.306
41684	0.625	61.9854	668.886	0	6.98298	3.14255	3.2646e+09	0.0827405	312.555
41684	0.666667	51.5022	689.409	0	6.58723	3.13191	3.14682e+09	0.0827193	308.805
41684	0.708333	41.9053	709.932	0	6.19149	3.12128	3.0333e+09	0.0826981	305.054
41684	0.75	27.9694	730.455	1	5.79574	3.11064	2.92387e+09	0.0826769	316.955
41684	0.791667	28.0624	745.004	0	5.56482	3.10355	2.85311e+09	0.0826557	318.689
41684	0.833333	25.0922	759.554	0	5.4987	3.1	2.81838e+09	0.0826345	320.424
41684	0.875	19.7197	774.104	0	5.5974	3.1	2.81838e+09	0.0826133	322.158
41684	0.916667	13.434	757.893	0	5.6961	3.1	2.81838e+09	0.0825921	323.893
41684	0.958333	13.8944	741.682	0	5.79481	3.1	2.81838e+09	0.082571	325.627
41685	0	19.9488	725.472	0	5.89351	3.1	2.81838e+09	0.0825498	327.362
41685	0.0416667	29.4923	687.811	0	5.99221	3.1	2.81838e+09	0.0825286	329.096
41685	0.0833333	39.799	650.15	0	6.09091	3.1	2.81838e+09	0.0825074	330.831
41685	0.125	51.4553	612.489	0	6.18961	3.1	2.81838e+09	0.0824862	332.565
41685	0.166667	65.6701	607.429	0	6.28831	3.1	2.81838e+09	0.082465	334.3
41685	0.208333	75.4594	602.369	0	6.38701	3.1	2.81838e+09	0.0824438	340.918
41685	0.25	82.0841	597.309	0	6.48571	3.1	2.81838e+09	0.0824226	340.884
41685	0.291667	80.1778	595.49	0	6.58442	3.1	2.81838e+09	0.0824014	340.85
41685	0.333333	79.3926	593.672	0	6.68312	3.1	2.81838e+09	0.0823802	337.373
41685	0.375	78.8309	591.853	0	6.78182	3.1	2.81838e+09	0.0823591	333.896
41685	0.416667	72.641	602.321	0	6.88052	3.1	2.81838e+09	0.0823379	330.419
41685	0.458333	60.6975	612.789	0	6.97922	3.1	2.81838e+09	0.0823167	326.942
41685	0.5	50.0745	623.257	0	7.07792	3.1	2.81838e+09	0.0822955	323.464
41685	0.541667	46.594	631.312	0	7.17662	3.1	2.81838e+09	0.0822743	319.987
41685	0.583333	44.5464	639.367	0	7.27532	3.1	2.81838e+09	0.0822531	316.51
41685	0.625	42.9783	647.422	0	7.37403	3.1	2.81838e+09	0.0822319	313.033
41685	0.666667	40.9998	653.052	0	7.47273	3.1	2.81838e+09	0.0822107	309.556
41685	0.708333	33.2521	658.682	0	7.57143	3.1	2.81838e+09	0.0821895	312.496
41685	0.75	30.5753	664.312	0	7.67013	3.1	2.81838e+09	0.0821683	315.436
41685	0.791667	25.3212	676.931	0	7.76883	3.1	2.81838e+09	0.0821472	317.915
41685	0.833333	20.1635	689.55	0	7.86753	3.1	2.81838e+09	0.082126	320.394
41685	0.875	18.0428	702.169	0	7.96623	3.1	2.81838e+09	0.0821048	322.873
41685	0.916667	15.1934	724.733	0	8.06494	3.1	2.81838e+09	0.0820836	325.352
41685	0.958333	15.9937	747.297	0	8.16364	3.1	2.81838e+09	0.0820624	327.831
41686	0	21.2926	769.862	0	8.26234	3.1	2.81838e+09	0.0820412	330.31
41686	0.0416667	31.1043	719.206	0	8.36104	3.1	2.81838e+09	0.08202	332.789
41686	0.0833333	37.177	668.551	0	8.45974	3.1	2.81838e+09	0.0819988	335.268
41686	0.125	45.8463	617.895	0	8.55844	3.1	2.81838e+09	0.0819776	337.747
41686	0.166667	52.2198	612.635	0	8.65714	3.1	2.81838e+09	0.0819564	338.545
41686	0.208333	59.1759	607.376	0	8.75584	3.1	2.81838e+09	0.0819352	339.344
41686	0.25	64.2588	602.116	0	8.85455	3.1	2.81838e+09	0.0819141	340.297
41686	0.291667	72.0327	600.313	0	8.95325	3.1	2.81838e+09	0.0818929	341.25
41686	0.333333	78.2287	598.511	0	9.05195	3.1	2.81838e+09	0.0818717	336.511
41686	0.375	64.8325	596.708	0	9.15065	3.1	2.81838e+09	0.0818505	331.772
41686	0.416667	59.1261	606.148	0	9.24935	3.1	2.81838e+09	0.0818293	327.033
41686	0.458333	55.2637	615.589	0	9.34805	3.1	2.81838e+09	0.0818081	322.294
41686	0.5	50.9636	625.029	0	9.44675	3.1	2.81838e+09	0.0817869	317.555
41686	0.541667	50.4935	633.125	0	9.54545	3.1	2.81838e+09	0.0817657	312.817
41686	0.583333	48.748	641.221	0	9.64416	3.1	2.81838e+09	0.0817445	308.078
41686	0.625	48.9058	649.317	0	9.74286	3.1	2.81838e+09	0.0817233	303.339
41686	0.666667	43.6794	652.104	0	9.84156	3.1	2.81838e+09	0.0817022	298.6
41686	0.708333	34.3345	654.892	0	9.94026	3.1	2.81838e+09	0.081681	306.822
41686	0.75	33.8378	657.679	0	10.039	3.1	2.81838e+09	0.0816598	315.045
41686	0.791667	33.1859	657.325	0	10.1377	3.1	2.81838e+09	0.0816386	315.521
41686	0.833333	30.7727	656.971	0	10.2364	3.1	2.81838e+09	0.0816174	317.692
41686	0.875	22.7183	656.616	0	10.3351	3.1	2.81838e+09	0.0815962	319.863
41686	0.916667	17.8185	666.011	0	10.4338	3.1	2.81838e+09	0.081575	322.034
41686	0.958333	19.9702	675.405	0	10.5325	3.1	2.81838e+09	0.0815538	324.204
41687	0	22.3099	684.799	0	10.6312	3.1	2.81838e+09	0.0815326	326.375
41687	0.0416667	26.8937	659.12	0	10.7299	3.1	2.81838e+09	0.0815114	328.546
41687	0.0833333	33.9565	633.44	0	10.8286	3.1	2.81838e+09	0.0814903	330.717
41687	0.125	48.4188	607.761	0	10.9273	3.1	2.81838e+09	0.0814691	332.888
41687	0.166667	66.3939	604.231	0	11.026	3.1	2.81838e+09	0.0814479	330.815
41687	0.208333	80.5546	600.702	0	11.1247	3.1	2.81838e+09	0.0814267	328.743
41687	0.25	88.6967	597.173	0	11.2234	3.1	2.81838e+09	0.0814055	340.351
41687	0.291667	84.8023	596.619	0	11.3221	3.1	2.81838e+09	0.0813843	337.269
41687	0.333333	84.169	596.066	0	11.4208	3.1	2.81838e+09	0.0813631	334.187
41687	0.375	83.2326	595.512	0	11.5195	3.1	2.81838e+09	0.0813419	331.105
41687	0.416667	78.7979	609.754	0	11.6182	3.1	2.81838e+09	0.0813207	328.023
41687	0.458333	72.4133	623.996	0	11.7169	3.1	2.81838e+09	0.0812995	324.941
41687	0.5	61.1945	638.237	0	11.8156	3.1	2.81838e+09	0.0812784	321.858
41687	0.541667	57.5371	639.687	0	11.9143	3.1	2.81838e+09	0.0812572	318.776
41687	0.583333	59.1229	641.137	0	12.013	3.1	2.81838e+09	0.081236	315.694
41687	0.625	61.6316	642.587	0	12.1117	3.1	2.81838e+09	0.0812148	312.612
41687	0.666667	51.8493	646.421	0	12.2104	3.1	2.81838e+09	0.0811936	309.53
41687	0.708333	40.0819	650.256	0	12.3091	3.1	2.81838e+09	0.0811724	306.448
41687	0.75	34.7057	654.091	0	12.4078	3.1	2.81838e+09	0.0811512	307.258
41687	0.791667	26.9038	655.314	0	12.5065	3.1	2.81838e+09	0.08113	308.067
41687	0.833333	20.6331	656.538	0	12.6052	3.1	2.81838e+09	0.0811088	311.487
41687	0.875	15.2626	657.761	0	12.7039	3.1	2.81838e+09	0.0810876	314.906
41687	0.916667	11.0835	661.523	0	12.8026	3.1	2.81838e+09	0.0810665	318.325
41687	0.958333	11.0476	665.285	1	12.9013	3.1	2.81838e+09	0.0810453	321.744
41688	0	13.1509	669.046	0	28.7671	3.14667	3.31131e+09	0.0810241	325.163
41688	0.0416667	21.5908	646.907	0	60.4	3.24	4.57088e+09	0.0810029	328.582
41688	0.0833333	31.0994	624.767	0	107.8	3.38	7.4131e+09	0.0809817	332.002
41688	0.125	41.6336	602.627	0	155.2	3.52	1.20226e+10	0.0809605	335.421
41688	0.166667	54.9269	600.02	1	202.6	3.66	1.94984e+10	0.0809393	338.84
41688	0.208333	70.126	597.412	0	225.311	3.77556	2.90625e+10	0.0809181	339.599
41688	0.25	86.0306	594.804	0	223.333	3.86667	3.98107e+10	0.0808969	340.358
41688	0.291667	89.0825	595.396	0	196.667	3.93333	5.01187e+10	0.0808757	337.341
41688	0.333333	87.2395	595.988	0	170	4	6.30957e+10	0.0808545	334.324
41688	0.375	84.4674	596.58	0	143.333	4.06667	7.94328e+10	0.0808334	331.307
41688	0.416667	78.7284	607.301	0	116.667	4.13333	100000000000	0.0808122	328.29
41688	0.458333	70.9669	618.022	0	90	4.2	1.25893e+11	0.080791	325.273
41688	0.5	63.9809	628.743	0	63.3333	4.26667	1.58489e+11	0.0807698	322.256
41688	0.541667	60.9471	630.801	1	36.6667	4.33333	1.99526e+11	0.0807486	319.239
41688	0.583333	62.895	632.859	0	19.1389	4.29028	1.71956e+11	0.0807274	316.222
41688	0.625	68.2825	634.917	0	10.75	4.1375	1.0145e+11	0.0807062	313.205
41688	0.666667	61.0347	647.861	0	11.5	3.875	4.09732e+10	0.080685	310.188
41688	0.708333	48.5777	660.804	2	12.25	3.6125	1.65482e+10	0.0806638	307.171
41688	0.75	41.1031	673.748	0	13.4167	3.37917	7.3918e+09	0.0806426	308.859
41688	0.791667	31.8125	674.613	1	15	3.175	3.65174e+09	0.0806215	310.548
41688	0.833333	23.8875	675.478	0	16.5481	3.06237	2.47492e+09	0.0806003	314.796
41688	0.875	18.3418	676.344	0	17.6444	3.01212	2.08057e+09	0.0805791	319.044
41688	0.916667	14.6393	674.382	0	18.2889	3.02424	2.16952e+09	0.0805579	323.292
41688	0.958333	17.6341	672.42	0	18.9333	3.03636	2.26228e+09	0.0805367	327.54
41689	0	25.2155	670.458	0	19.5778	3.04848	2.359e+09	0.0805155	331.788
41689	0.0416667	33.9635	648.368	0	20.2222	3.06061	2.45985e+09	0.0804943	336.036
41689	0.0833333	42.2319	626.278	0	20.8667	3.07273	2.56502e+09	0.0804731	340.284
41689	0.125	50.6424	604.188	0	21.5111	3.08485	2.67469e+09	0.0804519	344.532
41689	0.166667	64.8636	600.583	0	22.1556	3.09697	2.78904e+09	0.0804307	348.78
41689	0.208333	82.5681	596.978	0	22.8	3.10909	2.90828e+09	0.0804096	343.367
41689	0.25	98.4936	593.372	0	23.4444	3.12121	3.03262e+09	0.0803884	337.953
41689	0.291667	99.2	592.631	0	24.0889	3.13333	3.16228e+09	0.0803672	333.93
41689	0.333333	100.3	591.89	0	24.7333	3.14545	3.29748e+09	0.080346	330.42
41689	0.375	108.251	591.149	0	25.3778	3.15758	3.43846e+09	0.0803248	326.91
41689	0.416667	96.3358	603.045	0	26.0222	3.1697	3.58546e+09	0.0803036	323.4
41689	0.458333	83.1094	614.942	0	26.6667	3.18182	3.73876e+09	0.0802824	319.89
41689	0.5	67.1181	626.838	0	27.3111	3.19394	3.8986e+09	0.0802612	316.38
41689	0.541667	53.4695	652.631	0	27.9556	3.20606	4.06528e+09	0.08024	312.87
41689	0.583333	51.4926	678.425	0	28.6	3.21818	4.23909e+09	0.0802188	309.36
41689	0.625	45.4556	704.219	0	29.2444	3.2303	4.42033e+09	0.0801977	305.85
41689	0.666667	30.9846	703.447	0	29.8889	3.24242	4.60931e+09	0.0801765	305.624
41689	0.708333	28.9176	702.674	0	30.5333	3.25455	4.80638e+09	0.0801553	305.398
41689	0.75	22.5587	701.902	0	31.1778	3.26667	5.01187e+09	0.0801341	312.979
41689	0.791667	13.2167	709.005	0	31.8222	3.27879	5.22615e+09	0.0801129	315.302
41689	0.833333	9.92313	716.108	0	32.4667	3.29091	5.44959e+09	0.0800917	317.625
41689	0.875	8.44594	723.211	0	33.1111	3.30303	5.68258e+09	0.0800705	319.948
41689	0.916667	7.50392	716.328	0	33.7556	3.31515	5.92553e+09	0.0800493	322.271
41689	0.958333	10.5675	709.446	0	34.4	3.32727	6.17887e+09	0.0800281	324.594
41690	0	20.5305	702.564	0	35.0444	3.33939	6.44304e+09	0.0800069	326.917
41690	0.0416667	27.8344	670.343	0	35.6889	3.35152	6.71851e+09	0.0799858	329.241
41690	0.0833333	33.7403	638.122	0	36.3333	3.36364	7.00575e+09	0.0799646	331.564
41690	0.125	41.2053	605.901	0	36.9778	3.37576	7.30527e+09	0.0799434	333.887
41690	0.166667	50.5469	602.684	0	37.6222	3.38788	7.6176e+09	0.0799222	336.21
41690	0.208333	63.3305	599.467	0	38.2667	3.4	7.94328e+09	0.079901	339.251
41690	0.25	83.8703	596.25	0	38.9111	3.41212	8.28289e+09	0.0798798	338.311
41690	0.291667	91.7679	593.463	0	39.5556	3.42424	8.63701e+09	0.0798586	337.371
41690	0.333333	96.1986	590.676	0	40.2	3.43636	9.00628e+09	0.0798374	334.53
41690	0.375	100.157	587.889	0	40.8444	3.44848	9.39133e+09	0.0798162	331.688
41690	0.416667	89.1807	608.766	0	41.4889	3.46061	9.79285e+09	0.079795	328.847
41690	0.458333	80.8535	629.643	0	42.1333	3.47273	1.02115e+10	0.0797738	326.005
41690	0.5	75.091	650.519	0	42.7778	3.48485	1.06481e+10	0.0797527	323.164
41690	0.541667	65.189	649.858	0	43.4222	3.49697	1.11034e+10	0.0797315	320.322
41690	0.583333	54.4485	649.198	0	44.0667	3.50909	1.15781e+10	0.0797103	317.481
41690	0.625	41.965	648.537	0	44.7111	3.52121	1.20731e+10	0.0796891	314.639
41690	0.666667	33.2313	654.319	0	45.3556	3.53333	1.25893e+10	0.0796679	311.798
41690	0.708333	25.6049	660.101	0	46	3.54545	1.31275e+10	0.0796467	314.553
41690	0.75	20.2249	665.883	0	46.6444	3.55758	1.36887e+10	0.0796255	317.307
41690	0.791667	16.3292	671.219	0	47.2889	3.5697	1.4274e+10	0.0796043	319.009
41690	0.833333	14.4168	676.554	0	47.9333	3.58182	1.48843e+10	0.0795831	320.712
41690	0.875	11.8203	681.89	0	48.5778	3.59394	1.55206e+10	0.0795619	322.414
41690	0.916667	9.83992	676.908	0	49.2222	3.60606	1.61842e+10	0.0795408	324.116
41690	0.958333	12.9636	671.926	0	49.8667	3.61818	1.68761e+10	0.0795196	325.818
41691	0	22.4199	666.944	0	50.5111	3.6303	1.75976e+10	0.0794984	327.521
41691	0.0416667	30.9544	644.616	0	51.1556	3.64242	1.835e+10	0.0794772	329.223
41691	0.0833333	37.4184	622.289	0	51.8	3.65455	1.91345e+10	0.079456	330.925
41691	0.125	42.2222	599.961	0	52.4444	3.66667	1.99526e+10	0.0794348	332.628
41691	0.166667	52.758	597.621	0	53.0889	3.67879	2.08057e+10	0.0794136	334.33
41691	0.208333	62.7721	595.281	0	53.7333	3.69091	2.16952e+10	0.0793924	336.032
41691	0.25	70.0096	592.942	0	54.3778	3.70303	2.26228e+10	0.0793712	337.836
41691	0.291667	77.9167	593.455	0	55.0222	3.71515	2.359e+10	0.07935	339.641
41691	0.333333	74.439	593.968	0	55.6667	3.72727	2.45985e+10	0.0793289	336.509
41691	0.375	61.7149	594.481	0	56.3111	3.73939	2.56502e+10	0.0793077	333.378
41691	0.416667	63.3739	606.301	0	56.9556	3.75152	2.67469e+10	0.0792865	330.246
41691	0.458333	66.9596	618.121	0	57.6	3.76364	2.78904e+10	0.0792653	327.114
41691	0.5	62.2827	629.941	0	58.2444	3.77576	2.90828e+10	0.0792441	323.983
41691	0.541667	60.4504	632.711	0	58.8889	3.78788	3.03262e+10	0.0792229	320.851
41691	0.583333	52.6869	635.481	0	59.5333	3.8	3.16228e+10	0.0792017	317.72
41691	0.625	45.9216	638.251	0	60.1778	3.81212	3.29748e+10	0.0791805	314.588
41691	0.666667	35.7984	640.297	0	60.8222	3.82424	3.43846e+10	0.0791593	311.457
41691	0.708333	25.1162	642.343	0	61.4667	3.83636	3.58546e+10	0.0791381	314.044
41691	0.75	21.6852	644.39	0	62.1111	3.84848	3.73876e+10	0.079117	316.632
41691	0.791667	20.1105	645.912	0	62.7556	3.86061	3.8986e+10	0.0790958	318.49
41691	0.833333	19.0825	647.435	0	63.4	3.87273	4.06528e+10	0.0790746	320.347
41691	0.875	17.393	648.958	0	64.0444	3.88485	4.23909e+10	0.0790534	322.205
41691	0.916667	15.8838	655.854	0	64.6889	3.89697	4.42033e+10	0.0790322	324.062
41691	0.958333	17.3657	662.75	0	65.3333	3.90909	4.60931e+10	0.079011	325.92
41692	0	23.8476	669.645	0	65.9778	3.92121	4.80638e+10	0.0789898	327.778
41692	0.0416667	32.7335	646.453	0	66.6222	3.93333	5.01187e+10	0.0789686	329.635
41692	0.0833333	41.6467	623.26	0	67.2667	3.94545	5.22615e+10	0.0789474	331.493
41692	0.125	50.8055	600.067	0	67.9111	3.95758	5.44959e+10	0.0789262	333.35
41692	0.166667	58.5567	597.198	0	68.5556	3.9697	5.68258e+10	0.0789051	335.208
41692	0.208333	65.6507	594.33	0	69.2	3.98182	5.92553e+10	0.0788839	337.066
41692	0.25	76.2209	591.461	0	69.8444	3.99394	6.17887e+10	0.0788627	340.688
41692	0.291667	90.808	592.459	0	70.4889	4.00606	6.44304e+10	0.0788415	343.661
41692	0.333333	88.628	593.456	0	71.1333	4.01818	6.71851e+10	0.0788203	340.548
41692	0.375	75.4879	594.453	0	71.7778	4.0303	7.00575e+10	0.0787991	337.435
41692	0.416667	75.9402	604.113	0	72.4222	4.04242	7.30527e+10	0.0787779	334.323
41692	0.458333	71.8528	613.772	0	73.0667	4.05455	7.6176e+10	0.0787567	331.21
41692	0.5	65.8726	623.431	0	73.7111	4.06667	7.94328e+10	0.0787355	328.097
41692	0.541667	65.2241	631.238	0	74.3556	4.07879	8.28289e+10	0.0787143	324.984
41692	0.583333	59.1296	639.046	0	75	4.09091	8.63701e+10	0.0786931	321.871
41692	0.625	56.7402	646.853	0	75.6444	4.10303	9.00628e+10	0.078672	318.759
41692	0.666667	48.5799	652.701	0	76.2889	4.11515	9.39133e+10	0.0786508	315.646
41692	0.708333	34.7316	658.549	0	76.9333	4.12727	9.79285e+10	0.0786296	312.533
41692	0.75	26.1786	664.397	0	77.5778	4.13939	1.02115e+11	0.0786084	311.207
41692	0.791667	22.015	664.743	0	78.2222	4.15152	1.06481e+11	0.0785872	308.431
41692	0.833333	20.9529	665.089	0	78.8667	4.16364	1.11034e+11	0.078566	311.546
41692	0.875	20.4795	665.434	0	79.5111	4.17576	1.15781e+11	0.0785448	314.661
41692	0.916667	18.5302	654.396	1	80.1556	4.18788	1.20731e+11	0.0785236	317.777
41692	0.958333	20.3961	643.358	0	81.3541	4.18707	1.20394e+11	0.0785024	320.892
41693	0	24.1403	632.32	0	83.1067	4.17333	1.14815e+11	0.0784812	324.007
41693	0.0416667	35.4008	622.017	0	85.4133	4.14667	1.04713e+11	0.0784601	327.122
41693	0.0833333	39.647	611.713	0	87.72	4.12	9.54993e+10	0.0784389	330.237
41693	0.125	45.0381	601.41	0	90.0267	4.09333	8.70964e+10	0.0784177	333.352
41693	0.166667	58.4546	599.526	0	92.3333	4.06667	7.94328e+10	0.0783965	336.467
41693	0.208333	71.6479	597.641	0	94.64	4.04	7.24436e+10	0.0783753	340.435
41693	0.25	80.3872	595.757	0	96.9467	4.01333	6.60693e+10	0.0783541	343.091
41693	0.291667	98.1392	596.457	0	99.2533	3.98667	6.0256e+10	0.0783329	338.795
41693	0.333333	103.746	597.158	0	101.56	3.96	5.49541e+10	0.0783117	334.499
41693	0.375	96.5242	597.859	0	103.867	3.93333	5.01187e+10	0.0782905	330.203
41693	0.416667	95.0229	607.205	0	106.173	3.90667	4.57088e+10	0.0782693	325.906
41693	0.458333	92.5794	616.551	0	108.48	3.88	4.16869e+10	0.0782482	321.61
41693	0.5	80.8951	625.897	0	110.787	3.85333	3.80189e+10	0.078227	317.314
41693	0.541667	73.8775	636.339	0	113.093	3.82667	3.46737e+10	0.0782058	313.018
41693	0.583333	75.2909	646.781	0	115.4	3.8	3.16228e+10	0.0781846	308.721
41693	0.625	68.7631	657.223	0	117.707	3.77333	2.88403e+10	0.0781634	304.425
41693	0.666667	60.6753	661.755	0	120.013	3.74667	2.63027e+10	0.0781422	307.932
41693	0.708333	49.2368	666.288	0	122.32	3.72	2.39883e+10	0.078121	311.44
41693	0.75	28.5255	670.82	0	124.627	3.69333	2.18776e+10	0.0780998	314.135
41693	0.791667	21.4051	675.794	0	126.933	3.66667	1.99526e+10	0.0780786	316.83
41693	0.833333	21.1847	680.767	0	129.24	3.64	1.8197e+10	0.0780574	319.106
41693	0.875	20.5763	685.741	0	131.547	3.61333	1.65959e+10	0.0780363	321.382
41693	0.916667	20.4645	689.688	0	133.853	3.58667	1.51356e+10	0.0780151	323.657
41693	0.958333	18.6354	693.635	0	136.16	3.56	1.38038e+10	0.0779939	325.933
41694	0	22.6789	697.581	0	138.467	3.53333	1.25893e+10	0.0779727	328.209
41694	0.0416667	41.3106	668.715	0	140.773	3.50667	1.14815e+10	0.0779515	330.485
41694	0.0833333	55.1418	639.85	0	143.08	3.48	1.04713e+10	0.0779303	332.761
41694	0.125	61.9308	610.984	0	145.387	3.45333	9.54993e+09	0.0779091	335.036
41694	0.166667	74.721	607.406	1	147.693	3.42667	8.70964e+09	0.0778879	337.312
41694	0.208333	87.5917	603.828	0	147.771	3.40889	8.19093e+09	0.0778667	339.729
41694	0.25	106.419	600.25	0	145.621	3.4	7.94328e+09	0.0778455	342.147
41694	0.291667	111.091	599.972	0	141.241	3.4	7.94328e+09	0.0778244	336.919
41694	0.333333	107.779	599.694	0	136.862	3.4	7.94328e+09	0.0778032	331.692
41694	0.375	106.68	599.415	0	132.483	3.4	7.94328e+09	0.077782	326.465
41694	0.416667	99.6244	607.372	0	128.103	3.4	7.94328e+09	0.0777608	321.237
41694	0.458333	95.9681	615.329	0	123.724	3.4	7.94328e+09	0.0777396	316.01
41694	0.5	84.5646	623.286	0	119.345	3.4	7.94328e+09	0.0777184	310.782
41694	0.541667	76.3146	632.817	0	114.966	3.4	7.94328e+09	0.0776972	305.555
41694	0.583333	86.545	642.347	0	110.586	3.4	7.94328e+09	0.077676	300.327
41694	0.625	83.3458	651.878	0	106.207	3.4	7.94328e+09	0.0776548	295.1
41694	0.666667	63.1216	661.414	0	101.828	3.4	7.94328e+09	0.0776336	300.731
41694	0.708333	50.5798	670.949	0	97.4483	3.4	7.94328e+09	0.0776124	306.362
41694	0.75	40.5746	680.485	0	93.069	3.4	7.94328e+09	0.0775913	311.533
41694	0.791667	28.4483	682.189	0	88.6897	3.4	7.94328e+09	0.0775701	316.705
41694	0.833333	21.3589	683.894	0	84.3103	3.4	7.94328e+09	0.0775489	318.621
41694	0.875	18.2643	685.599	0	79.931	3.4	7.94328e+09	0.0775277	320.537
41694	0.916667	15.7371	700.807	0	75.5517	3.4	7.94328e+09	0.0775065	322.453
41694	0.958333	14.8876	716.016	0	71.1724	3.4	7.94328e+09	0.0774853	324.369
41695	0	23.7615	731.224	0	66.7931	3.4	7.94328e+09	0.0774641	326.285
41695	0.0416667	34.2861	690.283	0	62.4138	3.4	7.94328e+09	0.0774429	328.202
41695	0.0833333	40.3042	649.341	0	58.0345	3.4	7.94328e+09	0.0774217	330.118
41695	0.125	48.266	608.399	0	53.6552	3.4	7.94328e+09	0.0774005	332.034
41695	0.166667	58.6712	605.715	0	49.2759	3.4	7.94328e+09	0.0773794	333.95
41695	0.208333	65.4078	603.031	0	44.8966	3.4	7.94328e+09	0.0773582	338.747
41695	0.25	74.4019	600.346	0	40.5172	3.4	7.94328e+09	0.077337	343.543
41695	0.291667	88.0076	599.21	0	36.1379	3.4	7.94328e+09	0.0773158	336.66
41695	0.333333	84.9645	598.075	0	31.7586	3.4	7.94328e+09	0.0772946	333.29
41695	0.375	81.9206	596.939	1	27.3793	3.4	7.94328e+09	0.0772734	329.92
41695	0.416667	92.2168	609.055	0	24.8689	3.4	7.94328e+09	0.0772522	326.55
41695	0.458333	94.0541	621.171	0	24.2273	3.4	7.94328e+09	0.077231	323.181
41695	0.5	94.4165	633.286	0	25.4545	3.4	7.94328e+09	0.0772098	319.811
41695	0.541667	87.8768	639.539	0	26.6818	3.4	7.94328e+09	0.0771886	316.441
41695	0.583333	92.4206	645.791	0	27.9091	3.4	7.94328e+09	0.0771675	313.071
41695	0.625	86.2555	652.044	0	29.1364	3.4	7.94328e+09	0.0771463	309.702
41695	0.666667	61.2048	657.456	0	30.3636	3.4	7.94328e+09	0.0771251	306.332
41695	0.708333	50.2729	662.868	0	31.5909	3.4	7.94328e+09	0.0771039	302.962
41695	0.75	43.2118	668.281	0	32.8182	3.4	7.94328e+09	0.0770827	318.129
41695	0.791667	34.8801	672.921	0	34.0455	3.4	7.94328e+09	0.0770615	319.556
41695	0.833333	32.7668	677.561	0	35.2727	3.4	7.94328e+09	0.0770403	320.982
41695	0.875	26.7051	682.201	0	36.5	3.4	7.94328e+09	0.0770191	322.408
41695	0.916667	19.309	685.353	0	37.7273	3.4	7.94328e+09	0.0769979	323.834
41695	0.958333	15.686	688.505	0	38.9545	3.4	7.94328e+09	0.0769767	325.26
41696	0	26.2682	691.656	0	40.1818	3.4	7.94328e+09	0.0769556	326.686
41696	0.0416667	33.9431	662.985	0	41.4091	3.4	7.94328e+09	0.0769344	328.112
41696	0.0833333	47.046	634.313	0	42.6364	3.4	7.94328e+09	0.0769132	329.538
41696	0.125	59.3795	605.642	0	43.8636	3.4	7.94328e+09	0.076892	330.964
41696	0.166667	71.5469	604.039	0	45.0909	3.4	7.94328e+09	0.0768708	332.39
41696	0.208333	79.1147	602.437	0	46.3182	3.4	7.94328e+09	0.0768496	340.016
41696	0.25	84.9495	600.834	0	47.5455	3.4	7.94328e+09	0.0768284	341.501
41696	0.291667	92.7396	600.63	1	48.7727	3.4	7.94328e+09	0.0768072	342.986
41696	0.333333	85.1074	600.427	0	49.4221	3.40211	8.00137e+09	0.076786	339.315
41696	0.375	78.1017	600.223	0	49.4937	3.40633	8.11883e+09	0.0767648	335.643
41696	0.416667	75.851	609.919	0	48.9873	3.41266	8.29827e+09	0.0767437	331.971
41696	0.458333	72.4306	619.615	0	48.481	3.41899	8.48166e+09	0.0767225	328.3
41696	0.5	77.7167	629.311	0	47.9747	3.42532	8.66911e+09	0.0767013	324.628
41696	0.541667	71.4629	639.215	0	47.4684	3.43165	8.86071e+09	0.0766801	320.956
41696	0.583333	88.811	649.119	0	46.962	3.43797	9.05653e+09	0.0766589	317.285
41696	0.625	87.3905	659.023	0	46.4557	3.4443	9.25669e+09	0.0766377	313.613
41696	0.666667	70.5318	672.169	0	45.9494	3.45063	9.46127e+09	0.0766165	309.942
41696	0.708333	67.3419	685.316	0	45.443	3.45696	9.67037e+09	0.0765953	312.916
41696	0.75	53.8693	698.462	0	44.9367	3.46329	9.88409e+09	0.0765741	315.89
41696	0.791667	43.2913	705.636	0	44.4304	3.46962	1.01025e+10	0.0765529	317.728
41696	0.833333	38.6453	712.81	0	43.9241	3.47595	1.03258e+10	0.0765317	319.566
41696	0.875	30.1773	719.984	0	43.4177	3.48228	1.0554e+10	0.0765106	321.404
41696	0.916667	21.8598	725.454	0	42.9114	3.48861	1.07873e+10	0.0764894	323.241
41696	0.958333	18.2978	730.923	0	42.4051	3.49494	1.10257e+10	0.0764682	325.079
