# Supplementary material for: Ionospheric TEC anomalies analysis and prediction during six volcanic eruptions using a Hybrid ML-DL model and comparison with the AR/MLR Models
Source: PLoS One. 2026 Jul 24;21(7):e0354386. doi: 10.1371/journal.pone.0354386 (PMC13399517; doi:10.1371/journal.pone.0354386)
Supplement: S1 File — (ZIP) [file pone.0354386.s001.zip › dataset/mt.ruang.xlsx]

## Sheet: Sheet1
Date	Time (UTC)	TEC (TECU)	CO2_EMISSION	So2_emission	AVG_DEPTH	SESIMIC_COUNT	AVG_MAG	Sesimic_energy	Surface_Thermal_data
45323	0	23.6697	0.000422104	0.000152839	82.91	0	4.26667	1.67658e+11	297.92
45323	0.0416667	30.8425	0.000422122	0.000152821	97.853	0	4.28	1.76011e+11	298.177
45323	0.0833333	40.3451	0.00042214	0.000152802	112.796	0	4.29333	1.84364e+11	298.434
45323	0.125	46.1082	0.000422158	0.000152784	127.739	0	4.30667	1.92717e+11	298.691
45323	0.166667	52.36	0.000422175	0.000152766	142.682	0	4.32	2.0107e+11	298.948
45323	0.208333	60.8991	0.000422192	0.000152747	157.625	0	4.33333	2.09423e+11	299.205
45323	0.25	70.3092	0.00042221	0.000152729	172.568	0	4.34667	2.17776e+11	299.462
45323	0.291667	78.9104	0.000422227	0.00015271	187.511	0	4.36	2.26129e+11	299.719
45323	0.333333	77.6735	0.000422245	0.000152692	202.454	0	4.37333	2.34482e+11	299.976
45323	0.375	80.0207	0.000422262	0.000152673	217.397	0	4.38667	2.42836e+11	300.232
45323	0.416667	78.9409	0.000422276	0.000152655	232.34	1	4.4	2.51189e+11	300.489
45323	0.458333	73.1226	0.00042229	0.000152637	181.484	0	4.4	2.51189e+11	300.746
45323	0.5	62.4997	0.000422303	0.000152618	130.627	0	4.4	2.51189e+11	301.003
45323	0.541667	48.8157	0.000422317	0.0001526	79.771	1	4.4	2.51189e+11	301.26
45323	0.583333	45.1771	0.000422331	0.000152581	77.22	0	4.4875	5.72088e+11	301.517
45323	0.625	43.3627	0.000422345	0.000152563	74.669	0	4.575	8.92987e+11	301.774
45323	0.666667	42.5338	0.000422361	0.000152544	72.118	0	4.6625	1.21389e+12	302.031
45323	0.708333	33.5785	0.000422377	0.000152526	69.567	0	4.75	1.53479e+12	302.288
45323	0.75	24.464	0.000422393	0.000152508	67.016	0	4.8375	1.85569e+12	302.545
45323	0.791667	19.6302	0.000422406	0.000152489	64.465	0	4.925	2.17658e+12	302.802
45323	0.833333	15.404	0.00042242	0.000152471	61.914	0	5.0125	2.49748e+12	303.059
45323	0.875	15.2358	0.000422434	0.000152452	59.363	1	5.1	2.81838e+12	303.316
45323	0.916667	13.9189	0.000422442	0.000152465	61.6121	0	5	2.54546e+12	303.573
45323	0.958333	15.4566	0.000422451	0.000152478	63.8612	0	4.9	2.27253e+12	303.83
45324	0	22.5656	0.000422459	0.000152491	66.1103	0	4.8	1.99961e+12	304.087
45324	0.0416667	31.5159	0.000422466	0.000152504	68.3594	0	4.7	1.72668e+12	304.343
45324	0.0833333	41.0177	0.000422473	0.000152517	70.6085	0	4.6	1.45375e+12	304.6
45324	0.125	46.7217	0.00042248	0.000152529	72.8576	0	4.5	1.18083e+12	304.857
45324	0.166667	52.8213	0.000422488	0.000152542	75.1067	0	4.4	9.07902e+11	305.114
45324	0.208333	62.0963	0.000422496	0.000152555	77.3558	0	4.3	6.34977e+11	305.371
45324	0.25	75.0104	0.000422504	0.000152568	79.6049	0	4.2	3.62051e+11	305.628
45324	0.291667	86.1971	0.000422509	0.000152581	81.854	1	4.1	8.91251e+10	305.885
45324	0.333333	86.017	0.000422515	0.000152594	81.8207	0	4.17778	190333416723	306.142
45324	0.375	87.9274	0.000422521	0.000152607	81.7873	0	4.25556	2.91542e+11	306.399
45324	0.416667	85.5615	0.00042252	0.00015262	81.754	0	4.33333	3.9275e+11	306.656
45324	0.458333	76.857	0.00042252	0.000152633	81.7207	0	4.41111	4.93958e+11	306.913
45324	0.5	69.8044	0.000422519	0.000152645	81.6873	0	4.48889	5.95167e+11	307.17
45324	0.541667	65.3031	0.000422512	0.000152658	81.654	0	4.56667	6.96375e+11	307.427
45324	0.583333	60.0216	0.000422505	0.000152671	81.6207	0	4.64444	7.97583e+11	307.684
45324	0.625	66.8794	0.000422499	0.000152684	81.5873	0	4.72222	8.98792e+11	307.941
45324	0.666667	69.1412	0.000422492	0.000152697	81.554	1	4.8	1000000000000	308.198
45324	0.708333	47.5876	0.000422486	0.00015271	120.684	0	4.65	6.77407e+11	308.454
45324	0.75	34.1208	0.000422479	0.000152723	159.815	1	4.5	3.54813e+11	308.711
45324	0.791667	28.0982	0.000422474	0.000152736	111.882	0	4.475	4.80408e+11	308.968
45324	0.833333	21.7197	0.00042247	0.000152748	63.948	2	4.45	6.06002e+11	309.225
45324	0.875	18.0843	0.000422465	0.000152761	69.7585	0	4.4375	5.17299e+11	309.482
45324	0.916667	15.3111	0.000422457	0.000152774	75.569	0	4.425	4.28595e+11	309.739
45324	0.958333	16.0388	0.000422448	0.000152787	81.3795	0	4.4125	3.39892e+11	309.996
45325	0	20.4476	0.00042244	0.0001528	87.19	1	4.4	2.51189e+11	310.253
45325	0.0416667	26.6698	0.000422429	0.000152813	91.948	0	4.36667	2.26735e+11	310.51
45325	0.0833333	35.6059	0.000422418	0.000152826	96.706	0	4.33333	2.02282e+11	311.245
45325	0.125	45.8028	0.000422407	0.000152839	101.464	1	4.3	1.77828e+11	311.981
45325	0.166667	57.9838	0.000422399	0.000152851	93.167	0	4.35	2.14508e+11	312.716
45325	0.208333	66.0784	0.00042239	0.000152864	84.87	1	4.4	2.51189e+11	313.452
45325	0.25	76.1206	0.000422382	0.000152877	83.194	1	4.3	1.77828e+11	314.187
45325	0.291667	82.9512	0.000422381	0.00015289	59.5435	0	4.65	1.08655e+12	314.923
45325	0.333333	82.4511	0.00042238	0.000152903	35.893	1	5	1.99526e+12	315.658
45325	0.375	87.8034	0.00042238	0.000152916	39.4785	0	4.95	1.83122e+12	316.393
45325	0.416667	87.7319	0.000422379	0.000152929	43.064	0	4.9	1.66717e+12	317.129
45325	0.458333	77.833	0.000422378	0.000152942	46.6495	0	4.85	1.50313e+12	317.864
45325	0.5	71.0204	0.000422378	0.000152954	50.235	0	4.8	1.33908e+12	318.6
45325	0.541667	68.0127	0.000422374	0.000152967	53.8205	0	4.75	1.17504e+12	319.335
45325	0.583333	61.8952	0.000422371	0.00015298	57.406	0	4.7	1.01099e+12	320.07
45325	0.625	68.6234	0.000422368	0.000152993	60.9915	0	4.65	8.46948e+11	320.806
45325	0.666667	67.8676	0.000422363	0.000153006	64.577	0	4.6	6.82903e+11	321.541
45325	0.708333	44.137	0.000422358	0.000153019	68.1625	0	4.55	5.18858e+11	322.277
45325	0.75	34.3488	0.000422353	0.000153032	71.748	1	4.5	3.54813e+11	323.012
45325	0.791667	28.1675	0.000422347	0.000153045	68.8395	0	4.65	6.77407e+11	323.748
45325	0.833333	22.0372	0.00042234	0.000153057	65.931	1	4.8	1000000000000	324.483
45325	0.875	18.0765	0.000422333	0.00015307	68.0105	0	4.6	6.25594e+11	325.218
45325	0.916667	13.9359	0.000422327	0.000153083	70.09	1	4.4	2.51189e+11	325.954
45325	0.958333	13.5411	0.000422322	0.000153096	76.11	0	4.4	2.51189e+11	326.689
45326	0	21.4277	0.000422316	0.000153109	82.13	0	4.4	2.51189e+11	327.425
45326	0.0416667	31.3668	0.000422312	0.000153122	88.15	1	4.4	2.51189e+11	328.16
45326	0.0833333	39.1061	0.000422309	0.000153135	83.5529	0	4.38235	2.41655e+11	327.561
45326	0.125	46.9118	0.000422305	0.000153148	78.9559	0	4.36471	2.32122e+11	326.962
45326	0.166667	56.7387	0.000422307	0.00015316	74.3588	0	4.34706	2.22589e+11	326.363
45326	0.208333	59.4389	0.000422309	0.000153173	69.7618	0	4.32941	2.13056e+11	325.763
45326	0.25	63.9057	0.00042231	0.000153186	65.1647	0	4.31176	2.03523e+11	325.164
45326	0.291667	72.9309	0.000422314	0.000153199	60.5676	0	4.29412	1.9399e+11	324.565
45326	0.333333	78.5278	0.000422319	0.000153212	55.9706	0	4.27647	1.84457e+11	323.966
45326	0.375	76.6619	0.000422323	0.000153225	51.3735	0	4.25882	1.74923e+11	323.367
45326	0.416667	74.2409	0.000422329	0.000153238	46.7765	0	4.24118	1.6539e+11	322.768
45326	0.458333	75.6885	0.000422335	0.000153251	42.1794	0	4.22353	1.55857e+11	322.169
45326	0.5	69.2724	0.000422341	0.000153263	37.5824	0	4.20588	1.46324e+11	321.569
45326	0.541667	65.0335	0.000422348	0.000153276	32.9853	0	4.18824	1.36791e+11	320.97
45326	0.583333	62.2235	0.000422354	0.000153289	28.3882	0	4.17059	1.27258e+11	320.371
45326	0.625	71.4991	0.00042236	0.000153302	23.7912	0	4.15294	1.17725e+11	319.772
45326	0.666667	69.5975	0.000422367	0.000153315	19.1941	0	4.13529	1.08191e+11	319.173
45326	0.708333	50.33	0.000422375	0.000153328	14.5971	0	4.11765	9.86582e+10	318.574
45326	0.75	38.6989	0.000422382	0.000153341	10	1	4.1	8.91251e+10	317.974
45326	0.791667	32.435	0.000422392	0.000153354	12.0075	0	4.13846	1.20822e+11	317.375
45326	0.833333	25.2623	0.000422401	0.000153366	14.0151	0	4.17692	1.52519e+11	316.776
45326	0.875	22.2428	0.00042241	0.000153379	16.0226	0	4.21538	1.84216e+11	316.177
45326	0.916667	19.1065	0.000422422	0.000153392	18.0302	0	4.25385	2.15913e+11	315.578
45326	0.958333	18.8259	0.000422433	0.000153405	20.0377	0	4.29231	2.47611e+11	314.979
45327	0	25.5081	0.000422444	0.000153418	22.0452	0	4.33077	2.79308e+11	314.38
45327	0.0416667	33.7464	0.000422458	0.000153431	24.0528	0	4.36923	3.11005e+11	313.78
45327	0.0833333	41.3851	0.000422471	0.000153444	26.0603	0	4.40769	3.42702e+11	313.181
45327	0.125	49.6292	0.000422484	0.000153457	28.0678	0	4.44615	3.74399e+11	312.582
45327	0.166667	63.9065	0.000422497	0.000153469	30.0754	0	4.48462	4.06096e+11	311.983
45327	0.208333	73.4701	0.00042251	0.000153482	32.0829	0	4.52308	4.37793e+11	311.384
45327	0.25	82.4491	0.000422522	0.000153495	34.0905	0	4.56154	4.6949e+11	310.785
45327	0.291667	86.9021	0.00042253	0.000153508	36.098	1	4.6	5.01187e+11	310.186
45327	0.333333	87.3993	0.000422538	0.000153521	52.3827	0	4.63333	5.70107e+11	309.586
45327	0.375	97.4833	0.000422545	0.000153534	68.6673	0	4.66667	6.39026e+11	308.987
45327	0.416667	98.5227	0.000422541	0.000153547	84.952	1	4.7	7.07946e+11	308.388
45327	0.458333	86.004	0.000422536	0.00015356	71.527	0	4.8	1.06024e+12	307.789
45327	0.5	81.879	0.000422532	0.000153572	58.102	1	4.9	1.41254e+12	307.19
45327	0.541667	75.4897	0.000422518	0.000153585	56.8302	0	4.8	1.24711e+12	306.591
45327	0.583333	66.3191	0.000422504	0.000153598	55.5585	0	4.7	1.08168e+12	305.991
45327	0.625	67.6728	0.00042249	0.000153611	54.2867	0	4.6	9.16258e+11	305.392
45327	0.666667	71.7991	0.000422478	0.000153624	53.015	0	4.5	7.50831e+11	304.793
45327	0.708333	51.4468	0.000422465	0.000153637	51.7433	0	4.4	5.85405e+11	304.194
45327	0.75	41.1987	0.000422453	0.00015365	50.4715	0	4.3	4.19978e+11	303.595
45327	0.791667	35.3467	0.000422444	0.000153663	49.1998	0	4.2	2.54552e+11	302.996
45327	0.833333	28.7548	0.000422434	0.000153675	47.928	1	4.1	8.91251e+10	302.397
45327	0.875	28.8992	0.000422425	0.000153688	48.3952	0	4.1	8.91251e+10	301.797
45327	0.916667	29.9047	0.000422411	0.000153701	48.8624	0	4.1	8.91251e+10	301.198
45327	0.958333	28.1629	0.000422397	0.000153714	49.3295	0	4.1	8.91251e+10	300.599
45328	0	38.8394	0.000422384	0.000153727	49.7967	0	4.1	8.91251e+10	300
45328	0.0416667	48.1207	0.000422381	0.00015374	50.2639	0	4.1	8.91251e+10	302.865
45328	0.0833333	53.0509	0.000422378	0.000153753	50.7311	0	4.1	8.91251e+10	305.729
45328	0.125	55.6618	0.000422375	0.000153766	51.1983	0	4.1	8.91251e+10	308.594
45328	0.166667	66.3804	0.000422382	0.000153778	51.6655	0	4.1	8.91251e+10	311.458
45328	0.208333	73.2551	0.000422389	0.000153791	52.1326	0	4.1	8.91251e+10	314.323
45328	0.25	81.7872	0.000422397	0.000153804	52.5998	0	4.1	8.91251e+10	317.188
45328	0.291667	88.3528	0.000422405	0.000153817	53.067	1	4.1	8.91251e+10	320.052
45328	0.333333	94.8793	0.000422413	0.00015383	60.7285	0	4.13333	1.03909e+11	322.917
45328	0.375	97.8372	0.000422422	0.000153843	68.39	0	4.16667	1.18693e+11	325.782
45328	0.416667	90.1156	0.000422424	0.000153856	76.0515	0	4.2	1.33477e+11	328.646
45328	0.458333	84.6059	0.000422426	0.000153869	83.713	0	4.23333	1.4826e+11	331.511
45328	0.5	73.4296	0.000422428	0.000153881	91.3745	0	4.26667	1.63044e+11	334.375
45328	0.541667	63.2445	0.000422427	0.000153894	99.036	1	4.3	1.77828e+11	337.24
45328	0.583333	62.3374	0.000422427	0.000153907	52.252	1	5.1	2.81838e+12	334.149
45328	0.625	66.5274	0.000422427	0.00015392	185.57	1	4.3	1.77828e+11	331.058
45328	0.666667	70.5275	0.000422428	0.000153933	168.84	0	4.32222	1.97493e+11	327.967
45328	0.708333	48.4764	0.000422429	0.000153946	152.11	0	4.34444	2.17158e+11	324.876
45328	0.75	35.6979	0.00042243	0.000153959	135.38	0	4.36667	2.36823e+11	321.785
45328	0.791667	28.193	0.000422424	0.000153972	118.65	0	4.38889	2.56488e+11	318.695
45328	0.833333	23.982	0.000422417	0.000153984	101.92	0	4.41111	2.76153e+11	315.604
45328	0.875	22.7835	0.000422411	0.000153997	85.19	0	4.43333	2.95818e+11	312.513
45328	0.916667	17.5834	0.000422397	0.00015401	68.46	0	4.45556	3.15483e+11	309.422
45328	0.958333	17.2671	0.000422383	0.000154023	51.73	0	4.47778	3.35148e+11	306.331
45329	0	23.9801	0.000422369	0.000154036	35	1	4.5	3.54813e+11	303.24
45329	0.0416667	34.6481	0.000422358	0.000154049	42.9135	0	4.68333	2.42326e+12	303.878
45329	0.0833333	40.9588	0.000422347	0.000154062	50.827	3	4.86667	4.49171e+12	304.516
45329	0.125	49.9037	0.000422336	0.000154075	50.4467	0	4.74444	3.11275e+12	305.154
45329	0.166667	61.7779	0.000422332	0.000154087	50.0663	0	4.62222	1.73378e+12	305.792
45329	0.208333	71.6277	0.000422328	0.0001541	49.686	1	4.5	3.54813e+11	306.43
45329	0.25	80.5889	0.000422325	0.000154113	64.5442	0	4.46154	3.32374e+11	307.068
45329	0.291667	92.3678	0.000422325	0.000154126	79.4023	0	4.42308	3.09934e+11	307.706
45329	0.333333	91.6208	0.000422326	0.000154139	94.2605	0	4.38462	2.87494e+11	308.344
45329	0.375	93.1526	0.000422326	0.000154152	109.119	0	4.34615	2.65054e+11	308.983
45329	0.416667	91.9264	0.00042233	0.000154165	123.977	0	4.30769	2.42614e+11	309.621
45329	0.458333	85.6114	0.000422334	0.000154178	138.835	0	4.26923	2.20174e+11	310.259
45329	0.5	80.9751	0.000422337	0.00015419	153.693	0	4.23077	1.97735e+11	310.897
45329	0.541667	76.3051	0.000422348	0.000154203	168.551	0	4.19231	1.75295e+11	311.535
45329	0.583333	74.3541	0.000422359	0.000154216	183.409	0	4.15385	1.52855e+11	312.173
45329	0.625	74.309	0.00042237	0.000154229	198.268	0	4.11538	1.30415e+11	312.811
45329	0.666667	67.8907	0.000422388	0.000154242	213.126	0	4.07692	1.07975e+11	313.449
45329	0.708333	51.2049	0.000422406	0.000154255	227.984	0	4.03846	8.55356e+10	314.087
45329	0.75	42.6186	0.000422424	0.000154268	242.842	1	4	6.30957e+10	314.725
45329	0.791667	32.7435	0.000422443	0.000154281	43.25	2	4.9	4.48226e+12	315.363
45329	0.833333	25.7803	0.000422461	0.000154293	64.382	1	4.7	7.07946e+11	316.001
45329	0.875	22.4292	0.000422479	0.000154306	55.9575	0	4.45	4.16919e+11	316.639
45329	0.916667	19.4348	0.00042249	0.000154319	47.533	1	4.2	1.25893e+11	317.277
45329	0.958333	20.7474	0.000422501	0.000154332	67.4007	0	4.26667	1.67658e+11	317.915
45330	0	31.2504	0.000422512	0.000154345	87.2683	0	4.33333	2.09423e+11	318.553
45330	0.0416667	39.2871	0.000422517	0.000154358	107.136	1	4.4	2.51189e+11	319.191
45330	0.0833333	46.6582	0.000422523	0.000154371	96.8295	0	4.3875	2.42019e+11	319.829
45330	0.125	55.0381	0.000422528	0.000154384	86.523	0	4.375	2.32848e+11	320.467
45330	0.166667	69.3712	0.000422533	0.000154397	76.2165	0	4.3625	2.23678e+11	321.106
45330	0.208333	82.9427	0.000422538	0.000154409	65.91	0	4.35	2.14508e+11	321.744
45330	0.25	92.8791	0.000422543	0.000154422	55.6035	0	4.3375	2.05338e+11	322.382
45330	0.291667	95.2282	0.000422545	0.000154435	45.297	0	4.325	1.96168e+11	323.02
45330	0.333333	97.3502	0.000422548	0.000154448	34.9905	0	4.3125	1.86998e+11	323.658
45330	0.375	102.704	0.00042255	0.000154461	24.684	1	4.3	1.77828e+11	324.296
45330	0.416667	98.3719	0.000422548	0.000154474	55.9718	0	4.38333	3.14857e+11	324.934
45330	0.458333	90.8532	0.000422546	0.000154487	87.2597	0	4.46667	4.51885e+11	325.572
45330	0.5	81.4377	0.000422543	0.0001545	118.547	0	4.55	5.88914e+11	326.21
45330	0.541667	78.2027	0.000422537	0.000154512	149.835	0	4.63333	7.25943e+11	326.168
45330	0.583333	80.1538	0.000422531	0.000154525	181.123	0	4.71667	8.62971e+11	326.127
45330	0.625	87.7599	0.000422524	0.000154538	212.411	1	4.8	1000000000000	326.085
45330	0.666667	79.424	0.000422515	0.000154551	186.76	0	4.55	5.88914e+11	326.043
45330	0.708333	58.2698	0.000422506	0.000154564	161.108	1	4.3	1.77828e+11	326.002
45330	0.75	46.4774	0.000422496	0.000154577	135.528	0	4.325	2.90141e+11	325.96
45330	0.791667	33.7645	0.000422486	0.00015459	109.948	0	4.35	4.02454e+11	325.918
45330	0.833333	25.8453	0.000422475	0.000154603	84.368	0	4.375	5.14767e+11	325.876
45330	0.875	20.5421	0.000422465	0.000154615	58.788	2	4.4	6.2708e+11	325.835
45330	0.916667	14.9673	0.000422456	0.000154628	62.3029	0	4.41429	5.88185e+11	325.793
45330	0.958333	15.7635	0.000422447	0.000154641	65.8177	0	4.42857	5.49289e+11	325.751
45331	0	24.6762	0.000422438	0.000154654	69.3326	0	4.44286	5.10394e+11	325.71
45331	0.0416667	38.5247	0.000422433	0.000154667	72.8474	0	4.45714	4.71499e+11	325.668
45331	0.0833333	49.5793	0.000422427	0.00015468	76.3623	0	4.47143	4.32604e+11	325.626
45331	0.125	58.3186	0.000422422	0.000154693	79.8771	0	4.48571	3.93709e+11	325.585
45331	0.166667	71.6324	0.000422418	0.000154706	83.392	1	4.5	3.54813e+11	325.543
45331	0.208333	82.2768	0.000422414	0.000154718	195.213	0	4.45	3.10567e+11	325.501
45331	0.25	92.2057	0.00042241	0.000154731	307.034	0	4.4	2.66321e+11	325.46
45331	0.291667	95.8881	0.000422409	0.000154744	418.856	0	4.35	2.22074e+11	325.418
45331	0.333333	100.893	0.000422409	0.000154757	530.677	1	4.3	1.77828e+11	325.376
45331	0.375	101.915	0.000422409	0.00015477	506.123	0	4.29167	1.735e+11	325.335
45331	0.416667	92.6328	0.000422416	0.000154783	481.569	0	4.28333	1.69172e+11	325.293
45331	0.458333	85.0421	0.000422423	0.000154796	457.014	0	4.275	1.64844e+11	325.251
45331	0.5	77.844	0.000422431	0.000154809	432.46	0	4.26667	1.60516e+11	325.209
45331	0.541667	72.5235	0.000422442	0.000154821	407.906	0	4.25833	1.56188e+11	325.168
45331	0.583333	70.2752	0.000422453	0.000154834	383.352	0	4.25	1.5186e+11	325.126
45331	0.625	68.8811	0.000422465	0.000154847	358.798	0	4.24167	1.47532e+11	325.084
45331	0.666667	65.6336	0.00042248	0.00015486	334.244	0	4.23333	1.43204e+11	325.043
45331	0.708333	52.5419	0.000422495	0.000154873	309.69	0	4.225	1.38876e+11	325.001
45331	0.75	39.3076	0.000422511	0.000154886	285.135	0	4.21667	1.34548e+11	324.959
45331	0.791667	26.422	0.000422526	0.000154899	260.581	0	4.20833	1.3022e+11	324.918
45331	0.833333	20.0317	0.000422541	0.000154912	236.027	1	4.2	1.25893e+11	324.876
45331	0.875	16.7223	0.000422556	0.000154924	206.88	0	4.42857	4.62545e+12	324.834
45331	0.916667	13.5529	0.000422566	0.000154937	177.734	0	4.65714	9.125e+12	324.793
45331	0.958333	14.347	0.000422577	0.00015495	148.587	0	4.88571	1.36246e+13	324.751
45332	0	26.3796	0.000422588	0.000154963	119.44	0	5.11429	1.81241e+13	324.709
45332	0.0416667	37.6489	0.000422593	0.000154976	90.2934	0	5.34286	2.26237e+13	324.668
45332	0.0833333	47.7976	0.000422598	0.000154989	61.1467	0	5.57143	2.71232e+13	324.626
45332	0.125	57.2651	0.000422604	0.000155002	32	1	5.8	3.16228e+13	324.584
45332	0.166667	68.4658	0.000422606	0.000155015	41.0795	0	5.6	1.9783e+13	324.542
45332	0.208333	77.8544	0.000422608	0.000155027	50.159	1	5.4	7.94328e+12	324.501
45332	0.25	83.2642	0.000422609	0.00015504	82.863	1	4.3	1.77828e+11	324.459
45332	0.291667	86.7514	0.000422608	0.000155053	83.7276	0	4.32727	2.07224e+11	324.417
45332	0.333333	83.4529	0.000422607	0.000155066	84.5923	0	4.35455	2.36621e+11	324.376
45332	0.375	79.3007	0.000422606	0.000155079	85.4569	0	4.38182	2.66017e+11	324.334
45332	0.416667	77.6788	0.000422606	0.000155092	86.3215	0	4.40909	2.95413e+11	324.292
45332	0.458333	80.8896	0.000422607	0.000155105	87.1862	0	4.43636	3.24809e+11	324.251
45332	0.5	72.6949	0.000422607	0.000155118	88.0508	0	4.46364	3.54206e+11	324.209
45332	0.541667	69.5634	0.000422609	0.00015513	88.9155	0	4.49091	3.83602e+11	324.167
45332	0.583333	65.2923	0.000422611	0.000155143	89.7801	0	4.51818	4.12998e+11	324.126
45332	0.625	72.6545	0.000422613	0.000155156	90.6447	0	4.54545	4.42395e+11	324.084
45332	0.666667	73.254	0.000422614	0.000155169	91.5094	0	4.57273	4.71791e+11	324.042
45332	0.708333	60.7098	0.000422616	0.000155182	92.374	1	4.6	5.01187e+11	324.001
45332	0.75	47.9902	0.000422617	0.000155195	149.442	0	4.5	3.76188e+11	323.959
45332	0.791667	32.4982	0.000422614	0.000155208	206.51	1	4.4	2.51189e+11	323.917
45332	0.833333	25.467	0.000422611	0.000155221	182.363	0	4.4	2.51189e+11	323.875
45332	0.875	24.0205	0.000422608	0.000155233	158.217	0	4.4	2.51189e+11	323.834
45332	0.916667	23.2002	0.000422598	0.000155246	134.07	0	4.4	2.51189e+11	323.792
45332	0.958333	22.468	0.000422589	0.000155259	109.924	0	4.4	2.51189e+11	323.75
45333	0	27.6309	0.000422579	0.000155272	85.7771	0	4.4	2.51189e+11	323.709
45333	0.0416667	37.3724	0.000422567	0.000155285	61.6306	0	4.4	2.51189e+11	323.667
45333	0.0833333	47.4385	0.000422554	0.000155298	37.484	1	4.4	2.51189e+11	323.625
45333	0.125	62.9434	0.000422541	0.000155311	42.7865	0	4.35	2.14508e+11	323.584
45333	0.166667	75.6538	0.00042253	0.000155324	48.089	1	4.3	1.77828e+11	323.542
45333	0.208333	85.0452	0.000422519	0.000155336	56.9733	0	4.2875	2.09301e+11	323.5
45333	0.25	96.1456	0.000422508	0.000155349	65.8575	0	4.275	2.40774e+11	323.459
45333	0.291667	97.8894	0.0004225	0.000155362	74.7417	0	4.2625	2.72247e+11	323.417
45333	0.333333	104.212	0.000422492	0.000155375	83.626	2	4.25	3.0372e+11	323.375
45333	0.375	110.018	0.000422484	0.000155388	90.8398	0	4.32	3.43214e+11	323.334
45333	0.416667	102.328	0.000422473	0.000155401	98.0536	0	4.39	3.82707e+11	323.292
45333	0.458333	90.8088	0.000422461	0.000155414	105.267	0	4.46	4.22201e+11	323.25
45333	0.5	74.1369	0.00042245	0.000155427	112.481	0	4.53	4.61694e+11	323.208
45333	0.541667	69.1572	0.000422436	0.000155439	119.695	1	4.6	5.01187e+11	323.167
45333	0.583333	66.8354	0.000422423	0.000155452	113.18	0	4.65385	8.95205e+11	323.125
45333	0.625	73.6381	0.000422409	0.000155465	106.665	0	4.70769	1.28922e+12	323.083
45333	0.666667	64.0331	0.000422396	0.000155478	100.15	0	4.76154	1.68324e+12	323.042
45333	0.708333	36.522	0.000422383	0.000155491	93.635	0	4.81538	2.07726e+12	323
45333	0.75	30.3406	0.00042237	0.000155504	87.12	0	4.86923	2.47127e+12	322.958
45333	0.791667	27.064	0.000422357	0.000155517	80.605	0	4.92308	2.86529e+12	322.917
45333	0.833333	27.937	0.000422344	0.00015553	74.09	0	4.97692	3259308935776	322.875
45333	0.875	28.4641	0.000422332	0.000155542	67.575	0	5.03077	3.65333e+12	322.833
45333	0.916667	24.5503	0.00042232	0.000155555	61.06	0	5.08462	4.04734e+12	322.792
45333	0.958333	23.4835	0.000422308	0.000155568	54.545	0	5.13846	4.44136e+12	322.75
45334	0	33.0532	0.000422297	0.000155581	48.03	0	5.19231	4835378479861	322.708
45334	0.0416667	46.6792	0.00042229	0.000155594	41.515	0	5.24615	5.2294e+12	322.667
45334	0.0833333	56.2895	0.000422284	0.000155607	35	1	5.3	5.62341e+12	322.625
45334	0.125	65.2714	0.000422278	0.00015562	45.9318	0	5.2	5.16222e+12	322.583
45334	0.166667	78.149	0.000422279	0.000155633	56.8637	0	5.1	4.70103e+12	322.541
45334	0.208333	84.8501	0.000422281	0.000155645	67.7955	0	5	4.23984e+12	322.5
45334	0.25	93.1683	0.000422282	0.000155658	78.7273	0	4.9	3.77865e+12	322.458
45334	0.291667	96.2121	0.000422284	0.000155671	89.6592	0	4.8	3.31746e+12	322.416
45334	0.333333	94.3425	0.000422285	0.000155684	100.591	0	4.7	2.85627e+12	322.375
45334	0.375	88.6799	0.000422287	0.000155697	111.523	0	4.6	2.39508e+12	322.333
45334	0.416667	87.1982	0.000422282	0.00015571	122.455	0	4.5	1.93389e+12	322.291
45334	0.458333	81.9808	0.000422277	0.000155723	133.387	0	4.4	1.4727e+12	322.25
45334	0.5	71.0143	0.000422272	0.000155736	144.318	0	4.3	1.01151e+12	322.208
45334	0.541667	70.4409	0.000422261	0.000155748	155.25	0	4.2	5.50316e+11	322.166
45334	0.583333	73.7069	0.00042225	0.000155761	166.182	1	4.1	8.91251e+10	322.125
45334	0.625	83.4969	0.000422239	0.000155774	60.4495	2	4.55	9.59134e+11	322.083
45334	0.666667	75.8427	0.000422228	0.000155787	70.0506	0	4.58	1.12078e+12	322.041
45334	0.708333	59.5514	0.000422218	0.0001558	79.6517	0	4.61	1.28242e+12	322
45334	0.75	43.7655	0.000422207	0.000155813	89.2528	0	4.64	1.44406e+12	321.958
45334	0.791667	31.8616	0.000422203	0.000155826	98.8539	0	4.67	1.60571e+12	321.916
45334	0.833333	26.9247	0.000422199	0.000155839	108.455	2	4.7	1.76735e+12	321.874
45334	0.875	20.9349	0.000422196	0.000155851	83.949	0	4.75	1.67865e+12	321.833
45334	0.916667	16.4834	0.000422194	0.000155864	59.443	0	4.8	1.58994e+12	321.791
45334	0.958333	15.9042	0.000422192	0.000155877	34.937	0	4.85	1.50124e+12	321.749
45335	0	22.767	0.00042219	0.00015589	10.431	1	4.9	1.41254e+12	321.708
45335	0.0416667	30.4095	0.000422192	0.000155903	15.4227	0	4.84286	1.26143e+12	321.666
45335	0.0833333	41.3723	0.000422194	0.000155916	20.4144	0	4.78571	1.11033e+12	321.624
45335	0.125	53.3417	0.000422196	0.000155929	25.4061	0	4.72857	9.59227e+11	321.583
45335	0.166667	66.7094	0.000422203	0.000155942	30.3979	0	4.67143	8.08124e+11	321.541
45335	0.208333	79.1691	0.000422209	0.000155954	35.3896	0	4.61429	6.5702e+11	321.499
45335	0.25	92.1875	0.000422216	0.000155967	40.3813	0	4.55714	5.05917e+11	321.458
45335	0.291667	96.3332	0.000422222	0.00015598	45.373	1	4.5	3.54813e+11	321.416
45335	0.333333	96.6864	0.000422228	0.000155993	47.4585	0	4.6	5.3138e+11	321.374
45335	0.375	99.9292	0.000422235	0.000156006	49.544	1	4.7	7.07946e+11	321.333
45335	0.416667	92.9982	0.000422237	0.000156019	44.601	0	4.7125	7.44453e+11	321.291
45335	0.458333	87.6191	0.00042224	0.000156032	39.658	0	4.725	7.80959e+11	321.249
45335	0.5	78.7442	0.000422243	0.000156045	34.715	0	4.7375	8.17466e+11	321.207
45335	0.541667	77.4123	0.00042224	0.000156058	29.772	0	4.75	8.53973e+11	321.166
45335	0.583333	78.3166	0.000422238	0.00015607	24.829	0	4.7625	8.9048e+11	321.124
45335	0.625	82.3404	0.000422236	0.000156083	19.886	0	4.775	9.26986e+11	321.082
45335	0.666667	60.1371	0.000422228	0.000156096	14.943	0	4.7875	9.63493e+11	321.041
45335	0.708333	42.5607	0.000422219	0.000156109	10	1	4.8	1000000000000	320.999
45335	0.75	38.2399	0.000422211	0.000156122	10	0	4.7	7.84938e+11	320.957
45335	0.791667	32.8515	0.000422198	0.000156135	10	0	4.6	5.69876e+11	320.916
45335	0.833333	34.0354	0.000422186	0.000156148	10	1	4.5	3.54813e+11	320.874
45335	0.875	32.7052	0.000422173	0.000156161	14.9451	0	4.52727	4.13467e+11	320.832
45335	0.916667	26.9024	0.000422163	0.000156173	19.8902	0	4.55455	4.7212e+11	320.791
45335	0.958333	21.6581	0.000422153	0.000156186	24.8353	0	4.58182	5.30773e+11	320.749
45337	0	26.8146	0.000422143	0.000156508	33.6045	0	4.6	5.01187e+11	320.707
45337	0.0416667	34.8041	0.000422142	0.000156521	33.7911	0	4.6	5.01187e+11	320.666
45337	0.0833333	43.1745	0.000422142	0.000156534	33.9777	0	4.6	5.01187e+11	320.624
45337	0.125	54.7835	0.000422142	0.000156547	34.1643	0	4.6	5.01187e+11	320.582
45337	0.166667	65.4626	0.000422151	0.00015656	34.3508	0	4.6	5.01187e+11	320.54
45337	0.208333	76.2552	0.000422159	0.000156573	34.5374	0	4.6	5.01187e+11	320.499
45337	0.25	88.2706	0.000422167	0.000156585	34.724	0	4.6	5.01187e+11	320.457
45337	0.291667	98.3305	0.000422178	0.000156598	34.9106	0	4.6	5.01187e+11	320.415
45337	0.333333	101.1	0.00042219	0.000156611	35.0972	0	4.6	5.01187e+11	320.374
45337	0.375	102.182	0.000422201	0.000156624	35.2837	0	4.6	5.01187e+11	320.332
45337	0.416667	93.1494	0.000422207	0.000156637	35.4703	0	4.6	5.01187e+11	320.29
45337	0.458333	92.8918	0.000422213	0.00015665	35.6569	0	4.6	5.01187e+11	320.249
45337	0.5	83.3197	0.000422219	0.000156663	35.8435	0	4.6	5.01187e+11	320.207
45337	0.541667	74.6705	0.000422221	0.000156676	36.0301	0	4.6	5.01187e+11	320.165
45337	0.583333	78.6444	0.000422222	0.000156688	36.2167	0	4.6	5.01187e+11	320.124
45337	0.625	81.1261	0.000422224	0.000156701	36.4032	0	4.6	5.01187e+11	320.082
45337	0.666667	68.2992	0.000422225	0.000156714	36.5898	0	4.6	5.01187e+11	320.04
45337	0.708333	61.5854	0.000422227	0.000156727	36.7764	0	4.6	5.01187e+11	319.999
45337	0.75	47.4061	0.000422228	0.00015674	36.963	1	4.6	5.01187e+11	319.957
45337	0.791667	34.7952	0.00042223	0.000156753	161.698	0	4.475	3.98172e+11	319.915
45337	0.833333	30.9135	0.000422231	0.000156766	286.434	0	4.35	2.95156e+11	319.873
45337	0.875	27.8374	0.000422233	0.000156779	411.17	0	4.225	1.92141e+11	319.832									y
45337	0.916667	23.9471	0.000422233	0.000156791	535.905	1	4.1	8.91251e+10	319.79
45337	0.958333	23.1817	0.000422233	0.000156804	59.487	1	4.5	3.54813e+11	319.748
45338	0	30.7935	0.000422232	0.000156817	47.287	1	4.3	1.77828e+11	319.707
45338	0.0416667	38.3461	0.000422231	0.00015683	64.2998	0	4.33333	2.07326e+11	319.665
45338	0.0833333	47.0053	0.00042223	0.000156843	81.3127	0	4.36667	2.36823e+11	319.535
45338	0.125	59.0861	0.000422229	0.000156856	98.3255	0	4.4	2.66321e+11	319.405
45338	0.166667	70.2533	0.000422229	0.000156869	115.338	0	4.43333	2.95818e+11	319.274
45338	0.208333	82.8755	0.000422229	0.000156882	132.351	0	4.46667	3.25316e+11	319.144
45338	0.25	92.8775	0.000422229	0.000156894	149.364	1	4.5	3.54813e+11	319.014
45338	0.291667	98.6186	0.000422232	0.000156907	144.734	0	4.55	4.87029e+11	318.884
45338	0.333333	102.033	0.000422236	0.00015692	140.105	0	4.6	6.19244e+11	318.753
45338	0.375	98.9099	0.000422239	0.000156933	135.475	0	4.65	7.5146e+11	318.623
45338	0.416667	95.1086	0.00042224	0.000156946	130.845	0	4.7	8.83675e+11	318.493
45338	0.458333	96.7768	0.000422242	0.000156959	126.215	0	4.75	1.01589e+12	318.363
45338	0.5	83.5088	0.000422243	0.000156972	121.585	0	4.8	1.14811e+12	318.233
45338	0.541667	73.5399	0.000422243	0.000156985	116.956	0	4.85	1.28032e+12	318.102
45338	0.583333	85.5511	0.000422243	0.000156997	112.326	1	4.9	1.41254e+12	317.972
45338	0.625	86.6539	0.000422243	0.00015701	92.554	0	4.8	1.14811e+12	317.842
45338	0.666667	75.5769	0.00042224	0.000157023	72.782	0	4.7	8.83675e+11	317.712
45338	0.708333	60.2757	0.000422237	0.000157036	53.01	0	4.6	6.19244e+11	317.582
45338	0.75	44.2569	0.000422234	0.000157049	33.238	1	4.5	3.54813e+11	317.451
45338	0.791667	38.5097	0.000422232	0.000157062	10	1	4.5	3.54813e+11	317.321
45338	0.833333	32.3674	0.00042223	0.000157075	18.1462	0	4.5	3.54813e+11	317.191
45338	0.875	30.5306	0.000422227	0.000157088	26.2925	0	4.5	3.54813e+11	317.061
45338	0.916667	24.4641	0.000422225	0.0001571	34.4387	0	4.5	3.54813e+11	316.93
45338	0.958333	25.6881	0.000422223	0.000157113	42.585	0	4.5	3.54813e+11	316.8
45339	0	33.08	0.000422153	0.000157126	50.7313	0	4.5	3.54813e+11	316.67
45339	0.0416667	39.5592	0.000422152	0.000157139	58.8775	0	4.5	3.54813e+11	316.348
45339	0.0833333	46.2723	0.00042215	0.000157152	67.0238	0	4.5	3.54813e+11	316.026
45339	0.125	56.9575	0.000422149	0.000157165	75.17	1	4.5	3.54813e+11	315.704
45339	0.166667	65.1568	0.000422154	0.000157178	108.718	0	4.42857	3.13139e+11	315.382
45339	0.208333	72.6244	0.000422159	0.000157191	142.266	0	4.35714	2.71465e+11	315.06
45339	0.25	79.0385	0.000422163	0.000157203	175.814	0	4.28571	2.29792e+11	314.738
45339	0.291667	84.6591	0.00042217	0.000157216	209.363	0	4.21429	1.88118e+11	314.415
45339	0.333333	84.7661	0.000422177	0.000157229	242.911	0	4.14286	1.46444e+11	314.093
45339	0.375	81.6269	0.000422184	0.000157242	276.459	0	4.07143	1.0477e+11	313.771
45339	0.416667	85.1566	0.00042219	0.000157255	310.007	1	4	6.30957e+10	313.449
45339	0.458333	82.1682	0.000422195	0.000157268	184.232	1	4.2	1.25893e+11	313.127
45339	0.5	73.3096	0.000422201	0.000157281	175.956	0	4.18333	1.19765e+11	312.805
45339	0.541667	66.6898	0.000422206	0.000157294	167.68	0	4.16667	1.13637e+11	312.483
45339	0.583333	75.85	0.000422212	0.000157306	159.404	0	4.15	1.07509e+11	312.161
45339	0.625	75.0648	0.000422217	0.000157319	151.127	0	4.13333	1.01381e+11	311.839
45339	0.666667	60.9968	0.000422227	0.000157332	142.851	0	4.11667	9.5253e+10	311.517
45339	0.708333	40.4142	0.000422237	0.000157345	134.575	1	4.1	8.91251e+10	311.195
45339	0.75	30.2117	0.000422247	0.000157358	133.11	0	4.11944	1.1784e+11	310.873
45339	0.791667	26.0456	0.000422259	0.000157371	131.645	0	4.13889	1.46556e+11	310.55
45339	0.833333	23.5052	0.00042227	0.000157384	130.18	0	4.15833	1.75271e+11	310.228
45339	0.875	21.2451	0.000422282	0.000157397	128.715	0	4.17778	2.03987e+11	309.906
45339	0.916667	18.6056	0.000422289	0.000157409	127.25	0	4.19722	2.32702e+11	309.584
45339	0.958333	20.7873	0.000422295	0.000157422	125.785	0	4.21667	2.61417e+11	309.262
45340	0	29.4291	0.000422302	0.000157435	124.32	0	4.23611	2.90133e+11	308.94
45340	0.0416667	38.2113	0.000422303	0.000157448	122.855	0	4.25556	3.18848e+11	310.915
45340	0.0833333	44.5496	0.000422305	0.000157461	121.39	0	4.275	3.47564e+11	312.891
45340	0.125	54.7562	0.000422307	0.000157474	119.925	0	4.29444	3.76279e+11	314.866
45340	0.166667	66.5004	0.000422317	0.000157487	118.46	0	4.31389	4.04994e+11	316.842
45340	0.208333	77.401	0.000422328	0.0001575	116.995	0	4.33333	4.3371e+11	318.817
45340	0.25	83.5705	0.000422339	0.000157512	115.53	0	4.35278	4.62425e+11	320.792
45340	0.291667	89.021	0.000422369	0.000157525	114.065	0	4.37222	4.9114e+11	322.768
45340	0.333333	93.562	0.000422398	0.000157538	112.6	0	4.39167	5.19856e+11	324.743
45340	0.375	90.1426	0.000422427	0.000157551	111.135	0	4.41111	5.48571e+11	326.718
45340	0.416667	89.4379	0.000422471	0.000157564	109.67	0	4.43056	5.77287e+11	328.694
45340	0.458333	91.6586	0.000422514	0.000157577	108.205	2	4.45	6.06002e+11	330.669
45340	0.5	82.9151	0.000422557	0.00015759	122.065	0	4.4	4.63277e+11	332.645
45340	0.541667	77.1436	0.000422596	0.000157603	135.924	0	4.35	3.20553e+11	334.62
45340	0.583333	77.7547	0.000422634	0.000157615	149.784	1	4.3	1.77828e+11	334.249
45340	0.625	82.3958	0.000422673	0.000157628	138.113	0	4.3125	1.86998e+11	333.877
45340	0.666667	66.9992	0.000422696	0.000157641	126.442	0	4.325	1.96168e+11	333.506
45340	0.708333	51.6803	0.00042272	0.000157654	114.77	0	4.3375	2.05338e+11	333.134
45340	0.75	40.0117	0.000422743	0.000157667	103.099	0	4.35	2.14508e+11	332.763
45340	0.791667	33.3496	0.000422749	0.00015768	91.4278	0	4.3625	2.23678e+11	332.391
45340	0.833333	35.5089	0.000422755	0.000157693	79.7565	0	4.375	2.32848e+11	332.02
45340	0.875	34.9655	0.00042276	0.000157706	68.0853	0	4.3875	2.42019e+11	331.648
45340	0.916667	29.2807	0.00042275	0.000157718	56.414	1	4.4	2.51189e+11	331.277
45340	0.958333	25.9309	0.000422741	0.000157731	48.6783	0	4.35	2.24178e+11	330.905
45341	0	35.393	0.000422731	0.000157744	40.9427	0	4.3	1.97167e+11	330.534
45341	0.0416667	40.8148	0.000422721	0.000157757	33.207	0	4.25	1.70157e+11	330.162
45341	0.0833333	47.1043	0.000422711	0.00015777	25.4713	0	4.2	1.43146e+11	329.791
45341	0.125	56.8159	0.000422701	0.000157783	17.7357	0	4.15	1.16136e+11	329.419
45341	0.166667	65.5831	0.000422693	0.000157796	10	1	4.1	8.91251e+10	329.048
45341	0.208333	72.6898	0.000422685	0.000157809	15.0017	0	4.1087	9.29817e+10	328.676
45341	0.25	80.3666	0.000422678	0.000157822	20.0034	0	4.11739	9.68384e+10	328.305
45341	0.291667	88.1405	0.000422669	0.000157834	25.0051	0	4.12609	1.00695e+11	327.933
45341	0.333333	92.5988	0.000422659	0.000157847	30.0068	0	4.13478	1.04552e+11	327.562
45341	0.375	91.9275	0.00042265	0.00015786	35.0085	0	4.14348	1.08408e+11	327.19
45341	0.416667	89.5835	0.000422637	0.000157873	40.0102	0	4.15217	1.12265e+11	326.819
45341	0.458333	89.5469	0.000422623	0.000157886	45.0119	0	4.16087	1.16122e+11	326.447
45341	0.5	76.695	0.00042261	0.000157899	50.0136	0	4.16957	1.19978e+11	326.076
45341	0.541667	66.0528	0.000422598	0.000157912	55.0153	0	4.17826	1.23835e+11	325.704
45341	0.583333	73.7342	0.000422585	0.000157925	60.017	0	4.18696	1.27692e+11	325.333
45341	0.625	70.963	0.000422573	0.000157937	65.0187	0	4.19565	1.31548e+11	324.961
45341	0.666667	67.602	0.00042257	0.00015795	70.0203	0	4.20435	1.35405e+11	324.59
45341	0.708333	58.0097	0.000422567	0.000157963	75.022	0	4.21304	1.39261e+11	324.218
45341	0.75	45.4904	0.000422564	0.000157976	80.0237	0	4.22174	1.43118e+11	323.847
45341	0.791667	36.9064	0.000422568	0.000157989	85.0254	0	4.23043	1.46975e+11	323.475
45341	0.833333	31.6375	0.000422572	0.000158002	90.0271	0	4.23913	1.50831e+11	323.104
45341	0.875	26.0544	0.000422576	0.000158015	95.0288	0	4.24783	1.54688e+11	322.732
45341	0.916667	20.8342	0.000422577	0.000158028	100.031	0	4.25652	1.58545e+11	322.361
45341	0.958333	21.2714	0.000422579	0.00015804	105.032	0	4.26522	1.62401e+11	321.989
45342	0	28.0403	0.000422581	0.000158053	110.034	0	4.27391	1.66258e+11	321.618
45342	0.0416667	32.5295	0.000422578	0.000158066	115.036	0	4.28261	1.70115e+11	321.247
45342	0.0833333	39.6606	0.000422576	0.000158079	120.037	0	4.2913	1.73971e+11	320.875
45342	0.125	47.8725	0.000422574	0.000158092	125.039	1	4.3	1.77828e+11	320.504
45342	0.166667	56.1685	0.000422572	0.000158105	114.592	0	4.3	1.77828e+11	320.132
45342	0.208333	63.1988	0.000422569	0.000158118	104.145	0	4.3	1.77828e+11	319.761
45342	0.25	66.1871	0.000422567	0.000158131	93.6975	0	4.3	1.77828e+11	319.389
45342	0.291667	68.1485	0.000422562	0.000158143	83.2503	0	4.3	1.77828e+11	319.018
45342	0.333333	68.3145	0.000422557	0.000158156	72.8031	0	4.3	1.77828e+11	318.646
45342	0.375	67.1389	0.000422553	0.000158169	62.3559	0	4.3	1.77828e+11	318.275
45342	0.416667	68.6368	0.000422541	0.000158182	51.9087	0	4.3	1.77828e+11	317.903
45342	0.458333	66.3821	0.000422529	0.000158195	41.4615	0	4.3	1.77828e+11	317.532
45342	0.5	61.4943	0.000422518	0.000158208	31.0144	0	4.3	1.77828e+11	317.16
45342	0.541667	64.4118	0.000422506	0.000158221	20.5672	0	4.3	1.77828e+11	316.789
45342	0.583333	66.9107	0.000422495	0.000158234	10.12	1	4.3	1.77828e+11	316.417
45342	0.625	65.8472	0.000422484	0.000158246	9.343	0	4.35	2.14508e+11	316.046
45342	0.666667	55.9477	0.00042248	0.000158259	8.566	1	4.4	2.51189e+11	315.674
45342	0.708333	42.3125	0.000422476	0.000158272	10.9682	0	4.4	2.51189e+11	315.303
45342	0.75	30.0998	0.000422473	0.000158285	13.3704	0	4.4	2.51189e+11	314.931
45342	0.791667	26.0453	0.000422474	0.000158298	15.7727	0	4.4	2.51189e+11	314.56
45342	0.833333	22.2766	0.000422476	0.000158311	18.1749	0	4.4	2.51189e+11	314.188
45342	0.875	17.8422	0.000422478	0.000158324	20.5771	0	4.4	2.51189e+11	313.817
45342	0.916667	15.3797	0.000422481	0.000158337	22.9793	0	4.4	2.51189e+11	313.445
45342	0.958333	18.5136	0.000422485	0.000158349	25.3815	0	4.4	2.51189e+11	313.074
45343	0	25.1676	0.000422489	0.000158362	27.7837	0	4.4	2.51189e+11	312.702
45343	0.0416667	32.5081	0.000422496	0.000158375	30.186	0	4.4	2.51189e+11	312.331
45343	0.0833333	42.124	0.000422503	0.000158388	32.5882	0	4.4	2.51189e+11	311.959
45343	0.125	53.7729	0.000422511	0.000158401	34.9904	0	4.4	2.51189e+11	311.588
45343	0.166667	68.2638	0.000422523	0.000158414	37.3926	0	4.4	2.51189e+11	311.216
45343	0.208333	84.3853	0.000422536	0.000158427	39.7948	0	4.4	2.51189e+11	310.845
45343	0.25	89.72	0.000422548	0.00015844	42.197	0	4.4	2.51189e+11	310.473
45343	0.291667	94.3706	0.000422563	0.000158452	44.5993	0	4.4	2.51189e+11	310.102
45343	0.333333	100.066	0.000422578	0.000158465	47.0015	0	4.4	2.51189e+11	309.73
45343	0.375	94.8117	0.000422594	0.000158478	49.4037	0	4.4	2.51189e+11	309.359
45343	0.416667	92.5366	0.000422607	0.000158491	51.8059	0	4.4	2.51189e+11	308.987
45343	0.458333	91.907	0.000422621	0.000158504	54.2081	0	4.4	2.51189e+11	308.616
45343	0.5	79.7774	0.000422634	0.000158517	56.6103	0	4.4	2.51189e+11	308.244
45343	0.541667	74.6465	0.000422645	0.00015853	59.0126	0	4.4	2.51189e+11	307.873
45343	0.583333	70.8596	0.000422656	0.000158543	61.4148	0	4.4	2.51189e+11	307.502
45343	0.625	64.5859	0.000422667	0.000158555	63.817	1	4.4	2.51189e+11	307.13
45343	0.666667	56.1834	0.000422672	0.000158568	58.9245	0	4.36364	2.34089e+11	306.759
45343	0.708333	40.9775	0.000422677	0.000158581	54.0321	0	4.32727	2.1699e+11	306.387
45343	0.75	29.1739	0.000422682	0.000158594	49.1396	0	4.29091	1.99891e+11	306.016
45343	0.791667	24.7376	0.000422682	0.000158607	44.2472	0	4.25455	1.82791e+11	305.644
45343	0.833333	22.6123	0.000422682	0.00015862	39.3547	0	4.21818	1.65692e+11	305.273
45343	0.875	21.5948	0.000422682	0.000158633	34.4623	0	4.18182	1.48593e+11	304.901
45343	0.916667	16.9606	0.00042268	0.000158646	29.5698	0	4.14545	1.31493e+11	304.53
45343	0.958333	14.5315	0.000422678	0.000158658	24.6774	0	4.10909	1.14394e+11	304.158
45344	0	21.3442	0.000422676	0.000158671	19.7849	0	4.07273	9.72944e+10	303.787
45344	0.0416667	32.8119	0.00042268	0.000158684	14.8925	0	4.03636	8.01951e+10	303.787
45344	0.0833333	44.1528	0.000422684	0.000158697	10	1	4	6.30957e+10	303.788
45344	0.125	55.5137	0.000422689	0.00015871	16.4766	0	4.1	2.13034e+11	303.788
45344	0.166667	65.5177	0.000422706	0.000158723	22.9531	0	4.2	3.62972e+11	303.789
45344	0.208333	82.7687	0.000422722	0.000158736	29.4297	0	4.3	5.1291e+11	303.789
45344	0.25	87.2868	0.000422739	0.000158749	35.9062	0	4.4	6.62848e+11	303.79
45344	0.291667	92.212	0.00042277	0.000158761	42.3828	0	4.5	8.12786e+11	303.791
45344	0.333333	101.766	0.000422801	0.000158774	48.8593	0	4.6	9.62724e+11	303.791
45344	0.375	97.7717	0.000422832	0.000158787	55.3359	0	4.7	1.11266e+12	303.792
45344	0.416667	93.3372	0.000422863	0.0001588	61.8124	0	4.8	1.2626e+12	303.792
45344	0.458333	91.3809	0.000422893	0.000158813	68.289	1	4.9	1.41254e+12	303.793
45344	0.5	81.409	0.000422924	0.000158826	72.3764	0	4.82727	1.29223e+12	303.793
45344	0.541667	74.4979	0.000422938	0.000158839	76.4637	0	4.75455	1.17192e+12	303.794
45344	0.583333	82.2738	0.000422952	0.000158852	80.5511	0	4.68182	1.05161e+12	303.794
45344	0.625	81.3966	0.000422966	0.000158864	84.6385	0	4.60909	9.31297e+11	303.795
45344	0.666667	60.3038	0.000422966	0.000158877	88.7258	0	4.53636	8.10986e+11	303.796
45344	0.708333	50.6942	0.000422966	0.00015889	92.8132	0	4.46364	6.90676e+11	303.796
45344	0.75	39.7552	0.000422965	0.000158903	96.9005	0	4.39091	5.70366e+11	303.797
45344	0.791667	34.1772	0.00042296	0.000158916	100.988	0	4.31818	4.50056e+11	303.797
45344	0.833333	34.5221	0.000422955	0.000158929	105.075	0	4.24545	3.29746e+11	303.798
45344	0.875	30.8562	0.000422949	0.000158942	109.163	0	4.17273	2.09435e+11	303.798
45344	0.916667	21.1487	0.000422938	0.000158955	113.25	1	4.1	8.91251e+10	303.799
45344	0.958333	16.4969	0.000422927	0.000158967	22.696	1	4.4	2.51189e+11	303.799
45345	0	33.164	0.000422915	0.00015898	42.9033	0	4.4	2.51189e+11	303.8
45345	0.0416667	40.4265	0.000422905	0.000158993	63.1107	0	4.4	2.51189e+11	306.47
45345	0.0833333	45.9014	0.000422895	0.000159006	83.318	0	4.4	2.51189e+11	309.14
45345	0.125	55.2739	0.000422884	0.000159019	103.525	0	4.4	2.51189e+11	311.81
45345	0.166667	63.3337	0.000422883	0.000159032	123.733	0	4.4	2.51189e+11	314.48
45345	0.208333	73.8578	0.000422882	0.000159045	143.94	0	4.4	2.51189e+11	317.15
45345	0.25	82.8124	0.000422881	0.000159058	164.147	0	4.4	2.51189e+11	319.82
45345	0.291667	89.2105	0.000422892	0.00015907	184.355	0	4.4	2.51189e+11	322.49
45345	0.333333	88.3285	0.000422903	0.000159083	204.562	0	4.4	2.51189e+11	325.16
45345	0.375	81.669	0.000422914	0.000159096	224.769	0	4.4	2.51189e+11	327.83
45345	0.416667	76.8258	0.000422929	0.000159109	244.977	0	4.4	2.51189e+11	330.5
45345	0.458333	69.9618	0.000422945	0.000159122	265.184	1	4.4	2.51189e+11	333.17
45345	0.5	64.2929	0.00042296	0.000159135	201.321	0	4.35	2.14508e+11	335.84
45345	0.541667	63.3711	0.00042297	0.000159148	137.457	1	4.3	1.77828e+11	338.51
45345	0.583333	70.4076	0.000422981	0.000159161	121.381	0	4.33333	2.07326e+11	335.485
45345	0.625	76.6117	0.000422991	0.000159173	105.304	0	4.36667	2.36823e+11	332.46
45345	0.666667	62.321	0.000422997	0.000159186	89.228	0	4.4	2.66321e+11	329.435
45345	0.708333	50.0066	0.000423003	0.000159199	73.1517	0	4.43333	2.95818e+11	326.411
45345	0.75	34.8586	0.000423008	0.000159212	57.0753	0	4.46667	3.25316e+11	323.386
45345	0.791667	27.8446	0.00042301	0.000159225	40.999	1	4.5	3.54813e+11	320.361
45345	0.833333	24.8818	0.000423011	0.000159238	41.5232	0	4.525	391406850332	317.336
45345	0.875	22.694	0.000423012	0.000159251	42.0475	0	4.55	4.28e+11	314.311
45345	0.916667	22.1285	0.000423009	0.000159264	42.5718	0	4.575	4.64594e+11	311.286
45345	0.958333	24.274	0.000423007	0.000159276	43.096	1	4.6	5.01187e+11	308.262
45346	0	30.6633	0.000423004	0.000159289	10	1	5.2	3.98107e+12	305.237
45346	0.0416667	37.8058	0.000423001	0.000159302	41.4965	0	5.075	3.16279e+12	307.925
45346	0.0833333	46.7433	0.000422998	0.000159315	72.993	0	4.95	2.34451e+12	310.614
45346	0.125	55.0955	0.000422995	0.000159328	104.49	0	4.825	1.52623e+12	313.303
45346	0.166667	65.722	0.000422995	0.000159341	135.986	1	4.7	7.07946e+11	315.992
45346	0.208333	86.5999	0.000422994	0.000159354	127.17	0	4.63333	6.19593e+11	318.68
45346	0.25	89.3753	0.000422993	0.000159367	118.354	0	4.56667	5.3124e+11	321.369
45346	0.291667	98.3379	0.000422994	0.000159379	109.537	0	4.5	4.42887e+11	324.058
45346	0.333333	107.726	0.000422995	0.000159392	100.721	0	4.43333	3.54534e+11	326.746
45346	0.375	95.8592	0.000422995	0.000159405	91.9052	0	4.36667	2.66181e+11	329.435
45346	0.416667	89.9357	0.000423001	0.000159418	83.089	1	4.3	1.77828e+11	332.124
45346	0.458333	83.0461	0.000423007	0.000159431	318.577	1	4.3	1.77828e+11	334.813
45346	0.5	71.8115	0.000423013	0.000159444	310.291	0	4.3087	1.85523e+11	337.501
45346	0.541667	69.3429	0.000423015	0.000159457	302.005	0	4.31739	1.93218e+11	340.19
45346	0.583333	65.2761	0.000423017	0.00015947	293.719	0	4.32609	2.00913e+11	339.297
45346	0.625	49.9373	0.000423018	0.000159483	285.433	0	4.33478	2.08608e+11	338.404
45346	0.666667	40.6164	0.000423023	0.000159495	277.147	0	4.34348	2.16303e+11	337.512
45346	0.708333	32.9072	0.000423027	0.000159508	268.861	0	4.35217	2.23998e+11	336.619
45346	0.75	23.6639	0.000423032	0.000159521	260.575	0	4.36087	2.31693e+11	335.726
45346	0.791667	19.7587	0.000423033	0.000159534	252.289	0	4.36957	2.39388e+11	334.833
45346	0.833333	17.8654	0.000423034	0.000159547	244.003	0	4.37826	2.47083e+11	333.941
45346	0.875	16.2681	0.000423036	0.00015956	235.717	0	4.38696	2.54778e+11	333.048
45346	0.916667	15.0874	0.00042303	0.000159573	227.431	0	4.39565	2.62473e+11	332.155
45346	0.958333	18.2514	0.000423025	0.000159585	219.144	0	4.40435	2.70168e+11	331.262
45347	0	28.9897	0.00042302	0.000159598	210.858	0	4.41304	2.77863e+11	330.369
45347	0.0416667	38.0066	0.000423011	0.000159611	202.572	0	4.42174	2.85558e+11	329.477
45347	0.0833333	47.1435	0.000423002	0.000159624	194.286	0	4.43043	2.93253e+11	328.584
45347	0.125	58.1427	0.000422994	0.000159637	186	0	4.43913	3.00948e+11	327.691
45347	0.166667	68.0657	0.000422989	0.00015965	177.714	0	4.44783	3.08643e+11	326.798
45347	0.208333	80.7939	0.000422984	0.000159663	169.428	0	4.45652	3.16338e+11	325.906
45347	0.25	88.1306	0.000422979	0.000159676	161.142	0	4.46522	3.24033e+11	325.013
45347	0.291667	95.5417	0.000422977	0.000159689	152.856	0	4.47391	3.31728e+11	324.12
45347	0.333333	98.1965	0.000422976	0.000159701	144.57	0	4.48261	3.39423e+11	323.227
45347	0.375	86.9154	0.000422974	0.000159714	136.284	0	4.4913	3.47118e+11	322.334
45347	0.416667	82.2755	0.000422977	0.000159727	127.998	1	4.5	3.54813e+11	321.442
45347	0.458333	74.8585	0.000422981	0.00015974	122	0	4.48333	3.40065e+11	320.549
45347	0.5	73.0927	0.000422984	0.000159753	116.002	0	4.46667	3.25316e+11	319.656
45347	0.541667	78.6291	0.000422987	0.000159766	110.004	0	4.45	3.10567e+11	318.763
45347	0.583333	74.4862	0.000422989	0.000159779	104.006	0	4.43333	2.95818e+11	317.871
45347	0.625	57.163	0.000422992	0.000159792	98.0084	0	4.41667	2.81069e+11	316.978
45347	0.666667	43.9636	0.000422983	0.000159804	92.0105	0	4.4	2.66321e+11	316.085
45347	0.708333	35.7696	0.000422975	0.000159817	86.0126	0	4.38333	2.51572e+11	315.192
45347	0.75	25.8182	0.000422967	0.00015983	80.0147	0	4.36667	2.36823e+11	314.299
45347	0.791667	21.56	0.00042295	0.000159843	74.0168	0	4.35	2.22074e+11	313.407
45347	0.833333	20.9864	0.000422933	0.000159856	68.0188	0	4.33333	2.07326e+11	312.514
45347	0.875	19.8172	0.000422917	0.000159869	62.0209	0	4.31667	1.92577e+11	311.621
45347	0.916667	17.4967	0.0004229	0.000159882	56.023	1	4.3	1.77828e+11	310.728
45347	0.958333	16.8385	0.000422883	0.000159895	60.0324	0	4.42	4.2477e+11	309.836
45348	0	20.8776	0.000422867	0.000159907	64.0418	0	4.54	6.71712e+11	308.943
45348	0.0416667	32.3355	0.000422859	0.00015992	68.0512	0	4.66	9.18654e+11	308.05
45348	0.0833333	44.7727	0.000422851	0.000159933	72.0606	0	4.78	1.1656e+12	307.908
45348	0.125	59.4755	0.000422842	0.000159946	76.07	1	4.9	1.41254e+12	307.767
45348	0.166667	76.0619	0.000422844	0.000159959	70.2684	0	4.83333	1.27535e+12	307.625
45348	0.208333	89.109	0.000422845	0.000159972	64.4669	0	4.76667	1.13816e+12	307.484
45348	0.25	85.4976	0.000422846	0.000159985	58.6653	0	4.7	1.00097e+12	307.342
45348	0.291667	92.9567	0.000422851	0.000159998	52.8638	0	4.63333	8.63778e+11	307.201
45348	0.333333	103.237	0.000422856	0.00016001	47.0622	0	4.56667	7.26588e+11	307.059
45348	0.375	95.0044	0.000422861	0.000160023	41.2607	0	4.5	5.89398e+11	306.918
45348	0.416667	93.5212	0.000422847	0.000160036	35.4591	0	4.43333	4.52208e+11	306.776
45348	0.458333	93.6267	0.000422833	0.000160049	29.6576	0	4.36667	3.15018e+11	306.635
45348	0.5	84.6222	0.000422819	0.000160062	23.856	1	4.3	1.77828e+11	306.493
45348	0.541667	77.3349	0.000422789	0.000160075	41.5568	0	4.28	1.67441e+11	306.351
45348	0.583333	66.6993	0.000422759	0.000160088	59.2576	0	4.26	1.57054e+11	306.21
45348	0.625	61.9493	0.000422729	0.000160101	76.9584	0	4.24	1.46667e+11	306.068
45348	0.666667	50.6141	0.000422708	0.000160113	94.6592	0	4.22	1.3628e+11	305.927
45348	0.708333	44.1946	0.000422687	0.000160126	112.36	1	4.2	1.25893e+11	305.785
45348	0.75	35.065	0.000422665	0.000160139	109.885	0	4.55	7.69215e+11	305.644
45348	0.791667	28.4855	0.000422657	0.000160152	107.409	1	4.9	1.41254e+12	305.502
45348	0.833333	21.4748	0.000422648	0.000160165	62.004	1	4.3	1.77828e+11	305.361
45348	0.875	15.9678	0.00042264	0.000160178	69.3835	0	4.225	1.49145e+11	305.219
45348	0.916667	12.4967	0.000422628	0.000160191	76.763	0	4.15	1.20462e+11	305.077
45348	0.958333	11.7567	0.000422617	0.000160204	84.1425	0	4.075	9.17788e+10	304.936
45350	0	16.8136	0.000422423	0.000160525	32.0863	0	4.41429	2.78962e+11	304.794
45350	0.0416667	29.0046	0.000422389	0.000160538	34.8471	0	4.42857	2.91604e+11	304.653
45350	0.0833333	42.5657	0.000422354	0.000160551	37.6079	0	4.44286	3.04246e+11	304.511
45350	0.125	57.9267	0.000422319	0.000160564	40.3686	0	4.45714	3.16888e+11	304.37
45350	0.166667	71.6722	0.000422279	0.000160577	43.1294	0	4.47143	3.2953e+11	304.228
45350	0.208333	87.8602	0.000422239	0.00016059	45.8902	0	4.48571	3.42172e+11	304.087
45350	0.25	89.4105	0.000422198	0.000160603	48.651	1	4.5	3.54813e+11	303.945
45350	0.291667	94.1236	0.00042217	0.000160616	45.6778	0	4.48462	3.41199e+11	303.804
45350	0.333333	101.495	0.000422142	0.000160628	42.7047	0	4.46923	3.27585e+11	303.662
45350	0.375	89.7484	0.000422114	0.000160641	39.7315	0	4.45385	3.13971e+11	303.52
45350	0.416667	82.1498	0.000422097	0.000160654	36.7584	0	4.43846	3.00356e+11	303.379
45350	0.458333	76.3977	0.000422081	0.000160667	33.7852	0	4.42308	2.86742e+11	303.237
45350	0.5	70.1003	0.000422064	0.00016068	30.8121	0	4.40769	2.73128e+11	303.096
45350	0.541667	69.9581	0.000422064	0.000160693	27.8389	0	4.39231	2.59514e+11	302.954
45350	0.583333	67.8128	0.000422063	0.000160706	24.8658	0	4.37692	2.45899e+11	302.813
45350	0.625	57.8563	0.000422063	0.000160719	21.8926	0	4.36154	2.32285e+11	302.671
45350	0.666667	47.0706	0.00042208	0.000160731	18.9195	0	4.34615	2.18671e+11	302.53
45350	0.708333	34.2044	0.000422098	0.000160744	15.9463	0	4.33077	2.05056e+11	302.388
45350	0.75	25.9133	0.000422115	0.000160757	12.9732	0	4.31538	1.91442e+11	302.246
45350	0.791667	22.7711	0.000422145	0.00016077	10	1	4.3	1.77828e+11	302.105
45350	0.833333	16.9712	0.000422175	0.000160783	12.5237	0	4.52	3.31958e+12	301.963
45350	0.875	12.3836	0.000422205	0.000160796	15.0474	0	4.74	6.46132e+12	301.822
45350	0.916667	8.50176	0.000422229	0.000160809	17.5711	0	4.96	9.60307e+12	301.68
45350	0.958333	9.85613	0.000422252	0.000160822	20.0948	0	5.18	1.27448e+13	301.539
45352	0	23.8021	0.000422342	0.000160834	22.6185	2	5.4	1.58866e+13	301.397
45352	0.0416667	30.3649	0.000422346	0.000160847	41.8035	2	4.85	2.41254e+12	301.256
45352	0.0833333	37.3644	0.000422351	0.00016086	41.3783	0	4.84063	2.35558e+12	301.114
45352	0.125	48.567	0.000422356	0.000160873	40.9531	0	4.83125	2.29862e+12	300.973
45352	0.166667	62.9618	0.000422354	0.000160886	40.5278	0	4.82188	2.24166e+12	300.831
45352	0.208333	73.9342	0.000422352	0.000160899	40.1026	0	4.8125	2.1847e+12	300.689
45352	0.25	80.8023	0.000422351	0.000160912	39.6774	0	4.80312	2.12774e+12	300.548
45352	0.291667	94.9445	0.000422346	0.000160925	39.2522	0	4.79375	2.07078e+12	300.406
45352	0.333333	98.8851	0.000422341	0.000160937	38.827	0	4.78437	2.01382e+12	300.265
45352	0.375	91.5338	0.000422336	0.00016095	38.4017	0	4.775	1.95686e+12	300.123
45352	0.416667	90.5756	0.000422332	0.000160963	37.9765	0	4.76562	1.8999e+12	299.982
45352	0.458333	83.5591	0.000422329	0.000160976	37.5513	0	4.75625	1.84294e+12	299.84
45352	0.5	72.3528	0.000422326	0.000160989	37.1261	0	4.74688	1.78598e+12	299.699
45352	0.541667	72.0919	0.000422328	0.000161002	36.7009	0	4.7375	1.72902e+12	299.557
45352	0.583333	74.3897	0.00042233	0.000161015	36.2757	0	4.72813	1.67207e+12	299.415
45352	0.625	63.1166	0.000422331	0.000161028	35.8504	0	4.71875	1.61511e+12	299.274
45352	0.666667	52.1516	0.000422338	0.00016104	35.4252	0	4.70937	1.55815e+12	299.132
45352	0.708333	41.9943	0.000422344	0.000161053	35	2	4.7	1.50119e+12	298.991
45352	0.75	31.0605	0.000422351	0.000161066	35	0	4.67143	1.33742e+12	298.849
45352	0.791667	23.5837	0.000422362	0.000161079	35	0	4.64286	1.17365e+12	298.708
45352	0.833333	21.1096	0.000422374	0.000161092	35	0	4.61429	1.00988e+12	298.566
45352	0.875	18.485	0.000422386	0.000161105	35	0	4.58571	8.46116e+11	298.425
45352	0.916667	15.7441	0.000422397	0.000161118	35	0	4.55714	6.82349e+11	298.283
45352	0.958333	19.1519	0.000422407	0.000161131	35	0	4.52857	5.18581e+11	298.142
45353	0	25.0864	0.000422418	0.000161144	35	1	4.5	3.54813e+11	298
45353	0.0416667	33.4387	0.000422431	0.000161156	39.555	0	4.48333	3.37543e+11	298.157
45353	0.0833333	45.5784	0.000422445	0.000161169	44.11	0	4.46667	3.20272e+11	298.314
45353	0.125	56.2994	0.000422458	0.000161182	48.665	0	4.45	3.03001e+11	298.471
45353	0.166667	68.4639	0.000422479	0.000161195	53.22	0	4.43333	2.8573e+11	298.628
45353	0.208333	79.5399	0.000422501	0.000161208	57.775	0	4.41667	2.68459e+11	298.785
45353	0.25	86.6237	0.000422522	0.000161221	62.33	1	4.4	2.51189e+11	298.942
45353	0.291667	95.4658	0.000422548	0.000161234	475.769	1	4.4	2.51189e+11	299.099
45353	0.333333	98.2955	0.000422574	0.000161246	259.072	0	4.9	4.09724e+12	299.256
45353	0.375	94.8907	0.000422601	0.000161259	42.374	1	5.4	7.94328e+12	299.413
45353	0.416667	101.638	0.000422619	0.000161272	42.7225	0	5.3	7.01302e+12	299.57
45353	0.458333	97.0959	0.000422637	0.000161285	43.071	0	5.2	6.08276e+12	299.727
45353	0.5	79.2036	0.000422655	0.000161298	43.4195	0	5.1	5.1525e+12	299.884
45353	0.541667	75.701	0.000422669	0.000161311	43.768	0	5	4.22223e+12	300.041
45353	0.583333	78.8701	0.000422682	0.000161324	44.1165	0	4.9	3.29197e+12	300.198
45353	0.625	64.778	0.000422696	0.000161337	44.465	0	4.8	2.36171e+12	300.355
45353	0.666667	58.2174	0.000422706	0.00016135	44.8135	0	4.7	1.43145e+12	300.512
45353	0.708333	47.1066	0.000422715	0.000161362	45.162	1	4.6	5.01187e+11	300.669
45353	0.75	21.8723	0.000422724	0.000161375	51.2625	0	4.56667	4.59521e+11	300.826
45353	0.791667	16.6535	0.000422734	0.000161388	57.363	0	4.53333	4.17854e+11	300.983
45353	0.833333	15.0751	0.000422743	0.000161401	63.4635	0	4.5	3.76188e+11	301.14
45353	0.875	12.1767	0.000422752	0.000161414	69.564	0	4.46667	3.34522e+11	301.297
45353	0.916667	7.50663	0.000422757	0.000162598	75.6645	0	4.43333	2.92855e+11	301.454
45353	0.958333	9.14708	0.000422762	0.000163782	81.765	1	4.4	2.51189e+11	301.611
45354	0	24.1261	0.000422766	0.000164966	69.8042	0	4.43333	2.92855e+11	301.768
45354	0.0416667	33.1908	0.00042277	0.00016615	57.8433	0	4.46667	3.34522e+11	301.925
45354	0.0833333	42.839	0.000422774	0.000167334	45.8825	0	4.5	3.76188e+11	302.082
45354	0.125	51.9162	0.000422778	0.000168518	33.9217	0	4.53333	4.17854e+11	302.239
45354	0.166667	59.7825	0.000422781	0.000169702	21.9608	0	4.56667	4.59521e+11	302.396
45354	0.208333	68.9287	0.000422783	0.000170887	10	1	4.6	5.01187e+11	302.553
45354	0.25	79.7114	0.000422786	0.000172071	10.7297	0	4.525	4.20347e+11	302.71
45354	0.291667	87.5618	0.000422781	0.000173255	11.4595	0	4.45	3.39508e+11	302.867
45354	0.333333	86.1312	0.000422776	0.000174439	12.1892	0	4.375	2.58668e+11	303.024
45354	0.375	91.2018	0.00042277	0.000175623	12.919	1	4.3	1.77828e+11	303.181
45354	0.416667	92.7346	0.000422749	0.000176807	22.73	0	4.325	2.04775e+11	303.338
45354	0.458333	83.7626	0.000422728	0.000177991	32.541	0	4.35	2.31721e+11	303.495
45354	0.5	71.3829	0.000422707	0.000179175	42.352	0	4.375	2.58668e+11	303.652
45354	0.541667	78.0849	0.000422674	0.000180359	52.163	0	4.4	2.85614e+11	303.808
45354	0.583333	58.0224	0.000422641	0.000181543	61.974	0	4.425	3.12561e+11	303.965
45354	0.625	61.6338	0.000422609	0.000182727	71.785	0	4.45	3.39508e+11	304.122
45354	0.666667	60.9458	0.00042258	0.000183911	81.596	0	4.475	3.66454e+11	304.279
45354	0.708333	43.0582	0.000422551	0.000185096	91.407	0	4.5	3.93401e+11	304.436
45354	0.75	36.7669	0.000422522	0.00018628	101.218	0	4.525	4.20347e+11	304.593
45354	0.791667	28.5507	0.000422498	0.000187464	111.029	0	4.55	4.47294e+11	304.75
45354	0.833333	25.3477	0.000422475	0.000188648	120.84	0	4.575	4.74241e+11	304.907
45354	0.875	21.7197	0.000422452	0.000189832	130.651	1	4.6	5.01187e+11	305.064
45354	0.916667	18.6181	0.00042243	0.000191016	120.597	0	4.56667	4.69913e+11	305.221
45354	0.958333	26.7726	0.000422409	0.0001922	110.543	0	4.53333	4.38638e+11	305.378
45355	0	32.4492	0.000422388	0.000193384	100.488	0	4.5	4.07364e+11	305.535
45355	0.0416667	48.7994	0.000422368	0.000194568	90.434	0	4.46667	3.76089e+11	305.692
45355	0.0833333	61.4112	0.000422348	0.000195752	80.3798	0	4.43333	3.44814e+11	305.849
45355	0.125	79.1747	0.000422329	0.000196936	70.3255	0	4.4	3.1354e+11	306.006
45355	0.166667	101.977	0.00042231	0.00019812	60.2713	0	4.36667	2.82265e+11	306.163
45355	0.208333	104.305	0.000422291	0.000199305	50.217	0	4.33333	2.50991e+11	306.32
45355	0.25	97.6719	0.000422273	0.000200489	40.1628	0	4.3	2.19716e+11	306.477
45355	0.291667	112.462	0.000422254	0.000201673	30.1085	0	4.26667	1.88442e+11	306.634
45355	0.333333	115.38	0.000422235	0.000202857	20.0542	0	4.23333	1.57167e+11	306.791
45355	0.375	104.081	0.000422216	0.000204041	10	1	4.2	1.25893e+11	306.948
45355	0.416667	101.522	0.000422201	0.000205225	16.7787	0	4.23333	1.51328e+11	307.105
45355	0.458333	87.2016	0.000422186	0.000206409	23.5573	0	4.26667	1.76764e+11	307.262
45355	0.5	71.6964	0.00042217	0.000207593	30.336	0	4.3	2.02199e+11	307.419
45355	0.541667	68.5784	0.000422159	0.000208777	37.1147	0	4.33333	2.27635e+11	307.576
45355	0.583333	74.0615	0.000422147	0.000209961	43.8933	0	4.36667	2.53071e+11	307.733
45355	0.625	71.5118	0.000422135	0.000211145	50.672	0	4.4	2.78506e+11	307.89
45355	0.666667	50.6775	0.000422134	0.000212329	57.4507	0	4.43333	3.03942e+11	308.047
45355	0.708333	41.6742	0.000422132	0.000213513	64.2293	0	4.46667	3.29378e+11	308.204
45355	0.75	30.6249	0.000422131	0.000214698	71.008	1	4.5	3.54813e+11	308.361
45355	0.791667	21.5598	0.000422139	0.000215882	69.1029	0	4.50526	3.62517e+11	308.518
45355	0.833333	15.9556	0.000422147	0.000217066	67.1979	0	4.51053	3.70221e+11	308.675
45355	0.875	13.1636	0.000422156	0.00021825	65.2928	0	4.51579	3.77925e+11	308.832
45355	0.916667	11.5882	0.000422171	0.000219434	63.3878	0	4.52105	3.85629e+11	308.989
45355	0.958333	14.2176	0.000422187	0.000220618	61.4827	0	4.52632	3.93333e+11	309.146
45356	0	28.4775	0.000422203	0.000221802	59.5777	0	4.53158	4.01037e+11	309.303
45356	0.0416667	36.9946	0.000422227	0.000222986	57.6726	0	4.53684	4.08741e+11	309.46
45356	0.0833333	47.3087	0.00042225	0.00022417	55.7676	0	4.54211	4.16444e+11	309.216
45356	0.125	59.1118	0.000422274	0.000225354	53.8625	0	4.54737	4.24148e+11	308.972
45356	0.166667	70.7302	0.000422295	0.000226538	51.9575	0	4.55263	4.31852e+11	308.728
45356	0.208333	78.0122	0.000422316	0.000227722	50.0524	0	4.55789	4.39556e+11	308.484
45356	0.25	85.2115	0.000422337	0.000228907	48.1474	0	4.56316	4.4726e+11	308.24
45356	0.291667	89.6713	0.000422345	0.000230091	46.2423	0	4.56842	4.54964e+11	307.997
45356	0.333333	87.821	0.000422354	0.000231275	44.3373	0	4.57368	4.62668e+11	307.753
45356	0.375	91.4476	0.000422362	0.000232459	42.4322	0	4.57895	4.70372e+11	307.509
45356	0.416667	88.7637	0.000422351	0.000233643	40.5272	0	4.58421	4.78076e+11	307.265
45356	0.458333	81.209	0.000422339	0.000234827	38.6221	0	4.58947	4.85779e+11	307.021
45356	0.5	73.9082	0.000422328	0.000236011	36.7171	0	4.59474	4.93483e+11	306.777
45356	0.541667	71.4561	0.000422305	0.000237195	34.812	1	4.6	5.01187e+11	306.533
45356	0.583333	74.0488	0.000422281	0.000238379	54.0714	0	4.6125	5.27032e+11	306.289
45356	0.625	64.2958	0.000422258	0.000239563	73.3307	0	4.625	5.52877e+11	306.045
45356	0.666667	64.5786	0.000422234	0.000240747	92.5901	0	4.6375	5.78722e+11	305.801
45356	0.708333	56.1558	0.00042221	0.000241931	111.85	0	4.65	6.04567e+11	305.557
45356	0.75	43.7569	0.000422186	0.000243116	131.109	0	4.6625	6.30411e+11	305.313
45356	0.791667	31.2582	0.000422165	0.0002443	150.368	0	4.675	6.56256e+11	305.07
45356	0.833333	22.6572	0.000422144	0.000245484	169.628	0	4.6875	6.82101e+11	304.826
45356	0.875	18.4197	0.000422123	0.000246668	188.887	1	4.7	7.07946e+11	304.582
45356	0.916667	16.9748	0.000422109	0.000247852	184.454	0	4.6	5.75416e+11	304.338
45356	0.958333	17.2745	0.000422096	0.000249036	180.022	0	4.5	4.42887e+11	304.094
45357	0	16.1077	0.000422083	0.00025022	175.589	0	4.4	3.10357e+11	303.85
45357	0.0416667	27.5069	0.00042208	0.000251404	171.157	1	4.3	1.77828e+11	303.872
45357	0.0833333	43.4278	0.000422078	0.000252588	147.917	0	4.33333	2.02282e+11	303.895
45357	0.125	60.6938	0.000422076	0.000253772	124.678	0	4.36667	2.26735e+11	303.917
45357	0.166667	75.4677	0.00042208	0.000254956	101.438	1	4.4	2.51189e+11	303.939
45357	0.208333	87.8436	0.000422084	0.00025614	131.949	1	4.1	8.91251e+10	303.961
45357	0.25	91.5991	0.000422088	0.000257324	122.813	0	4.11818	9.7189e+10	303.984
45357	0.291667	106.6	0.000422093	0.000258509	113.676	0	4.13636	1.05253e+11	304.006
45357	0.333333	104.262	0.000422098	0.000259693	104.54	0	4.15455	1.13317e+11	304.028
45357	0.375	96.5805	0.000422103	0.000260877	95.4032	0	4.17273	1.21381e+11	304.05
45357	0.416667	96.5164	0.000422106	0.000262061	86.2667	0	4.19091	1.29445e+11	304.073
45357	0.458333	87.7652	0.000422109	0.000263245	77.1303	0	4.20909	1.37508e+11	304.095
45357	0.5	75.1704	0.000422112	0.000264429	67.9938	0	4.22727	1.45572e+11	304.117
45357	0.541667	80.1076	0.000422115	0.000265613	58.8574	0	4.24545	1.53636e+11	304.139
45357	0.583333	77.7367	0.000422119	0.000266797	49.7209	0	4.26364	1.617e+11	304.162
45357	0.625	69.2078	0.000422122	0.000267981	40.5845	0	4.28182	1.69764e+11	304.184
45357	0.666667	61.4134	0.00042214	0.000269165	31.448	1	4.3	1.77828e+11	304.206
45357	0.708333	45.1832	0.000422159	0.000270349	36.1289	0	4.30667	1.82719e+11	304.229
45357	0.75	28.7214	0.000422177	0.000271533	40.8099	0	4.31333	1.87609e+11	304.251
45357	0.791667	21.2003	0.000422209	0.000272718	45.4908	0	4.32	1.925e+11	304.273
45357	0.833333	17.8282	0.000422241	0.000273902	50.1717	0	4.32667	1.97391e+11	304.295
45357	0.875	15.9999	0.000422273	0.000275086	54.8527	0	4.33333	2.02282e+11	304.318
45357	0.916667	13.7389	0.000422304	0.00027627	59.5336	0	4.34	2.07172e+11	304.34
45357	0.958333	14.2324	0.000422335	0.000277454	64.2145	0	4.34667	2.12063e+11	304.362
45358	0	24.3509	0.000422366	0.000278638	68.8955	0	4.35333	2.16954e+11	304.384
45358	0.0416667	28.63	0.000422393	0.000279822	73.5764	0	4.36	2.21844e+11	304.407
45358	0.0833333	38.9997	0.00042242	0.000281006	78.2573	0	4.36667	2.26735e+11	304.429
45358	0.125	51.4325	0.000422447	0.00028219	82.9383	0	4.37333	2.31626e+11	304.451
45358	0.166667	66.3664	0.000422476	0.000283374	87.6192	0	4.38	2.36517e+11	304.474
45358	0.208333	80.9741	0.000422504	0.000284558	92.3001	0	4.38667	2.41407e+11	304.496
45358	0.25	88.2092	0.000422533	0.000285742	96.9811	0	4.39333	2.46298e+11	304.518
45358	0.291667	98.9919	0.00042256	0.000286927	101.662	1	4.4	2.51189e+11	304.54
45358	0.333333	99.0406	0.000422587	0.000288111	77.898	0	4.4	2.51189e+11	304.563
45358	0.375	96.1182	0.000422614	0.000289295	54.134	1	4.4	2.51189e+11	304.585
45358	0.416667	102.475	0.000422638	0.000290479	90.1945	0	4.425	2.77095e+11	304.607
45358	0.458333	99.4799	0.000422663	0.000291663	126.255	0	4.45	3.03001e+11	304.629
45358	0.5	87.2913	0.000422688	0.000292847	162.315	0	4.475	3.28907e+11	304.652
45358	0.541667	91.1607	0.000422714	0.000294031	198.376	1	4.5	3.54813e+11	304.674
45358	0.583333	86.8319	0.000422739	0.000295215	143.917	0	4.46667	3.20272e+11	304.696
45358	0.625	69.1141	0.000422765	0.000296399	89.4587	0	4.43333	2.8573e+11	304.718
45358	0.666667	58.5334	0.000422789	0.000297583	35	1	4.4	2.51189e+11	304.741
45358	0.708333	48.4785	0.000422814	0.000298767	41.7889	0	4.525	9.37207e+11	304.763
45358	0.75	37.7573	0.000422838	0.000299951	48.5778	0	4.65	1.62323e+12	304.785
45358	0.791667	37.7635	0.000422857	0.000301136	55.3666	0	4.775	2.30924e+12	304.808
45358	0.833333	27.2759	0.000422876	0.00030232	62.1555	2	4.9	2.99526e+12	304.83
45358	0.875	19.343	0.000422895	0.000303504	13.012	1	5	1.99526e+12	304.852
45358	0.916667	15.8097	0.000422905	0.000304688	11.506	0	5.1	2.98817e+12	304.874
45358	0.958333	17.4576	0.000422915	0.000305872	10	1	5.2	3.98107e+12	304.897
45359	0	23.4085	0.000422925	0.000307056	35.2905	0	5.075	3.16279e+12	304.919
45359	0.0416667	27.6544	0.000422927	0.00030824	60.581	0	4.95	2.34451e+12	304.941
45359	0.0833333	39.5775	0.000422929	0.000309424	85.8715	0	4.825	1.52623e+12	304.963
45359	0.125	54.667	0.000422932	0.000310608	111.162	1	4.7	7.07946e+11	304.986
45359	0.166667	73.4346	0.000422927	0.000311792	94.3017	0	4.7	7.07946e+11	305.008
45359	0.208333	83.9698	0.000422923	0.000312976	77.4413	0	4.7	7.07946e+11	305.03
45359	0.25	89.1428	0.000422919	0.00031416	60.581	0	4.7	7.07946e+11	305.052
45359	0.291667	103.142	0.000422909	0.000315344	43.7207	0	4.7	7.07946e+11	305.075
45359	0.333333	99.2512	0.000422899	0.000316529	26.8603	0	4.7	7.07946e+11	305.097
45359	0.375	93.9328	0.000422889	0.000317713	10	1	4.7	7.07946e+11	305.119
45359	0.416667	91.8683	0.00042287	0.000318897	78.59	1	4.5	3.54813e+11	305.142
45359	0.458333	83.0811	0.000422851	0.000320081	253.592	0	4.25	2.08955e+11	305.164
45359	0.5	70.8544	0.000422832	0.000321265	428.594	1	4	6.30957e+10	305.186
45359	0.541667	71.9724	0.000422812	0.000322449	400.688	0	4.06667	1.91907e+11	305.208
45359	0.583333	75.934	0.000422792	0.000323633	372.781	0	4.13333	3.20718e+11	305.231
45359	0.625	67.3726	0.000422771	0.000324817	344.875	0	4.2	4.49529e+11	305.253
45359	0.666667	50.587	0.000422758	0.000326001	316.969	0	4.26667	5.7834e+11	305.275
45359	0.708333	40.2507	0.000422745	0.000327185	289.063	0	4.33333	7.07151e+11	305.297
45359	0.75	30.5254	0.000422732	0.000328369	261.156	0	4.4	8.35962e+11	305.32
45359	0.791667	22.2748	0.000422724	0.000329553	233.25	0	4.46667	9.64773e+11	305.342
45359	0.833333	16.0288	0.000422716	0.000330738	205.344	0	4.53333	1.09358e+12	305.364
45359	0.875	9.85074	0.000422708	0.000331922	177.438	0	4.6	1.2224e+12	305.386
45359	0.916667	5.91166	0.000422699	0.000333106	149.531	0	4.66667	1.35121e+12	305.409
45359	0.958333	9.03683	0.000422691	0.00033429	121.625	0	4.73333	1.48002e+12	305.431
45360	0	18.4539	0.000422682	0.000335474	93.7188	0	4.8	1.60883e+12	305.453
45360	0.0416667	27.9374	0.000422672	0.000336658	65.8125	0	4.86667	1.73764e+12	305.476
45360	0.0833333	37.9631	0.000422662	0.000337842	37.9063	0	4.93333	1.86645e+12	305.498
45360	0.125	48.6807	0.000422652	0.000339026	10	1	5	1.99526e+12	305.52
45360	0.166667	66.6931	0.000422639	0.00034021	27.5	0	5.16667	12178674337144	305.542
45360	0.208333	82.0277	0.000422626	0.000341394	45	0	5.33333	2.23621e+13	305.565
45360	0.25	87.3571	0.000422613	0.000342578	62.5	0	5.5	3.25455e+13	305.587
45360	0.291667	102.24	0.000422599	0.000343762	80	0	5.66667	4.27289e+13	305.609
45360	0.333333	100.305	0.000422586	0.000344947	97.5	0	5.83333	5.29123e+13	305.631
45360	0.375	97.4595	0.000422573	0.000346131	115	1	6	6.30957e+13	305.654
45360	0.416667	97.9701	0.000422567	0.000347315	107.103	0	5.84545	5.73759e+13	305.676
45360	0.458333	90.6641	0.000422561	0.000348499	99.2062	0	5.69091	5.16561e+13	305.698
45360	0.5	80.4221	0.000422555	0.000349683	91.3093	0	5.53636	4.59363e+13	305.721
45360	0.541667	76.4002	0.000422552	0.000350867	83.4124	0	5.38182	4.02165e+13	305.743
45360	0.583333	69.5405	0.000422549	0.000352051	75.5155	0	5.22727	3.44967e+13	305.765
45360	0.625	58.3376	0.000422546	0.000353235	67.6185	0	5.07273	2.87769e+13	305.787
45360	0.666667	46.6833	0.00042255	0.000354419	59.7216	0	4.91818	2.30571e+13	305.81
45360	0.708333	37.9858	0.000422555	0.000355603	51.8247	0	4.76364	1.73373e+13	305.832
45360	0.75	28.8199	0.00042256	0.000356787	43.9278	0	4.60909	1.16174e+13	305.854
45360	0.791667	23.5144	0.00042257	0.000357971	36.0309	0	4.45455	5.89764e+12	305.876
45360	0.833333	20.075	0.00042258	0.000359155	28.134	1	4.3	1.77828e+11	305.899
45360	0.875	15.2688	0.00042259	0.00036034	54.5207	0	4.3	1.77828e+11	305.921
45360	0.916667	11.3941	0.000422603	0.000361524	80.9074	0	4.3	1.77828e+11	305.943
45360	0.958333	11.8411	0.000422615	0.000362708	107.294	0	4.3	1.77828e+11	305.965
45361	0	21.0278	0.000422628	0.000363892	133.681	0	4.3	1.77828e+11	305.988
45361	0.0416667	31.8633	0.000422648	0.000365076	160.068	0	4.3	1.77828e+11	306.01
45361	0.0833333	46.5657	0.000422669	0.00036626	186.454	0	4.3	1.77828e+11	306.042
45361	0.125	64.9568	0.000422689	0.000367444	212.841	1	4.3	1.77828e+11	306.075
45361	0.166667	87.9298	0.000422715	0.000368628	208.221	0	4.29474	1.75494e+11	306.107
45361	0.208333	90.738	0.000422741	0.000369812	203.602	0	4.28947	1.73159e+11	306.14
45361	0.25	95.6318	0.000422766	0.000370996	198.982	0	4.28421	1.70825e+11	306.172
45361	0.291667	102.649	0.000422787	0.00037218	194.363	0	4.27895	1.68491e+11	306.205
45361	0.333333	96.8939	0.000422808	0.000373364	189.743	0	4.27368	1.66157e+11	306.237
45361	0.375	95.0793	0.000422829	0.000374549	185.124	0	4.26842	1.63822e+11	306.27
45361	0.416667	97.9344	0.000422842	0.000375733	180.504	0	4.26316	1.61488e+11	306.302
45361	0.458333	91.8536	0.000422855	0.000376917	175.885	0	4.25789	1.59154e+11	306.335
45361	0.5	79.4766	0.000422868	0.000378101	171.265	0	4.25263	1.56819e+11	306.367
45361	0.541667	77.3319	0.000422869	0.000379285	166.645	0	4.24737	1.54485e+11	306.399
45361	0.583333	74.3917	0.000422869	0.000380469	162.026	0	4.24211	1.52151e+11	306.432
45361	0.625	67.8849	0.000422869	0.000381653	157.406	0	4.23684	1.49817e+11	306.464
45361	0.666667	52.2533	0.000422866	0.000382837	152.787	0	4.23158	1.47482e+11	306.497
45361	0.708333	37.1911	0.000422863	0.000384021	148.167	0	4.22632	1.45148e+11	306.529
45361	0.75	27.368	0.00042286	0.000385205	143.548	0	4.22105	1.42814e+11	306.562
45361	0.791667	21.1751	0.000422857	0.000386389	138.928	0	4.21579	1.40479e+11	306.594
45361	0.833333	18.0231	0.000422854	0.000387573	134.309	0	4.21053	1.38145e+11	306.627
45361	0.875	15.1546	0.00042285	0.000388758	129.689	0	4.20526	1.35811e+11	306.659
45361	0.916667	12.7829	0.000422849	0.000389942	125.07	0	4.2	1.33477e+11	306.692
45361	0.958333	13.7346	0.000422849	0.000391126	120.45	0	4.19474	1.31142e+11	306.724
45362	0	20.748	0.000422848	0.00039231	115.83	0	4.18947	1.28808e+11	306.757
45362	0.0416667	31.2916	0.000422853	0.000393494	111.211	0	4.18421	1.26474e+11	306.789
45362	0.0833333	44.9022	0.000422858	0.000394678	106.591	0	4.17895	1.24139e+11	306.821
45362	0.125	57.3866	0.000422864	0.000395862	101.972	0	4.17368	1.21805e+11	306.854
45362	0.166667	75.5813	0.000422874	0.000397046	97.3522	0	4.16842	1.19471e+11	306.886
45362	0.208333	84.0255	0.000422884	0.00039823	92.7326	0	4.16316	1.17137e+11	306.919
45362	0.25	92.893	0.000422894	0.000399414	88.1131	0	4.15789	1.14802e+11	306.951
45362	0.291667	105.242	0.000422904	0.000400598	83.4935	0	4.15263	1.12468e+11	306.984
45362	0.333333	100.342	0.000422913	0.000401782	78.874	0	4.14737	1.10134e+11	307.016
45362	0.375	98.7763	0.000422922	0.000402966	74.2544	0	4.14211	1.07799e+11	307.049
45362	0.416667	98.1262	0.00042293	0.000404151	69.6349	0	4.13684	1.05465e+11	307.081
45362	0.458333	90.1227	0.000422937	0.000405335	65.0153	0	4.13158	1.03131e+11	307.114
45362	0.5	73.7346	0.000422945	0.000406519	60.3958	0	4.12632	1.00797e+11	307.146
45362	0.541667	74.9127	0.000422955	0.000407703	55.7762	0	4.12105	9.84622e+10	307.178
45362	0.583333	76.5124	0.000422964	0.000408887	51.1567	0	4.11579	9.6128e+10	307.211
45362	0.625	70.4277	0.000422974	0.000410071	46.5371	0	4.11053	9.37937e+10	307.243
45362	0.666667	56.8217	0.000422984	0.000411255	41.9176	0	4.10526	9.14594e+10	307.276
45362	0.708333	41.2053	0.000422994	0.000412439	37.298	1	4.1	8.91251e+10	307.308
45362	0.75	29.4839	0.000423004	0.000413623	54.9586	0	4.08	8.39192e+10	307.341
45362	0.791667	22.1578	0.000423011	0.000414807	72.6192	0	4.06	7.87134e+10	307.373
45362	0.833333	16.8635	0.000423018	0.000415991	90.2798	0	4.04	7.35075e+10	307.406
45362	0.875	12.734	0.000423024	0.000417175	107.94	0	4.02	6.83016e+10	307.438
45362	0.916667	9.25296	0.000423025	0.00041836	125.601	1	4	6.30957e+10	307.471
45362	0.958333	11.3058	0.000423026	0.000419544	106.945	0	4.16667	1.60335e+11	307.503
45363	0	19.8002	0.000423026	0.000420728	88.289	0	4.33333	2.57574e+11	307.536
45363	0.0416667	31.312	0.000423025	0.000421912	69.633	1	4.5	3.54813e+11	307.568
45363	0.0833333	43.0433	0.000423024	0.000423096	72.341	0	4.48261	3.43262e+11	307.6
45363	0.125	56.7156	0.000423024	0.00042428	75.0491	0	4.46522	3.3171e+11	307.633
45363	0.166667	76.5173	0.000423027	0.000425464	77.7571	0	4.44783	3.20158e+11	307.665
45363	0.208333	83.3123	0.00042303	0.000426648	80.4652	0	4.43043	3.08607e+11	307.698
45363	0.25	91.7938	0.000423034	0.000427832	83.1732	0	4.41304	2.97055e+11	307.73
45363	0.291667	103.64	0.000423042	0.000429016	85.8813	0	4.39565	2.85503e+11	307.763
45363	0.333333	100.8	0.00042305	0.0004302	88.5893	0	4.37826	2.73952e+11	307.795
45363	0.375	99.6656	0.000423058	0.000431384	91.2973	0	4.36087	2.624e+11	307.828
45363	0.416667	99.2267	0.000423062	0.000432569	94.0054	0	4.34348	2.50848e+11	307.86
45363	0.458333	89.2923	0.000423066	0.000433753	96.7134	0	4.32609	2.39297e+11	307.893
45363	0.5	72.9456	0.00042307	0.000434937	99.4215	0	4.3087	2.27745e+11	307.925
45363	0.541667	73.2487	0.000423064	0.000436121	102.13	0	4.2913	2.16193e+11	307.957
45363	0.583333	67.5485	0.000423057	0.000437305	104.838	0	4.27391	2.04642e+11	307.99
45363	0.625	63.7129	0.000423051	0.000438489	107.546	0	4.25652	1.9309e+11	308.022
45363	0.666667	57.9064	0.000423036	0.000439673	110.254	0	4.23913	1.81538e+11	308.055
45363	0.708333	46.434	0.000423021	0.000440857	112.962	0	4.22174	1.69987e+11	308.087
45363	0.75	35.6533	0.000423005	0.000442041	115.67	0	4.20435	1.58435e+11	308.12
45363	0.791667	27.7718	0.000422988	0.000443225	118.378	0	4.18696	1.46883e+11	308.152
45363	0.833333	21.9787	0.000422972	0.000444409	121.086	0	4.16957	1.35332e+11	308.185
45363	0.875	15.5897	0.000422955	0.000445593	123.794	0	4.15217	1.2378e+11	308.217
45363	0.916667	10.6409	0.00042294	0.000446777	126.502	0	4.13478	1.12228e+11	308.25
45363	0.958333	11.6844	0.000422924	0.000447962	129.21	0	4.11739	1.00677e+11	308.282
45364	0	21.0419	0.000422909	0.000449146	131.918	1	4.1	8.91251e+10	308.315
45364	0.0416667	30.8147	0.000422894	0.00045033	129.532	0	4.175	1.29641e+11	308.347
45364	0.0833333	41.8904	0.000422879	0.000451514	127.146	0	4.25	1.70157e+11	308.379
45364	0.125	57.4072	0.000422863	0.000452698	124.76	0	4.325	2.10673e+11	308.412
45364	0.166667	80.3051	0.000422851	0.000453882	122.374	1	4.4	2.51189e+11	308.444
45364	0.208333	84.495	0.000422839	0.000455066	113.152	0	4.36364	2.34089e+11	308.477
45364	0.25	91.5081	0.000422827	0.00045625	103.929	0	4.32727	2.1699e+11	308.509
45364	0.291667	97.9349	0.00042282	0.000457434	94.7072	0	4.29091	1.99891e+11	308.542
45364	0.333333	92.8286	0.000422814	0.000458618	85.4849	0	4.25455	1.82791e+11	308.574
45364	0.375	92.5946	0.000422808	0.000459802	76.2626	0	4.21818	1.65692e+11	308.607
45364	0.416667	94.7061	0.00042281	0.000460986	67.0404	0	4.18182	1.48593e+11	308.639
45364	0.458333	86.6422	0.000422812	0.000462171	57.8181	0	4.14545	1.31493e+11	308.672
45364	0.5	73.5719	0.000422814	0.000463355	48.5958	0	4.10909	1.14394e+11	308.704
45364	0.541667	67.5112	0.000422823	0.000464539	39.3735	0	4.07273	9.72944e+10	308.736
45364	0.583333	64.4364	0.000422833	0.000465723	30.1513	0	4.03636	8.01951e+10	308.769
45364	0.625	59.6312	0.000422843	0.000466907	20.929	1	4	6.30957e+10	308.801
45364	0.666667	57.9295	0.000422855	0.000468091	37.6345	0	4.03846	8.55356e+10	308.834
45364	0.708333	50.9074	0.000422868	0.000469275	54.3399	0	4.07692	1.07975e+11	308.866
45364	0.75	42.1771	0.000422881	0.000470459	71.0454	0	4.11538	1.30415e+11	308.899
45364	0.791667	34.6701	0.000422889	0.000471643	87.7508	0	4.15385	1.52855e+11	308.931
45364	0.833333	32.4804	0.000422897	0.000472827	104.456	0	4.19231	1.75295e+11	308.964
45364	0.875	29.3025	0.000422905	0.000474011	121.162	0	4.23077	1.97735e+11	308.996
45364	0.916667	21.4136	0.000422903	0.000475195	137.867	0	4.26923	2.20174e+11	309.029
45364	0.958333	19.3265	0.000422901	0.00047638	154.573	0	4.30769	2.42614e+11	309.061
45365	0	23.7339	0.000422899	0.000477564	171.278	0	4.34615	2.65054e+11	309.094
45365	0.0416667	33.4245	0.000422892	0.000478748	187.984	0	4.38462	2.87494e+11	309.126
45365	0.0833333	42.3977	0.000422884	0.000479932	204.689	0	4.42308	3.09934e+11	309.158
45365	0.125	53.8963	0.000422876	0.000481116	221.395	0	4.46154	3.32374e+11	309.191
45365	0.166667	72.9831	0.000422871	0.0004823	238.1	1	4.5	3.54813e+11	309.223
45365	0.208333	87.5364	0.000422865	0.000483484	230.251	0	4.50909	3.6812e+11	309.256
45365	0.25	98.7613	0.00042286	0.000484668	222.402	0	4.51818	3.81427e+11	309.288
45365	0.291667	107.338	0.000422858	0.000485852	214.553	0	4.52727	3.94734e+11	309.321
45365	0.333333	101.947	0.000422855	0.000487036	206.704	0	4.53636	4.0804e+11	309.353
45365	0.375	100.822	0.000422853	0.00048822	198.855	0	4.54545	4.21347e+11	309.386
45365	0.416667	93.0204	0.000422853	0.000489404	191.006	0	4.55455	4.34654e+11	309.418
45365	0.458333	80.8892	0.000422853	0.000490589	183.157	0	4.56364	4.4796e+11	309.451
45365	0.5	70.9512	0.000422853	0.000491773	175.308	0	4.57273	4.61267e+11	309.483
45365	0.541667	74.9024	0.000422858	0.000492957	167.459	0	4.58182	4.74574e+11	309.515
45365	0.583333	67.6601	0.000422863	0.000494141	159.61	0	4.59091	4.87881e+11	309.548
45365	0.625	60.3506	0.000422868	0.000495325	151.761	1	4.6	5.01187e+11	309.58
45365	0.666667	46.3283	0.000422874	0.000496509	169.876	1	5	1.99526e+12	309.613
45365	0.708333	36.2381	0.000422881	0.000497693	59.826	1	4.5	3.54813e+11	309.645
45365	0.75	25.7546	0.000422887	0.000498877	44.487	2	5.1	22742024774917	309.678
45365	0.791667	22.3896	0.000422889	0.000500061	42.886	1	5	1.99526e+12	309.71
45365	0.833333	20.8876	0.00042289	0.000501245	36.3088	0	4.98	1.87872e+12	309.743
45365	0.875	20.1452	0.000422892	0.000502429	29.7316	0	4.96	1.76217e+12	309.775
45365	0.916667	15.6164	0.000422891	0.000503613	23.1544	0	4.94	1.64563e+12	309.808
45365	0.958333	13.5815	0.000422889	0.000504797	16.5772	0	4.92	1.52908e+12	309.84
45366	0	19.1193	0.000422888	0.000505982	10	1	4.9	1.41254e+12	309.873
45366	0.0416667	26.7731	0.000422889	0.000507166	36.5892	0	4.85714	1.32434e+12	309.905
45366	0.0833333	36.221	0.000422889	0.00050835	63.1784	0	4.81429	1.23615e+12	309.937
45366	0.125	46.8984	0.00042289	0.000509534	89.7676	0	4.77143	1.14796e+12	309.97
45366	0.166667	56.9101	0.000422896	0.000510718	116.357	0	4.72857	1.05976e+12	310.002
45366	0.208333	71.2669	0.000422902	0.000511902	142.946	0	4.68571	9.7157e+11	310.035
45366	0.25	85.5932	0.000422908	0.000513086	169.535	0	4.64286	8.83376e+11	310.067
45366	0.291667	96.6077	0.000422916	0.00051427	196.125	0	4.6	7.95183e+11	310.1
45366	0.333333	95.2472	0.000422923	0.000515454	222.714	0	4.55714	7.06989e+11	310.132
45366	0.375	98.8974	0.000422931	0.000516638	249.303	0	4.51429	6.18796e+11	310.165
45366	0.416667	96.6954	0.000422936	0.000517822	275.892	0	4.47143	5.30602e+11	310.197
45366	0.458333	88.6396	0.000422942	0.000519006	302.481	0	4.42857	4.42409e+11	310.23
45366	0.5	82.4698	0.000422947	0.000520191	329.071	0	4.38571	3.54215e+11	310.262
45366	0.541667	80.5876	0.000422947	0.000521375	355.66	0	4.34286	2.66021e+11	310.295
45366	0.583333	67.8292	0.000422947	0.000522559	382.249	1	4.3	1.77828e+11	310.327
45366	0.625	56.4607	0.000422947	0.000523743	341.345	0	4.35	2.44093e+11	310.359
45366	0.666667	49.061	0.000422944	0.000524927	300.441	0	4.4	3.10357e+11	310.392
45366	0.708333	41.3142	0.000422941	0.000526111	259.537	0	4.45	3.76622e+11	310.424
45366	0.75	34.4192	0.000422939	0.000527295	218.633	0	4.5	4.42887e+11	310.457
45366	0.791667	30.1643	0.00042294	0.000528479	177.73	0	4.55	5.09152e+11	310.489
45366	0.833333	22.5899	0.000422942	0.000529663	136.826	0	4.6	5.75416e+11	310.522
45366	0.875	14.0397	0.000422944	0.000530847	95.9219	0	4.65	6.41681e+11	310.554
45366	0.916667	9.77376	0.00042295	0.000532031	55.018	1	4.7	7.07946e+11	310.587
45366	0.958333	11.9121	0.000422957	0.000533215	10	1	4.8	1000000000000	310.619
45367	0	19.2881	0.000422963	0.0005344	12.1748	0	4.78235	9.62048e+11	310.652
45367	0.0416667	26.4372	0.000422967	0.000535584	14.3496	0	4.76471	9.24096e+11	310.684
45367	0.0833333	32.0631	0.000422972	0.000536768	16.5245	0	4.74706	8.86144e+11	310.716
45367	0.125	43.2218	0.000422976	0.000537952	18.6993	0	4.72941	8.48191e+11	310.749
45367	0.166667	57.2735	0.000422975	0.000539136	20.8741	0	4.71176	8.10239e+11	310.781
45367	0.208333	75.6783	0.000422973	0.00054032	23.0489	0	4.69412	7.72287e+11	310.814
45367	0.25	89.4376	0.000422972	0.000541504	25.2238	0	4.67647	7.34335e+11	310.846
45367	0.291667	96.6596	0.00042297	0.000542688	27.3986	0	4.65882	6.96383e+11	310.879
45367	0.333333	92.8664	0.000422969	0.000543872	29.5734	0	4.64118	6.58431e+11	310.911
45367	0.375	85.9576	0.000422967	0.000545056	31.7482	0	4.62353	6.20478e+11	310.944
45367	0.416667	80.9665	0.000422969	0.00054624	33.9231	0	4.60588	5.82526e+11	310.976
45367	0.458333	81.8583	0.00042297	0.000547424	36.0979	0	4.58824	5.44574e+11	311.009
45367	0.5	79.3757	0.000422972	0.000548608	38.2727	0	4.57059	5.06622e+11	311.041
45367	0.541667	82.407	0.000422974	0.000549793	40.4475	0	4.55294	4.6867e+11	311.074
45367	0.583333	68.483	0.000422976	0.000550977	42.6224	0	4.53529	4.30718e+11	311.106
45367	0.625	65.7176	0.000422978	0.000552161	44.7972	0	4.51765	3.92766e+11	311.138
45367	0.666667	56.4054	0.000422979	0.000553345	46.972	1	4.5	3.54813e+11	311.171
45367	0.708333	45.3711	0.000422979	0.000554529	34.6793	0	4.43333	2.95818e+11	311.203
45367	0.75	33.9828	0.000422979	0.000555713	22.3867	0	4.36667	2.36823e+11	311.236
45367	0.791667	23.5008	0.000422976	0.000556897	10.094	1	4.3	1.77828e+11	311.268
45367	0.833333	18.267	0.000422972	0.000558081	477.308	1	4.2	1.25893e+11	311.301
45367	0.875	13.5339	0.000422969	0.000559265	329.064	0	4.36667	3.1991e+11	311.333
45367	0.916667	10.6513	0.000422966	0.000560449	180.82	0	4.53333	5.13928e+11	311.366
45367	0.958333	11.8286	0.000422964	0.000561633	32.576	1	4.7	7.07946e+11	311.398
45368	0	16.6486	0.000422962	0.000562817	50.546	1	4.7	7.07946e+11	311.431
45368	0.0416667	26.923	0.000422968	0.000564002	51.9137	0	4.68333	6.78518e+11	311.463
45368	0.0833333	40.6311	0.000422975	0.000565186	53.2813	0	4.66667	6.4909e+11	311.495
45368	0.125	60.3052	0.000422982	0.00056637	54.649	0	4.65	6.19663e+11	311.528
45368	0.166667	79.2152	0.000422996	0.000567554	56.0167	0	4.63333	5.90235e+11	311.56
45368	0.208333	82.6034	0.000423011	0.000568738	57.3843	0	4.61667	5.60807e+11	311.593
45368	0.25	94.8215	0.000423025	0.000569922	58.752	0	4.6	5.3138e+11	311.625
45368	0.291667	101.23	0.000423043	0.000571106	60.1197	0	4.58333	5.01952e+11	311.658
45368	0.333333	95.5701	0.000423061	0.00057229	61.4873	0	4.56667	4.72524e+11	311.69
45368	0.375	95.1723	0.000423079	0.000573474	62.855	0	4.55	4.43096e+11	311.723
45368	0.416667	92.5347	0.000423093	0.000574658	64.2227	0	4.53333	4.13669e+11	311.755
45368	0.458333	84.7969	0.000423108	0.000575842	65.5903	0	4.51667	3.84241e+11	311.788
45368	0.5	72.3779	0.000423122	0.000577026	66.958	1	4.5	3.54813e+11	311.82
45368	0.541667	71.7403	0.000423133	0.000578211	38.204	1	4.5	3.54813e+11	311.853
45368	0.583333	69.3747	0.000423143	0.000579395	28.502	0	4.5	3.54813e+11	311.885
45368	0.625	61.5709	0.000423153	0.000580579	18.8	0	4.5	3.54813e+11	311.917
45368	0.666667	55.969	0.000423164	0.000581763	9.098	1	4.5	3.54813e+11	311.95
45368	0.708333	42.7532	0.000423174	0.000582947	13.169	0	4.35	2.40353e+11	311.982
45368	0.75	34.4024	0.000423185	0.000584131	17.24	1	4.2	1.25893e+11	312.015
45368	0.791667	27.4928	0.000423195	0.000585315	18.72	0	4.21667	1.36334e+11	312.047
45368	0.833333	21.4755	0.000423204	0.000586499	20.2	0	4.23333	1.46775e+11	312.08
45368	0.875	17.1925	0.000423213	0.000587683	21.68	0	4.25	1.57217e+11	312.112
45368	0.916667	11.8261	0.00042322	0.000588867	23.16	0	4.26667	1.67658e+11	312.145
45368	0.958333	10.643	0.000423227	0.000590051	24.64	0	4.28333	1.78099e+11	312.177
45371	0	23.9419	0.000423164	0.000648071	26.12	0	4.3	1.88541e+11	312.21
45371	0.0416667	35.5835	0.000423152	0.000649255	27.6	0	4.31667	1.98982e+11	312.242
45371	0.0833333	46.3811	0.00042314	0.00065044	29.08	0	4.33333	2.09423e+11	312.274
45371	0.125	60.1012	0.000423128	0.000651624	30.56	0	4.35	2.19865e+11	312.307
45371	0.166667	80.1869	0.000423117	0.000652808	32.04	0	4.36667	2.30306e+11	312.339
45371	0.208333	92.0124	0.000423105	0.000653992	33.52	0	4.38333	2.40747e+11	312.372
45371	0.25	104.256	0.000423094	0.000655176	35	1	4.4	2.51189e+11	312.404
45371	0.291667	105.258	0.000423089	0.00065636	47.2418	0	4.9	1.41254e+12	312.437
45371	0.333333	99.9088	0.000423084	0.000657544	49.7246	0	4.9	1.41254e+12	312.469
45371	0.375	97.1835	0.000423079	0.000658728	52.2074	0	4.9	1.41254e+12	312.502
45371	0.416667	88.8572	0.00042308	0.000659912	54.6902	0	4.9	1.41254e+12	312.534
45371	0.458333	78.152	0.000423081	0.000661096	57.173	1	4.9	1.41254e+12	312.567
45371	0.5	69.266	0.000423083	0.00066228	146.12	0	4.73333	1.02542e+12	312.599
45371	0.541667	73.1866	0.000423092	0.000663464	235.067	0	4.56667	6.38305e+11	312.632
45371	0.583333	72.634	0.000423102	0.000664648	324.014	1	4.4	2.51189e+11	312.664
45371	0.625	75.3881	0.000423111	0.000665833	279.124	0	4.42857	2.86903e+11	312.696
45371	0.666667	64.3361	0.000423115	0.000667017	234.234	0	4.45714	3.22617e+11	312.729
45371	0.708333	43.8128	0.000423119	0.000668201	189.344	0	4.48571	3.58331e+11	312.761
45371	0.75	40.6071	0.000423123	0.000669385	144.454	0	4.51429	3.94045e+11	312.794
45371	0.791667	30.6345	0.000423126	0.000670569	99.564	0	4.54286	4.29759e+11	312.826
45371	0.833333	24.3911	0.00042313	0.000671753	54.674	0	4.57143	4.65473e+11	312.859
45371	0.875	18.975	0.000423133	0.000672937	9.784	1	4.6	5.01187e+11	312.891
45371	0.916667	14.0501	0.000423133	0.000674121	15.8858	0	4.58889	4.89211e+11	312.924
45371	0.958333	15.7554	0.000423132	0.000675305	21.9876	0	4.57778	4.77235e+11	312.956
45374	0	22.7224	0.000423717	0.000733325	74.1903	0	4.53226	4.28171e+11	312.989
45374	0.0416667	37.6321	0.000423752	0.000734509	70.0094	0	4.54194	4.38602e+11	313.021
45374	0.0833333	53.8593	0.000423786	0.000735693	65.8285	0	4.55161	4.49033e+11	313.053
45374	0.125	69.6302	0.000423821	0.000736877	61.6476	0	4.56129	4.59463e+11	313.086
45374	0.166667	89.7762	0.000423861	0.000738062	57.4667	0	4.57097	4.69894e+11	313.118
45374	0.208333	105.327	0.0004239	0.000739246	53.2858	0	4.58065	4.80325e+11	313.151
45374	0.25	122.699	0.00042394	0.00074043	49.1049	0	4.59032	4.90756e+11	313.183
45374	0.291667	118.815	0.000423974	0.000741614	44.924	1	4.6	5.01187e+11	313.216
45374	0.333333	114.18	0.000424008	0.000742798	55.2645	0	4.584	4.93711e+11	313.248
45374	0.375	113.886	0.000424042	0.000743982	65.605	0	4.568	4.86235e+11	313.281
45374	0.416667	105.054	0.000424058	0.000745166	75.9454	0	4.552	4.78759e+11	313.313
45374	0.458333	98.6621	0.000424075	0.00074635	86.2859	0	4.536	4.71283e+11	313.346
45374	0.5	94.6559	0.000424091	0.000747534	96.6264	0	4.52	4.63807e+11	313.378
45374	0.541667	90.1677	0.000424093	0.000748718	106.967	0	4.504	4.56331e+11	313.411
45374	0.583333	80.7917	0.000424095	0.000749902	117.307	0	4.488	4.48854e+11	313.443
45374	0.625	71.4831	0.000424097	0.000751086	127.648	0	4.472	4.41378e+11	313.475
45374	0.666667	59.7836	0.000424096	0.000752271	137.988	0	4.456	4.33902e+11	313.508
45374	0.708333	51.9552	0.000424095	0.000753455	148.329	0	4.44	4.26426e+11	313.54
45374	0.75	44.1546	0.000424095	0.000754639	158.669	0	4.424	4.1895e+11	313.573
45374	0.791667	31.2421	0.00042409	0.000755823	169.01	0	4.408	4.11474e+11	313.605
45374	0.833333	23.9505	0.000424085	0.000757007	179.35	0	4.392	4.03998e+11	313.638
45374	0.875	16.8317	0.00042408	0.000758191	189.691	0	4.376	3.96522e+11	313.67
45374	0.916667	12.1688	0.000424072	0.000759375	200.031	0	4.36	3.89046e+11	313.703
45374	0.958333	16.4792	0.000424064	0.000760559	210.372	0	4.344	3.81569e+11	313.735
45375	0	31.5789	0.000424055	0.000761743	220.712	0	4.328	3.74093e+11	313.768
45375	0.0416667	43.6533	0.000424044	0.000762927	231.053	0	4.312	3.66617e+11	313.8
45375	0.0833333	57.8956	0.000424033	0.000764111	241.393	0	4.296	3.59141e+11	313.981
45375	0.125	73.9207	0.000424021	0.000765295	251.734	0	4.28	3.51665e+11	314.162
45375	0.166667	95.7954	0.000424005	0.000766479	262.074	0	4.264	3.44189e+11	314.343
45375	0.208333	108.829	0.000423989	0.000767664	272.415	0	4.248	3.36713e+11	314.524
45375	0.25	118.179	0.000423973	0.000768848	282.755	0	4.232	3.29237e+11	314.705
45375	0.291667	112.498	0.000423943	0.000770032	293.096	0	4.216	3.2176e+11	314.886
45375	0.333333	111.916	0.000423913	0.000771216	303.436	2	4.2	3.14284e+11	315.067
45375	0.375	117.102	0.000423883	0.0007724	287.048	0	4.2	3.00828e+11	315.248
45375	0.416667	111.91	0.000423834	0.000773584	270.66	0	4.2	2.87371e+11	315.429
45375	0.458333	98.6308	0.000423785	0.000774768	254.272	0	4.2	2.73915e+11	315.61
45375	0.5	94.3469	0.000423736	0.000775952	237.884	0	4.2	2.60458e+11	315.791
45375	0.541667	95.4181	0.000423672	0.000777136	221.496	0	4.2	2.47002e+11	315.972
45375	0.583333	84.9576	0.000423609	0.00077832	205.108	0	4.2	2.33545e+11	316.154
45375	0.625	67.2973	0.000423545	0.000779504	188.72	0	4.2	2.20088e+11	316.335
45375	0.666667	44.9648	0.000423484	0.000780688	172.333	0	4.2	2.06632e+11	316.516
45375	0.708333	25.0459	0.000423422	0.000781873	155.945	0	4.2	1.93175e+11	316.697
45375	0.75	17.2355	0.000423361	0.000783057	139.557	0	4.2	1.79719e+11	316.878
45375	0.791667	20.8585	0.000423309	0.000784241	123.169	0	4.2	1.66262e+11	317.059
45375	0.833333	17.7414	0.000423257	0.000785425	106.781	0	4.2	1.52806e+11	317.24
45375	0.875	13.2094	0.000423205	0.000786609	90.3929	0	4.2	1.39349e+11	317.421
45375	0.916667	16.8323	0.000423158	0.000787793	74.005	1	4.2	1.25893e+11	317.602
45375	0.958333	26.8067	0.000423111	0.000788977	66.6862	0	4.25	2.26934e+11	317.783
45376	0	46.6258	0.000423065	0.000790161	59.3673	0	4.3	3.27975e+11	317.964
45376	0.0416667	59.3521	0.000423027	0.000791345	52.0485	2	4.35	4.29017e+11	318.145
45376	0.0833333	68.6864	0.000422989	0.000792529	64.9298	0	4.46	6.25721e+11	317.858
45376	0.125	84.8652	0.000422952	0.000793713	77.8111	0	4.57	8.22425e+11	317.571
45376	0.166667	97.1115	0.000422929	0.000794897	90.6924	0	4.68	1.01913e+12	317.283
45376	0.208333	108.79	0.000422907	0.000796081	103.574	0	4.79	1.21583e+12	316.996
45376	0.25	125.887	0.000422884	0.000797266	116.455	1	4.9	1.41254e+12	316.709
45376	0.291667	125.272	0.000422865	0.00079845	107.111	0	4.94286	1.77947e+12	316.422
45376	0.333333	118.162	0.000422846	0.000799634	97.7676	0	4.98571	2.1464e+12	316.135
45376	0.375	114.627	0.000422827	0.000800818	88.4239	0	5.02857	2.51334e+12	315.848
45376	0.416667	106.701	0.000422803	0.000802002	79.0801	0	5.07143	2.88027e+12	315.56
45376	0.458333	98.53	0.000422779	0.000803186	69.7364	0	5.11429	3.2472e+12	315.273
45376	0.5	92.6785	0.000422755	0.00080437	60.3927	0	5.15714	3.61414e+12	314.986
45376	0.541667	92.2769	0.000422732	0.000805554	51.049	1	5.2	3.98107e+12	314.699
45376	0.583333	80.9197	0.000422709	0.000806738	63.4642	0	4.95	3.01728e+12	314.412
45376	0.625	65.0858	0.000422687	0.000807922	75.8795	0	4.7	2.05348e+12	314.125
45376	0.666667	50.8752	0.000422676	0.000809106	88.2947	0	4.45	1.08969e+12	313.837
45376	0.708333	41.2325	0.000422665	0.000810291	100.71	1	4.2	1.25893e+11	313.55
45376	0.75	35.65	0.000422654	0.000811475	42.523	1	5.1	2.81838e+12	313.263
45376	0.791667	27.767	0.000422649	0.000812659	42.7065	0	5.06	2.70921e+12	312.976
45376	0.833333	19.5531	0.000422644	0.000813843	42.89	0	5.02	2.60004e+12	312.689
45376	0.875	12.9724	0.000422638	0.000815027	43.0736	0	4.98	2.49087e+12	312.402
45376	0.916667	10.6346	0.000422629	0.000816211	43.2571	0	4.94	2.3817e+12	312.114
45376	0.958333	12.3679	0.000422619	0.000817395	43.4406	0	4.9	2.27253e+12	311.827
45377	0	21.8361	0.000422609	0.000818579	43.6241	0	4.86	2.16336e+12	311.54
45377	0.0416667	34.0875	0.000422608	0.000819763	43.8076	0	4.82	2.05419e+12	311.545
45377	0.0833333	48.3589	0.000422607	0.000820947	43.9912	0	4.78	1.94502e+12	311.55
45377	0.125	66.3167	0.000422606	0.000822131	44.1747	0	4.74	1.83585e+12	311.555
45377	0.166667	85.5375	0.000422622	0.000823315	44.3582	0	4.7	1.72668e+12	311.561
45377	0.208333	98.1069	0.000422638	0.000824499	44.5417	0	4.66	1.61751e+12	311.566
45377	0.25	114.537	0.000422654	0.000825684	44.7252	0	4.62	1.50834e+12	311.571
45377	0.291667	119.34	0.000422664	0.000826868	44.9088	0	4.58	1.39917e+12	311.576
45377	0.333333	118.308	0.000422674	0.000828052	45.0923	0	4.54	1.29e+12	311.581
45377	0.375	111.273	0.000422684	0.000829236	45.2758	0	4.5	1.18083e+12	311.586
45377	0.416667	103.068	0.000422676	0.00083042	45.4593	0	4.46	1.07166e+12	311.592
45377	0.458333	98.5157	0.000422668	0.000831604	45.6428	0	4.42	9.62488e+11	311.597
45377	0.5	95.8667	0.00042266	0.000832788	45.8264	0	4.38	8.53317e+11	311.602
45377	0.541667	93.7944	0.000422649	0.000833972	46.0099	0	4.34	7.44147e+11	311.607
45377	0.583333	85.2166	0.000422639	0.000835156	46.1934	0	4.3	6.34977e+11	311.612
45377	0.625	70.8624	0.000422628	0.00083634	46.3769	0	4.26	5.25806e+11	311.617
45377	0.666667	53.5093	0.000422627	0.000837524	46.5604	0	4.22	4.16636e+11	311.622
45377	0.708333	43.8665	0.000422625	0.000838708	46.744	0	4.18	3.07466e+11	311.628
45377	0.75	41.1404	0.000422624	0.000839893	46.9275	0	4.14	1.98295e+11	311.633
45377	0.791667	33.4618	0.00042263	0.000841077	47.111	1	4.1	8.91251e+10	311.638
45377	0.833333	23.2291	0.000422635	0.000842261	56.0758	0	4.2	1.71538e+11	311.643
45377	0.875	18.0387	0.000422641	0.000843445	65.0406	0	4.3	2.5395e+11	311.648
45377	0.916667	14.8556	0.000422649	0.000844629	74.0054	0	4.4	3.36362e+11	311.653
45377	0.958333	16.2529	0.000422657	0.000845813	82.9702	0	4.5	4.18775e+11	311.659
45379	0	21.4789	0.000422799	0.000875415	73.0293	0	4.56667	4.52396e+11	311.664
45379	0.0416667	35.4887	0.000422792	0.000876599	58.2967	0	4.58333	4.76792e+11	311.669
45379	0.0833333	50.1059	0.000422785	0.000877783	43.564	1	4.6	5.01187e+11	311.674
45379	0.125	69.8944	0.000422779	0.000878967	48.327	0	4.575	4.69937e+11	311.679
45379	0.166667	83.1452	0.000422774	0.000880151	53.09	0	4.55	4.38688e+11	311.684
45379	0.208333	98.157	0.000422769	0.000881335	57.853	0	4.525	4.07438e+11	311.689
45379	0.25	113.142	0.000422765	0.000882519	62.616	0	4.5	3.76188e+11	311.695
45379	0.291667	112.97	0.000422761	0.000883704	67.379	0	4.475	3.44938e+11	311.7
45379	0.333333	114.141	0.000422757	0.000884888	72.142	0	4.45	3.13688e+11	311.705
45379	0.375	112.545	0.000422753	0.000886072	76.905	0	4.425	2.82438e+11	311.71
45379	0.416667	105.081	0.000422746	0.000887256	81.668	1	4.4	2.51189e+11	311.715
45379	0.458333	96.4303	0.00042274	0.00088844	78.3399	0	4.41429	2.69046e+11	311.72
45379	0.5	89.6287	0.000422733	0.000889624	75.0119	0	4.42857	2.86903e+11	311.726
45379	0.541667	85.9398	0.000422725	0.000890808	71.6838	0	4.44286	3.0476e+11	311.731
45379	0.583333	88.6841	0.000422716	0.000891992	68.3557	0	4.45714	3.22617e+11	311.736
45379	0.625	75.0176	0.000422708	0.000893176	65.0276	0	4.47143	3.40474e+11	311.741
45379	0.666667	52.8206	0.000422703	0.00089436	61.6996	0	4.48571	3.58331e+11	311.746
45379	0.708333	47.7755	0.000422697	0.000895544	58.3715	0	4.5	3.76188e+11	311.751
45379	0.75	41.3279	0.000422692	0.000896728	55.0434	0	4.51429	3.94045e+11	311.756
45379	0.791667	33.4771	0.000422689	0.000897913	51.7154	0	4.52857	4.11902e+11	311.762
45379	0.833333	25.8733	0.000422686	0.000899097	48.3873	0	4.54286	4.29759e+11	311.767
45379	0.875	19.8405	0.000422683	0.000900281	45.0592	0	4.55714	4.47616e+11	311.772
45379	0.916667	14.4262	0.000422684	0.000901465	41.7311	0	4.57143	4.65473e+11	311.777
45379	0.958333	15.1889	0.000422685	0.000902649	38.4031	0	4.58571	4.8333e+11	311.782
45380	0	23.0679	0.000422685	0.000903833	35.075	1	4.6	5.01187e+11	311.787
45380	0.0416667	31.554	0.000422691	0.000905017	97.3235	0	4.35	2.95156e+11	311.793
45380	0.0833333	44.1216	0.000422696	0.000906201	159.572	1	4.1	8.91251e+10	311.798
45380	0.125	62.2713	0.000422701	0.000907385	149.465	0	4.125	9.8317e+10	311.803
45380	0.166667	79.4378	0.00042271	0.000908569	139.359	0	4.15	1.07509e+11	311.808
45380	0.208333	95.4799	0.000422719	0.000909753	129.252	0	4.175	1.16701e+11	311.813
45380	0.25	108.419	0.000422728	0.000910937	119.146	1	4.2	1.25893e+11	311.818
45380	0.291667	107.429	0.000422735	0.000912121	78.173	1	4	6.30957e+10	311.824
45380	0.333333	110.048	0.000422741	0.000913306	68.434	0	4.08571	1.2568e+11	311.829
45380	0.375	110.075	0.000422748	0.00091449	58.695	0	4.17143	1.88265e+11	311.834
45380	0.416667	103.613	0.000422751	0.000915674	48.956	0	4.25714	2.50849e+11	311.839
45380	0.458333	98.979	0.000422755	0.000916858	39.217	0	4.34286	3.13434e+11	311.844
45380	0.5	88.6424	0.000422758	0.000918042	29.478	0	4.42857	3.76018e+11	311.849
45380	0.541667	77.2922	0.000422761	0.000919226	19.739	0	4.51429	4.38603e+11	311.854
45380	0.583333	83.9967	0.000422763	0.00092041	10	1	4.6	5.01187e+11	311.86
45380	0.625	77.8116	0.000422765	0.000921594	19.7215	0	4.55	4.38688e+11	311.865
45380	0.666667	59.8976	0.000422767	0.000922778	29.443	0	4.5	3.76188e+11	311.87
45380	0.708333	46.0864	0.000422769	0.000923962	39.1645	0	4.45	3.13688e+11	311.875
45380	0.75	40.6312	0.000422771	0.000925146	48.886	1	4.4	2.51189e+11	311.88
45380	0.791667	30.386	0.000422773	0.00092633	50.7005	0	4.4129	2.75344e+11	311.885
45380	0.833333	23.3365	0.000422776	0.000927515	52.515	0	4.42581	2.99499e+11	311.891
45380	0.875	18.2114	0.000422778	0.000928699	54.3295	0	4.43871	3.23654e+11	311.896
45380	0.916667	13.7362	0.000422783	0.000929883	56.1439	0	4.45161	3.47809e+11	311.901
45380	0.958333	14.1393	0.000422788	0.000931067	57.9584	0	4.46452	3.71965e+11	311.906
45381	0	20.5675	0.000422793	0.000932251	59.7729	0	4.47742	3.9612e+11	311.911
45381	0.0416667	31.4667	0.000422801	0.000933435	61.5874	0	4.49032	4.20275e+11	311.916
45381	0.0833333	45.2874	0.000422809	0.000934619	63.4019	0	4.50323	4.4443e+11	311.921
45381	0.125	66.2938	0.000422817	0.000935803	65.2164	0	4.51613	4.68585e+11	311.927
45381	0.166667	77.3909	0.000422828	0.000936987	67.0308	0	4.52903	4.92741e+11	311.932
45381	0.208333	92.3854	0.000422839	0.000938171	68.8453	0	4.54194	5.16896e+11	311.937
45381	0.25	105.063	0.00042285	0.000939355	70.6598	0	4.55484	5.41051e+11	311.942
45381	0.291667	104.443	0.000422858	0.000940539	72.4743	0	4.56774	5.65206e+11	311.947
45381	0.333333	106.351	0.000422867	0.000941724	74.2888	0	4.58065	5.89362e+11	311.952
45381	0.375	106.495	0.000422875	0.000942908	76.1033	0	4.59355	6.13517e+11	311.958
45381	0.416667	101.168	0.000422883	0.000944092	77.9177	0	4.60645	6.37672e+11	311.963
45381	0.458333	96.1247	0.000422891	0.000945276	79.7322	0	4.61935	6.61827e+11	311.968
45381	0.5	87.67	0.000422899	0.00094646	81.5467	0	4.63226	6.85982e+11	311.973
45381	0.541667	71.6792	0.000422911	0.000947644	83.3612	0	4.64516	7.10138e+11	311.978
45381	0.583333	72.0318	0.000422923	0.000948828	85.1757	0	4.65806	7.34293e+11	311.983
45381	0.625	67.4094	0.000422935	0.000950012	86.9902	0	4.67097	7.58448e+11	311.988
45381	0.666667	58.7463	0.00042295	0.000951196	88.8046	0	4.68387	7.82603e+11	311.994
45381	0.708333	48.1493	0.000422965	0.00095238	90.6191	0	4.69677	8.06758e+11	311.999
45381	0.75	40.2962	0.00042298	0.000953564	92.4336	0	4.70968	8.30914e+11	312.004
45381	0.791667	28.913	0.000422993	0.000954748	94.2481	0	4.72258	8.55069e+11	312.009
45381	0.833333	22.3251	0.000423005	0.000955932	96.0626	0	4.73548	8.79224e+11	312.014
45381	0.875	16.7825	0.000423017	0.000957117	97.8771	0	4.74839	9.03379e+11	312.019
45381	0.916667	12.3554	0.000423023	0.000958301	99.6915	0	4.76129	9.27534e+11	312.025
45381	0.958333	14.4992	0.000423028	0.000959485	101.506	0	4.77419	9.5169e+11	312.03
45383	0	20.2318	0.000423099	0.000989087	103.321	0	4.7871	9.75845e+11	312.035
45383	0.0416667	32.5398	0.000423109	0.000990271	105.135	1	4.8	1000000000000	312.04
45383	0.0833333	43.1434	0.000423118	0.000991455	198.954	1	4.2	1.25893e+11	312.061
45383	0.125	58.0534	0.000423128	0.000992639	151.715	0	4.275	1.83123e+11	312.083
45383	0.166667	74.7974	0.000423136	0.000993823	104.477	0	4.35	2.40353e+11	312.104
45383	0.208333	92.8164	0.000423145	0.000995007	57.2385	0	4.425	2.97583e+11	312.126
45383	0.25	107.266	0.000423154	0.000996191	10	1	4.5	3.54813e+11	312.147
45383	0.291667	103.775	0.000423158	0.000997375	27.0805	0	4.6	5.3138e+11	312.168
45383	0.333333	103.179	0.000423162	0.000998559	44.161	1	4.7	7.07946e+11	312.19
45383	0.375	93.8465	0.000423167	0.000999743	69.3623	0	4.65	6.3182e+11	312.211
45383	0.416667	87.6193	0.000423162	0.00100093	94.5637	0	4.6	5.55693e+11	312.233
45383	0.458333	82.8524	0.000423158	0.00100211	119.765	0	4.55	4.79567e+11	312.254
45383	0.5	78.0123	0.000423153	0.0010033	144.966	0	4.5	4.03441e+11	312.276
45383	0.541667	73.9822	0.000423149	0.00100448	170.168	0	4.45	3.27315e+11	312.297
45383	0.583333	71.7539	0.000423145	0.00100566	195.369	1	4.4	2.51189e+11	312.318
45383	0.625	56.2406	0.000423141	0.00100685	171.953	0	4.43333	2.92855e+11	312.34
45383	0.666667	43.1322	0.000423135	0.00100803	148.538	0	4.46667	3.34522e+11	312.361
45383	0.708333	37.7184	0.00042313	0.00100922	125.123	0	4.5	3.76188e+11	312.383
45383	0.75	34.1532	0.000423124	0.0010104	101.707	0	4.53333	4.17854e+11	312.404
45383	0.791667	22.8711	0.000423116	0.00101158	78.2915	0	4.56667	4.59521e+11	312.425
45383	0.833333	17.31	0.000423107	0.00101277	54.876	1	4.6	5.01187e+11	312.447
45383	0.875	13.709	0.000423098	0.00101395	122.397	0	4.55	4.47294e+11	312.468
45383	0.916667	10.153	0.000423079	0.00101514	189.918	0	4.5	3.93401e+11	312.49
45383	0.958333	11.9763	0.000423059	0.00101632	257.439	0	4.45	3.39508e+11	312.511
45384	0	23.4493	0.00042304	0.0010175	324.96	0	4.4	2.85614e+11	312.533
45384	0.0416667	33.0597	0.000423012	0.00101869	392.481	0	4.35	2.31721e+11	312.554
45384	0.0833333	45.5926	0.000422984	0.00101987	460.002	1	4.3	1.77828e+11	312.575
45384	0.125	63.9665	0.000422956	0.00102106	395.442	0	4.35	2.14508e+11	312.597
45384	0.166667	75.5779	0.00042294	0.00102224	330.883	1	4.4	2.51189e+11	312.618
45384	0.208333	93.3685	0.000422925	0.00102343	295.229	0	4.37778	2.37267e+11	312.64
45384	0.25	104.403	0.000422909	0.00102461	259.576	0	4.35556	2.23345e+11	312.661
45384	0.291667	102.469	0.000422912	0.00102579	223.922	0	4.33333	2.09423e+11	312.683
45384	0.333333	103.05	0.000422915	0.00102698	188.268	0	4.31111	1.95501e+11	312.704
45384	0.375	96.5664	0.000422917	0.00102816	152.615	0	4.28889	1.8158e+11	312.725
45384	0.416667	88.3839	0.000422933	0.00102935	116.961	0	4.26667	1.67658e+11	312.747
45384	0.458333	83.9395	0.000422948	0.00103053	81.3073	0	4.24444	1.53736e+11	312.768
45384	0.5	76.2928	0.000422964	0.00103171	45.6537	0	4.22222	1.39814e+11	312.79
45384	0.541667	67.6576	0.000422983	0.0010329	10	1	4.2	1.25893e+11	312.811
45384	0.583333	60.1099	0.000423003	0.00103408	27.2319	0	4.24286	1.58596e+11	312.832
45384	0.625	50.5846	0.000423023	0.00103527	44.4637	0	4.28571	1.91298e+11	312.854
45384	0.666667	34.4356	0.000423048	0.00103645	61.6956	0	4.32857	2.24001e+11	312.875
45384	0.708333	24.8073	0.000423074	0.00103763	78.9274	0	4.37143	2.56704e+11	312.897
45384	0.75	22.8708	0.000423099	0.00103882	96.1593	0	4.41429	2.89407e+11	312.918
45384	0.791667	19.7083	0.000423125	0.00104	113.391	0	4.45714	3.2211e+11	312.94
45384	0.833333	13.6199	0.000423151	0.00104119	130.623	1	4.5	3.54813e+11	312.961
45384	0.875	10.4324	0.000423177	0.00104237	96.1695	0	4.4	2.66321e+11	312.982
45384	0.916667	8.9522	0.000423198	0.00104113	61.716	1	4.3	1.77828e+11	313.004
45384	0.958333	11.283	0.000423218	0.00103989	59.9727	0	4.4	3.83613e+11	313.025
45385	0	16.2787	0.000423238	0.00103865	58.2293	0	4.5	5.89398e+11	313.047
45385	0.0416667	26.2593	0.000423256	0.00103741	56.486	0	4.6	7.95183e+11	313.068
45385	0.0833333	38.4566	0.000423274	0.00103616	54.7427	0	4.7	1.00097e+12	313.089
45385	0.125	56.1366	0.000423292	0.00103492	52.9993	0	4.8	1.20675e+12	313.111
45385	0.166667	70.3745	0.000423301	0.00103368	51.256	1	4.9	1.41254e+12	313.132
45385	0.208333	87.9588	0.000423309	0.00103244	51.4558	0	4.86667	1.35127e+12	313.154
45385	0.25	99.0503	0.000423318	0.0010312	51.6556	0	4.83333	1.29e+12	313.175
45385	0.291667	94.5324	0.000423304	0.00102996	51.8554	0	4.8	1.22873e+12	313.197
45385	0.333333	95.1453	0.00042329	0.00102872	52.0552	0	4.76667	1.16746e+12	313.218
45385	0.375	93.5286	0.000423276	0.00102748	52.255	0	4.73333	1.10619e+12	313.239
45385	0.416667	85.6921	0.000423236	0.00102623	52.4549	0	4.7	1.04492e+12	313.261
45385	0.458333	78.88	0.000423197	0.00102499	52.6547	0	4.66667	9.83656e+11	313.282
45385	0.5	69.2407	0.000423158	0.00102375	52.8545	0	4.63333	9.22387e+11	313.304
45385	0.541667	67.8295	0.000423113	0.00102251	53.0543	0	4.6	8.61118e+11	313.325
45385	0.583333	68.7946	0.000423068	0.00102127	53.2541	0	4.56667	7.99849e+11	313.346
45385	0.625	53.4244	0.000423023	0.00102003	53.4539	0	4.53333	7.38581e+11	313.368
45385	0.666667	41.2146	0.000422989	0.00101879	53.6537	0	4.5	6.77312e+11	313.389
45385	0.708333	34.2603	0.000422955	0.00101755	53.8535	0	4.46667	6.16043e+11	313.411
45385	0.75	29.6832	0.000422921	0.0010163	54.0533	0	4.43333	5.54774e+11	313.432
45385	0.791667	21.5314	0.000422867	0.00101506	54.2531	0	4.4	4.93505e+11	313.454
45385	0.833333	14.4922	0.000422813	0.00101382	54.453	0	4.36667	4.32237e+11	313.475
45385	0.875	11.7623	0.000422759	0.00101258	54.6528	0	4.33333	3.70968e+11	313.496
45385	0.916667	9.49922	0.000422701	0.00101134	54.8526	0	4.3	3.09699e+11	313.518
45385	0.958333	10.5417	0.000422644	0.0010101	55.0524	0	4.26667	2.4843e+11	313.539
45386	0	19.3029	0.000422586	0.00100886	55.2522	0	4.23333	1.87161e+11	313.561
45386	0.0416667	27.6795	0.000422546	0.00100762	55.452	1	4.2	1.25893e+11	313.582
45386	0.0833333	40.3699	0.000422506	0.00100638	52.4219	0	4.22667	1.50912e+11	313.603
45386	0.125	54.9008	0.000422466	0.00100513	49.3917	0	4.25333	1.75932e+11	313.625
45386	0.166667	63.4634	0.000422423	0.00100389	46.3616	0	4.28	2.00951e+11	313.646
45386	0.208333	79.0747	0.00042238	0.00100265	43.3315	0	4.30667	2.25971e+11	313.668
45386	0.25	90.8733	0.000422337	0.00100141	40.3013	0	4.33333	2.50991e+11	313.689
45386	0.291667	92.6172	0.00042229	0.00100017	37.2712	0	4.36	2.7601e+11	313.711
45386	0.333333	98.0731	0.000422243	0.000998928	34.2411	0	4.38667	3.0103e+11	313.732
45386	0.375	92.8981	0.000422196	0.000997687	31.2109	0	4.41333	3.2605e+11	313.753
45386	0.416667	82.6208	0.000422161	0.000996445	28.1808	0	4.44	3.51069e+11	313.775
45386	0.458333	80.6033	0.000422126	0.000995204	25.1507	0	4.46667	3.76089e+11	313.796
45386	0.5	75.9025	0.000422092	0.000993963	22.1205	0	4.49333	4.01109e+11	313.818
45386	0.541667	71.1563	0.000422073	0.000992722	19.0904	0	4.52	4.26128e+11	313.839
45386	0.583333	65.7438	0.000422054	0.000991481	16.0603	0	4.54667	4.51148e+11	313.86
45386	0.625	53.9992	0.000422035	0.000990239	13.0301	0	4.57333	4.76168e+11	313.882
45386	0.666667	43.9335	0.000422025	0.000988998	10	1	4.6	5.01187e+11	313.903
45386	0.708333	40.177	0.000422015	0.000987757	56.7849	0	4.5	5.19095e+11	313.925
45386	0.75	24.2521	0.000422005	0.000986516	103.57	0	4.4	5.37002e+11	313.946
45386	0.791667	12.205	0.000421998	0.000985274	150.355	3	4.3	5.54909e+11	313.967
45386	0.833333	8.37265	0.000421991	0.000984033	103.838	0	4.46667	7.03273e+11	313.989
45386	0.875	7.30773	0.000421984	0.000982792	57.3216	0	4.63333	8.51636e+11	314.01
45386	0.916667	6.32523	0.000421977	0.000981551	10.805	1	4.8	1000000000000	314.032
45386	0.958333	10.9667	0.00042197	0.00098031	10	1	4.6	5.01187e+11	314.053
45387	0	21.8597	0.000421963	0.000979068	12.2727	0	4.59091	4.87881e+11	314.075
45387	0.0416667	31.8172	0.00042196	0.000977827	14.5455	0	4.58182	4.74574e+11	314.096
45387	0.0833333	41.6415	0.000421957	0.000976586	16.8182	0	4.57273	4.61267e+11	314.117
45387	0.125	52.4099	0.000421954	0.000975345	19.0909	0	4.56364	4.4796e+11	314.139
45387	0.166667	65.4789	0.000421957	0.000974104	21.3636	0	4.55455	4.34654e+11	314.16
45387	0.208333	83.8437	0.000421961	0.000972862	23.6364	0	4.54545	4.21347e+11	314.182
45387	0.25	91.8827	0.000421964	0.000971621	25.9091	0	4.53636	4.0804e+11	314.203
45387	0.291667	92.4471	0.000421975	0.00097038	28.1818	0	4.52727	3.94734e+11	314.224
45387	0.333333	94.9446	0.000421987	0.000969139	30.4545	0	4.51818	3.81427e+11	314.246
45387	0.375	84.0309	0.000421998	0.000967897	32.7273	0	4.50909	3.6812e+11	314.267
45387	0.416667	76.533	0.000422013	0.000966656	35	1	4.5	3.54813e+11	314.289
45387	0.458333	72.9973	0.000422028	0.000965415	67.064	1	5.1	2.81838e+12	314.31
45387	0.5	69.3974	0.000422043	0.000964174	70.39	1	4.9	1.41254e+12	314.332
45387	0.541667	72.0592	0.000422057	0.000962933	69.9901	0	4.82857	1.24663e+12	314.353
45387	0.583333	71.2361	0.000422071	0.000961691	69.5903	0	4.75714	1.08072e+12	314.374
45387	0.625	51.2322	0.000422085	0.00096045	69.1904	0	4.68571	9.14817e+11	314.396
45387	0.666667	41.3695	0.000422102	0.000959209	68.7906	0	4.61429	7.4891e+11	314.417
45387	0.708333	34.2275	0.00042212	0.000957968	68.3907	0	4.54286	5.83003e+11	314.439
45387	0.75	27.3013	0.000422138	0.000956726	67.9909	0	4.47143	4.17096e+11	314.46
45387	0.791667	17.9855	0.000422162	0.000955485	67.591	1	4.4	2.51189e+11	314.481
45387	0.833333	12.9888	0.000422187	0.000954244	167.77	1	4.2	1.25893e+11	314.503
45387	0.875	10.2151	0.000422211	0.000953003	155.842	0	4.16667	1.13637e+11	314.524
45387	0.916667	8.6424	0.00042223	0.000951762	143.914	0	4.13333	1.01381e+11	314.546
45387	0.958333	11.6018	0.000422249	0.00095052	131.986	1	4.1	8.91251e+10	314.567
45388	0	18.9496	0.000422268	0.000949279	100.07	0	4.1	8.91251e+10	314.589
45388	0.0416667	30.4309	0.000422271	0.000948038	68.154	0	4.1	8.91251e+10	314.61
45388	0.0833333	42.9069	0.000422273	0.000946797	36.238	1	4.1	8.91251e+10	314.454
45388	0.125	60.5646	0.000422276	0.000945556	45.8929	0	4.17273	2.09435e+11	314.298
45388	0.166667	72.33	0.000422268	0.000944314	55.5478	0	4.24545	3.29746e+11	314.141
45388	0.208333	90.2084	0.000422259	0.000943073	65.2027	0	4.31818	4.50056e+11	313.985
45388	0.25	97.3335	0.000422251	0.000941832	74.8576	0	4.39091	5.70366e+11	313.829
45388	0.291667	94.5141	0.000422238	0.000940591	84.5125	0	4.46364	6.90676e+11	313.673
45388	0.333333	102.451	0.000422226	0.000939349	94.1675	0	4.53636	8.10986e+11	313.516
45388	0.375	103.949	0.000422213	0.000938108	103.822	0	4.60909	9.31297e+11	313.36
45388	0.416667	96.9646	0.000422206	0.000936867	113.477	0	4.68182	1.05161e+12	313.204
45388	0.458333	86.1826	0.000422199	0.000935626	123.132	0	4.75455	1.17192e+12	313.048
45388	0.5	76.7071	0.000422191	0.000934385	132.787	0	4.82727	1.29223e+12	312.891
45388	0.541667	69.553	0.0004222	0.000933143	142.442	1	4.9	1.41254e+12	312.735
45388	0.583333	65.2613	0.000422209	0.000931902	134.597	0	4.87778	1.33425e+12	312.579
45388	0.625	53.4087	0.000422217	0.000930661	126.752	0	4.85556	1.25596e+12	312.423
45388	0.666667	41.5679	0.000422234	0.00092942	118.907	0	4.83333	1.17767e+12	312.266
45388	0.708333	37.8485	0.000422251	0.000928178	111.062	0	4.81111	1.09939e+12	312.11
45388	0.75	25.6964	0.000422268	0.000926937	103.216	0	4.78889	1.0211e+12	311.954
45388	0.791667	12.7835	0.000422289	0.000925696	95.3713	0	4.76667	9.4281e+11	311.798
45388	0.833333	8.96749	0.00042231	0.000924455	87.5262	0	4.74444	8.64522e+11	311.641
45388	0.875	8.4018	0.000422331	0.000923214	79.6811	0	4.72222	7.86234e+11	311.485
45388	0.916667	7.5492	0.000422351	0.000921972	71.836	1	4.7	7.07946e+11	311.329
45388	0.958333	11.2433	0.000422372	0.000920731	68.064	0	4.66667	6.39026e+11	311.173
45389	0	19.192	0.000422393	0.00091949	64.292	0	4.63333	5.70107e+11	311.016
45389	0.0416667	28.4115	0.000422407	0.000918249	60.52	1	4.6	5.01187e+11	310.86
45389	0.0833333	42.5685	0.000422422	0.000917008	61.536	0	4.55	4.54275e+11	310.695
45389	0.125	59.6098	0.000422437	0.000915766	62.552	0	4.5	4.07364e+11	310.531
45389	0.166667	67.0887	0.000422451	0.000914525	63.568	0	4.45	3.60452e+11	310.366
45389	0.208333	81.6141	0.000422464	0.000913284	64.584	0	4.4	3.1354e+11	310.201
45389	0.25	95.1072	0.000422478	0.000912043	65.6	0	4.35	2.66628e+11	310.036
45389	0.291667	98.5373	0.000422497	0.000910801	66.616	0	4.3	2.19716e+11	309.872
45389	0.333333	103.691	0.000422515	0.00090956	67.632	0	4.25	1.72804e+11	309.707
45389	0.375	101.228	0.000422534	0.000908319	68.648	1	4.2	1.25893e+11	309.542
45389	0.416667	93.6496	0.000422556	0.000907078	64.7381	0	4.18667	1.21706e+11	309.377
45389	0.458333	92.0317	0.000422579	0.000905837	60.8283	0	4.17333	1.1752e+11	309.213
45389	0.5	79.9859	0.000422601	0.000904595	56.9184	0	4.16	1.13333e+11	309.048
45389	0.541667	73.5964	0.000422631	0.000903354	53.0085	0	4.14667	1.09147e+11	308.883
45389	0.583333	73.428	0.00042266	0.000902113	49.0987	0	4.13333	1.0496e+11	308.719
45389	0.625	60.9008	0.000422689	0.000900872	45.1888	0	4.12	1.00774e+11	308.554
45389	0.666667	48.4838	0.000422735	0.00089963	41.2789	0	4.10667	9.65874e+10	308.389
45389	0.708333	45.5712	0.000422781	0.000898389	37.3691	0	4.09333	9.24009e+10	308.224
45389	0.75	36.784	0.000422827	0.000897148	33.4592	0	4.08	8.82145e+10	308.06
45389	0.791667	26.8869	0.000422884	0.000895907	29.5493	0	4.06667	8.4028e+10	307.895
45389	0.833333	16.2725	0.000422941	0.000894666	25.6395	0	4.05333	7.98415e+10	307.73
45389	0.875	10.566	0.000422998	0.000893424	21.7296	0	4.04	7.56551e+10	307.566
45389	0.916667	7.65421	0.000423044	0.000892183	17.8197	0	4.02667	7.14686e+10	307.401
45389	0.958333	10.7091	0.00042309	0.000890942	13.9099	0	4.01333	6.72822e+10	307.236
45390	0	18.5912	0.000423136	0.000889701	10	1	4	6.30957e+10	307.071
45390	0.0416667	28.3866	0.000423171	0.00088846	263.198	1	4.1	8.91251e+10	306.907
45390	0.0833333	43.6066	0.000423206	0.000887218	219.722	0	4.2	1.43146e+11	306.742
45390	0.125	63.5879	0.00042324	0.000885977	176.246	0	4.3	1.97167e+11	306.577
45390	0.166667	75.9402	0.000423275	0.000884736	132.77	1	4.4	2.51189e+11	306.413
45390	0.208333	96.01	0.00042331	0.000883495	145.833	0	4.35	2.68699e+11	306.248
45390	0.25	104.564	0.000423344	0.000882253	158.896	0	4.3	2.8621e+11	306.083
45390	0.291667	105.449	0.000423383	0.000881012	171.959	2	4.25	3.0372e+11	305.918
45390	0.333333	108.376	0.000423422	0.000879771	164.977	0	4.27778	3.09397e+11	305.754
45390	0.375	99.7304	0.000423461	0.00087853	157.995	0	4.30556	3.15074e+11	305.589
45390	0.416667	88.7703	0.000423495	0.000877289	151.014	0	4.33333	3.20751e+11	305.424
45390	0.458333	84.1266	0.000423529	0.000876047	144.032	0	4.36111	3.26428e+11	305.259
45390	0.5	74.1297	0.000423562	0.000874806	137.05	0	4.38889	3.32105e+11	305.095
45390	0.541667	63.7953	0.000423585	0.000873565	130.068	0	4.41667	3.37782e+11	304.93
45390	0.583333	53.259	0.000423609	0.000872324	123.087	0	4.44444	3.43459e+11	304.765
45390	0.625	43.195	0.000423632	0.000871082	116.105	0	4.47222	3.49136e+11	304.601
45390	0.666667	33.7949	0.000423647	0.000869841	109.123	1	4.5	3.54813e+11	304.436
45390	0.708333	32.5547	0.000423662	0.0008686	100.706	0	4.4875	3.4186e+11	304.271
45390	0.75	29.7195	0.000423677	0.000867359	92.2885	0	4.475	3.28907e+11	304.106
45390	0.791667	15.3233	0.000423685	0.000866118	83.8713	0	4.4625	3.15954e+11	303.942
45390	0.833333	9.19092	0.000423694	0.000864876	75.454	0	4.45	3.03001e+11	303.777
45390	0.875	6.41823	0.000423702	0.000863635	67.0367	0	4.4375	2.90048e+11	303.612
45390	0.916667	5.24239	0.000423705	0.000862394	58.6195	0	4.425	2.77095e+11	303.447
45390	0.958333	9.66422	0.000423708	0.000861153	50.2022	0	4.4125	2.64142e+11	303.283
		18.9503	0.000423711	0.000859911	41.785	1	4.4	2.51189e+11	303.118
		29.2569	0.000423712	0.00085867	41.5023	0	4.39167	2.45968e+11	302.953
		41.1675	0.000423713	0.000857429	41.2196	0	4.38333	2.40747e+11	302.789
		54.9528	0.000423715	0.000856188	40.9369	0	4.375	2.35527e+11	302.624
		65.524	0.000423713	0.000854947	40.6542	0	4.36667	2.30306e+11	302.459
		80.3706	0.000423711	0.000853705	40.3715	0	4.35833	2.25085e+11	302.294
		90.769	0.000423709	0.000852464	40.0887	0	4.35	2.19865e+11	302.13
		96.644	0.000423713	0.000851223	39.806	0	4.34167	2.14644e+11	301.965
		100.233	0.000423717	0.000849982	39.5233	0	4.33333	2.09423e+11	301.8
		97.0021	0.000423722	0.000848741	39.2406	0	4.325	2.04203e+11	301.636
		92.0972	0.00042373	0.000847499	38.9579	0	4.31667	1.98982e+11	301.471
		84.4209	0.00042374	0.000846258	38.6752	0	4.30833	1.93761e+11	301.306
		74.7428	0.000423748	0.000845017	38.3925	0	4.3	1.88541e+11	301.141
		71.4263	0.000423755	0.000843776	38.1098	0	4.29167	1.8332e+11	300.977
		62.2904	0.000423762	0.000842534	37.8271	0	4.28333	1.78099e+11	300.812
		52.6758	0.000423769	0.000841293	37.5444	0	4.275	1.72879e+11	300.647
		39.5096	0.000423774	0.000840052	37.2617	0	4.26667	1.67658e+11	300.483
		35.9587	0.00042378	0.000838811	36.979	0	4.25833	1.62437e+11	300.318
		21.9656	0.000423785	0.00083757	36.6962	0	4.25	1.57217e+11	300.153
		13.7204	0.000423789	0.000836328	36.4135	0	4.24167	1.51996e+11	299.988
		10.8604	0.000423794	0.000835087	36.1308	0	4.23333	1.46775e+11	299.824
		9.37655	0.000423798	0.000833846	35.8481	0	4.225	1.41555e+11	299.659
		7.90503	0.000423799	0.000832605	35.5654	0	4.21667	1.36334e+11	299.494
		11.7368	0.000423801	0.000831363	35.2827	0	4.20833	1.31113e+11	299.329
		18.8057	0.000423802	0.000830122	35	1	4.2	1.25893e+11	299.165
		24.3569	0.000423801	0.000828881	48.1042	0	4.18	1.18539e+11	299
		36.5269	0.000423799	0.00082764	61.2084	0	4.16	111185562233	302.197
		56.0577	0.000423798	0.000826399	74.3126	0	4.14	1.03832e+11	305.395
		67.5547	0.000423796	0.000825157	87.4168	0	4.12	9.64786e+10	308.592
		85.3392	0.000423794	0.000823916	100.521	1	4.1	8.91251e+10	311.789
		94.9304	0.000423792	0.000822675	55.936	1	4.3	1.77828e+11	314.986
		103.259	0.000423794	0.000821434	62.255	0	4.4	2.66321e+11	318.184
		107.093	0.000423797	0.000820193	68.574	1	4.5	3.54813e+11	321.381
		102.863	0.000423799	0.000818951	68.6934	0	4.50714	3.65269e+11	324.578
		95.0288	0.000423805	0.00081771	68.8127	0	4.51429	3.75724e+11	327.775
		87.8697	0.000423811	0.000816469	68.9321	0	4.52143	3.86179e+11	330.973
		77.5741	0.000423817	0.000815228	69.0514	0	4.52857	3.96634e+11	334.17
		76.9831	0.000423821	0.000813986	69.1708	0	4.53571	4.0709e+11	332.549
		71.0346	0.000423824	0.000812745	69.2901	0	4.54286	4.17545e+11	330.928
		57.0972	0.000423828	0.000811504	69.4095	0	4.55	4.28e+11	329.308
		44.3582	0.000423832	0.000810263	69.5289	0	4.55714	4.38456e+11	327.687
		39.9999	0.000423835	0.000809022	69.6482	0	4.56429	4.48911e+11	326.066
		38.617	0.000423839	0.00080778	69.7676	0	4.57143	4.59366e+11	324.445
		29.5834	0.000423837	0.000806539	69.8869	0	4.57857	4.69821e+11	322.825
		13.4236	0.000423837	0.000805298	70.0063	0	4.58571	4.80277e+11	321.204
		6.6218	0.000423836	0.000804057	70.1256	0	4.59286	4.90732e+11	319.583
		4.8218	0.000423825	0.000802815	70.245	1	4.6	5.01187e+11	317.962
		10.1262	0.000423815	0.000801574	55.524	0	4.55	4.28e+11	316.342
		21.0329	0.000423805	0.000800333	40.803	1	4.5	3.54813e+11	314.721
		29.3486	0.000423794	0.000799092	41.0836	0	4.47273	3.46826e+11	313.1
		43.9166	0.000423784	0.000797851	41.3643	0	4.44545	3.38839e+11	313.164
		61.1865	0.000423773	0.000796609	41.6449	0	4.41818	3.30851e+11	313.229
		73.4146	0.000423776	0.000795368	41.9255	0	4.39091	3.22864e+11	313.293
		89.3921	0.000423778	0.000794127	42.2062	0	4.36364	3.14877e+11	313.358
		99.3936	0.00042378	0.000792886	42.4868	0	4.33636	3.0689e+11	313.422
		103.581	0.000423803	0.000791645	42.7675	0	4.30909	2.98902e+11	313.486
		102.875	0.000423826	0.000790403	43.0481	0	4.28182	2.90915e+11	313.551
		97.2031	0.000423848	0.000789162	43.3287	0	4.25455	2.82928e+11	313.615
		89.6098	0.000423873	0.000787921	43.6094	0	4.22727	2.7494e+11	313.679
		83.3074	0.000423898	0.00078668	43.89	2	4.2	2.66953e+11	313.744
		78.2064	0.000423922	0.000785438	42.112	0	4.64	5.04513e+13	313.808
		81.4588	0.000423937	0.000784197	40.334	0	5.08	100635629081274	313.873
		81.041	0.000423952	0.000782956	38.556	0	5.52	150819967104502	313.937
		64.3945	0.000423966	0.000781715	36.778	0	5.96	201004305127731	314.001
		42.395	0.000423969	0.000780474	35	1	6.4	251188643150959	314.066
		33.2567	0.000423972	0.000779232	37.8453	0	6.14375	219850150998391	314.13
		29.8961	0.000423975	0.000777991	40.6906	0	5.8875	188511658845823	314.194
		23.6571	0.000423973	0.00077675	43.5359	0	5.63125	157173166693254	314.259
		16.7417	0.000423971	0.000775509	46.3813	0	5.375	125834674540686	314.323
		11.9073	0.000423968	0.000774267	49.2266	0	5.11875	9.44962e+13	314.387
		7.66949	0.000423955	0.000773026	52.0719	0	4.8625	6.31577e+13	314.452
		10.8997	0.000423942	0.000771785	54.9172	0	4.60625	3.18192e+13	314.516
		20.2636	0.000423929	0.000770544	57.7625	2	4.35	4.80706e+11	314.581
		27.3854	0.000423914	0.000769303	34.5388	0	4.475	4.90947e+11	314.645
		39.0448	0.000423899	0.000768061	11.315	1	4.6	5.01187e+11	314.709
		55.8377	0.000423884	0.00076682	17.2088	0	4.56364	4.6707e+11	314.774
		70.7954	0.000423877	0.000765579	23.1026	0	4.52727	4.32952e+11	314.838
		93.6126	0.00042387	0.000764338	28.9965	0	4.49091	3.98834e+11	314.902
		101.426	0.000423863	0.000763097	34.8903	0	4.45455	3.64716e+11	314.967
		104.449	0.000423862	0.000761855	40.7841	0	4.41818	3.30599e+11	315.031
		106.338	0.000423861	0.000760614	46.6779	0	4.38182	2.96481e+11	315.096
		99.4303	0.000423859	0.000759373	52.5717	0	4.34545	2.62363e+11	315.16
		92.5851	0.000423855	0.000758132	58.4655	0	4.30909	2.28246e+11	315.224
		86.3127	0.00042385	0.00075689	64.3594	0	4.27273	1.94128e+11	315.289
		75.9716	0.000423846	0.000755649	70.2532	0	4.23636	1.6001e+11	315.353
		81.5566	0.000423835	0.000754408	76.147	1	4.2	1.25893e+11	315.418
		82.3488	0.000423824	0.000753167	124.011	1	4.4	2.51189e+11	315.482
		57.2671	0.000423813	0.000751926	138.538	0	4.39286	2.99635e+11	315.546
		53.984	0.000423802	0.000750684	153.065	0	4.38571	3.48081e+11	315.611
		45.1552	0.00042379	0.000749443	167.592	0	4.37857	3.96527e+11	315.675
		32.9915	0.000423779	0.000748202	182.119	0	4.37143	4.44974e+11	315.739
		19.9374	0.000423766	0.000746961	196.646	0	4.36429	4.9342e+11	315.804
		11.8243	0.000423754	0.00074572	211.173	0	4.35714	5.41866e+11	315.868
		8.72907	0.000423741	0.000744478	225.7	2	4.35	5.90312e+11	315.933
		7.57128	0.000423724	0.000743237	211.072	0	4.35417	5.62052e+11	315.997
		12.443	0.000423706	0.000741996	196.445	0	4.35833	5.33792e+11	316.061
		22.1475	0.000423689	0.000740755	181.817	0	4.3625	5.05531e+11	316.126
		35.2862	0.000423669	0.000739513	167.189	0	4.36667	4.77271e+11	316.19
		49.0437	0.000423649	0.000738272	152.562	0	4.37083	4.49011e+11	316.254
		66.8899	0.00042363	0.000737031	137.934	0	4.375	4.2075e+11	316.319
		81.5561	0.000423614	0.00073579	123.306	0	4.37917	3.9249e+11	316.383
		100.966	0.000423599	0.000734549	108.679	0	4.38333	3.6423e+11	316.447
		103.015	0.000423584	0.000733307	94.051	0	4.3875	3.3597e+11	316.512
		105.307	0.00042357	0.000732066	79.4233	0	4.39167	3.07709e+11	316.576
		105.507	0.000423557	0.000730825	64.7957	0	4.39583	2.79449e+11	316.641
		100.597	0.000423543	0.000729584	50.168	1	4.4	2.51189e+11	316.705
		100.533	0.000423529	0.000728342	10	1	5.2	3.98107e+12	316.769
		98.766	0.000423514	0.000727101	180.886	1	4.1	8.91251e+10	316.834
		83.7785	0.0004235	0.00072586	167.89	0	4.15556	1.3491e+11	316.898
		84.9483	0.000423482	0.000724619	154.893	0	4.21111	1.80694e+11	316.962
		90.7328	0.000423465	0.000723378	141.897	0	4.26667	2.26479e+11	317.027
		66.3527	0.000423447	0.000722136	128.9	0	4.32222	2.72264e+11	317.091
		48.4471	0.000423429	0.000720895	115.904	0	4.37778	3.18049e+11	317.156
		36.7235	0.000423411	0.000719654	102.907	0	4.43333	3.63833e+11	317.22
		28.1562	0.000423393	0.000718413	89.9109	0	4.48889	4.09618e+11	317.284
		20.6591	0.000423376	0.000717172	76.9144	0	4.54444	4.55403e+11	317.349
		18.926	0.000423359	0.00071593	63.918	1	4.6	5.01187e+11	317.413
		15.5057	0.000423342	0.000714689	39.595	0	4.75	9.56862e+11	317.478
		13.4682	0.000423325	0.000713448	15.272	1	4.9	1.41254e+12	317.542
		16.7894	0.000423307	0.000712207	30.325	0	4.95	1.7039e+12	317.606
		22.5586	0.00042329	0.000710965	45.378	1	5	1.99526e+12	317.671
		31.9102	0.000423268	0.000709724	44.0292	0	4.88333	1.69236e+12	317.735
		45.122	0.000423247	0.000708483	42.6803	0	4.76667	1.38945e+12	317.799
		59.1686	0.000423225	0.000707242	41.3315	0	4.65	1.08655e+12	317.864
		73.9806	0.000423203	0.000706001	39.9827	0	4.53333	7.83639e+11	317.928
		95.3883	0.000423182	0.000704759	38.6338	0	4.41667	4.80734e+11	317.993
		102.246	0.00042316	0.000703518	37.285	1	4.3	1.77828e+11	318.057
		107.107	0.000423148	0.000702277	10	1	4.5	3.54813e+11	318.121
		108.234	0.000423135	0.000701036	17.9229	0	4.47778	3.40053e+11	318.186
		101.002	0.000423122	0.000699794	25.8459	0	4.45556	3.25292e+11	318.25
		97.2024	0.000423117	0.000698553	33.7688	0	4.43333	3.10532e+11	318.314
		94.6066	0.000423111	0.000697312	41.6918	0	4.41111	2.95772e+11	318.379
		78.4197	0.000423106	0.000696071	49.6147	0	4.38889	2.81011e+11	318.443
		78.5824	0.0004231	0.00069483	57.5377	0	4.36667	2.66251e+11	318.507
		84.0552	0.000423094	0.000693588	65.4606	0	4.34444	2.5149e+11	318.572
		73.3054	0.000423088	0.000692347	73.3836	0	4.32222	2.3673e+11	318.636
		64.9518	0.000423082	0.000691106	81.3065	0	4.3	2.21969e+11	318.701
		50.0163	0.000423075	0.000689865	89.2294	0	4.27778	2.07209e+11	318.765
		36.4899	0.000423069	0.000688624	97.1524	0	4.25556	1.92448e+11	318.829
		24.7202	0.000423065	0.000687382	105.075	0	4.23333	1.77688e+11	318.894
		15.6445	0.000423061	0.000686141	112.998	0	4.21111	1.62927e+11	318.958
		10.0196	0.000423057	0.0006849	120.921	0	4.18889	1.48167e+11	319.022
		7.98454	0.000423054	0.000683659	128.844	0	4.16667	1.33406e+11	319.087
		13.9281	0.000423051	0.000682417	136.767	0	4.14444	1.18646e+11	319.151
		24.1572	0.000423049	0.000681176	144.69	0	4.12222	1.03886e+11	319.216
		36.3537	0.000423042	0.000679935	152.613	1	4.1	8.91251e+10	319.28
		50.4156	0.000423036	0.000678694	128.844	0	4.15	1.16136e+11	319.344
		64.957	0.000423029	0.000677453	105.075	0	4.2	1.43146e+11	319.409
		75.3061	0.000423019	0.000676211	81.3065	0	4.25	1.70157e+11	319.473
		93.2844	0.000423009	0.00067497	57.5377	0	4.3	1.97167e+11	319.538
		102.329	0.000422999	0.000673729	33.7688	0	4.35	2.24178e+11	319.602
		106.689	0.000422987	0.000672488	10	1	4.4	2.51189e+11	319.666
		104.402	0.000422974	0.000671246	15.6227	0	4.53333	8.72836e+11	319.731
		97.2109	0.000422962	0.000670005	21.2453	0	4.66667	1.49448e+12	319.795
		93.9427	0.000422945	0.000668764	26.868	0	4.8	2.11613e+12	319.859
		91.6711	0.000422928	0.000667523	32.4907	0	4.93333	2.73778e+12	319.924
		80.1945	0.000422911	0.000666282	38.1133	0	5.06667	3.35942e+12	319.988
		84.1506	0.000422886	0.00066504	43.736	1	5.2	3.98107e+12	320.053
		84.8559	0.00042286	0.000663799	44.6367	0	5.13333	3.59442e+12	320.117
		60.686	0.000422835	0.000662558	45.5373	0	5.06667	3.20776e+12	320.181
		51.6184	0.000422804	0.000661317	46.438	0	5	2.82111e+12	320.246
		36.0919	0.000422773	0.000660076	47.3387	0	4.93333	2.43446e+12	320.31
		29.3282	0.000422742	0.000658834	48.2393	0	4.86667	2.0478e+12	320.374
		21.9823	0.00042271	0.000657593	49.14	0	4.8	1.66115e+12	320.439
		19.3727	0.000422678	0.000656352	50.0407	0	4.73333	1.27449e+12	320.503
		16.3424	0.000422646	0.000655111	50.9413	0	4.66667	8.87841e+11	320.567
		13.7737	0.000422619	0.000653869	51.842	1	4.6	5.01187e+11	320.632
		21.1041	0.000422591	0.000652628	34.2235	2	4.75	5.74931e+12	320.696
		32.617	0.000422564	0.000651387	33.85	3	4.33333	6.58534e+11	320.761
		46.8069	0.000422542	0.000650146	67.688	1	4.3	1.77828e+11	320.825
		62.8817	0.00042252	0.000648905	64.4312	0	4.3	1.87707e+11	320.889
		77.4045	0.000422498	0.000647663	61.1743	0	4.3	1.97587e+11	320.954
		92.8661	0.000422482	0.000646422	57.9175	0	4.3	2.07466e+11	321.018
		104.694	0.000422466	0.000645181	54.6607	0	4.3	2.17345e+11	321.082
		106.299	0.000422449	0.00064394	51.4038	0	4.3	2.27225e+11	321.147
		110.424	0.000422438	0.000642698	48.147	0	4.3	2.37104e+11	321.211
		110.683	0.000422427	0.000641457	44.8902	0	4.3	2.46983e+11	321.276
		106.653	0.000422416	0.000640216	41.6333	0	4.3	2.56863e+11	321.34
		104.832	0.000422406	0.000638975	38.3765	0	4.3	2.66742e+11	321.404
		99.7282	0.000422396	0.000637734	35.1197	0	4.3	2.76621e+11	321.469
		83.8462	0.000422386	0.000636492	31.8628	0	4.3	2.86501e+11	321.533
		92.1571	0.000422378	0.000635251	28.606	0	4.3	2.9638e+11	321.598
		88.1824	0.000422369	0.00063401	25.3492	0	4.3	3.06259e+11	321.662
		65.0394	0.000422361	0.000632769	22.0923	0	4.3	3.16139e+11	321.726
		47.2996	0.000422359	0.000631528	18.8355	0	4.3	3.26018e+11	321.791
		33.4888	0.000422357	0.000630286	15.5787	0	4.3	3.35897e+11	321.855
		23.2693	0.000422356	0.000629045	12.3218	0	4.3	3.45777e+11	321.919
		16.6187	0.000422362	0.000627804	9.065	2	4.3	3.55656e+11	321.984
		16.4403	0.000422369	0.000626563	27.6333	0	4.26667	2.79068e+11	322.048
		11.6804	0.000422375	0.000625321	46.2017	0	4.23333	2.0248e+11	322.113
		6.39826	0.000422386	0.00062408	64.77	1	4.2	1.25893e+11	322.177
		13.7058	0.000422396	0.000622839	85.3094	0	4.18462	1.21062e+11	322.241
		28.7525	0.000422655	0.000562019	54.7176	0	4.96364	1.85944e+12	322.306
		38.8102	0.000422644	0.000560778	57.7693	0	4.92727	1.72361e+12	322.37
		56.2697	0.000422632	0.000559537	60.8209	0	4.89091	1.58779e+12	321.876
		69.5137	0.00042262	0.000558296	63.8725	0	4.85455	1.45196e+12	321.382
		78.7902	0.000422608	0.000557054	66.9242	0	4.81818	1.31614e+12	320.888
		93.5293	0.000422595	0.000555813	69.9758	0	4.78182	1.18031e+12	320.394
		110.555	0.000422582	0.000554572	73.0275	0	4.74545	1.04449e+12	319.9
		119.205	0.000422574	0.000553331	76.0791	0	4.70909	9.08662e+11	319.407
		119.528	0.000422566	0.00055209	79.1307	0	4.67273	7.72837e+11	318.913
		117.69	0.000422558	0.000550848	82.1824	0	4.63636	6.37012e+11	318.419
		119.366	0.000422561	0.000549607	85.234	1	4.6	5.01187e+11	317.925
		117.064	0.000422564	0.000548366	10	1	4.2	1.25893e+11	317.431
		95.6936	0.000422567	0.000547125	14.8197	0	4.2	1.25893e+11	316.937
		97.8073	0.000422581	0.000545883	19.6395	0	4.2	1.25893e+11	316.443
		92.522	0.000422594	0.000544642	24.4592	0	4.2	1.25893e+11	315.949
		77.5318	0.000422608	0.000543401	29.2789	0	4.2	1.25893e+11	315.455
		65.1857	0.000422624	0.00054216	34.0986	0	4.2	1.25893e+11	314.961
		49.6704	0.000422641	0.000540919	38.9184	0	4.2	1.25893e+11	314.467
		40.8854	0.000422658	0.000539677	43.7381	0	4.2	1.25893e+11	313.973
		33.6725	0.000422663	0.000538436	48.5578	0	4.2	1.25893e+11	313.48
		30.9902	0.000422669	0.000537195	53.3775	0	4.2	1.25893e+11	312.986
		25.5475	0.000422674	0.000535954	58.1973	0	4.2	1.25893e+11	312.492
		25.4859	0.000422654	0.000534713	63.017	1	4.2	1.25893e+11	311.998
		35.7661	0.000422635	0.000533471	105.929	0	4.18	1.18539e+11	311.504
		61.0046	0.000422615	0.00053223	148.842	0	4.16	111185562233	311.01
		82.8728	0.000422571	0.000530989	191.754	0	4.14	1.03832e+11	310.716
		92.776	0.000422527	0.000529748	234.667	0	4.12	9.64786e+10	310.421
		90.3252	0.000422484	0.000528506	277.579	1	4.1	8.91251e+10	310.127
		96.3709	0.00042243	0.000527265	145.692	1	4.4	2.51189e+11	309.832
		107.103	0.000422377	0.000526024	147.6	0	4.39394	2.47392e+11	309.538
		115.25	0.000422324	0.000524783	149.507	0	4.38788	2.43595e+11	309.244
		110.714	0.000422271	0.000523542	151.415	0	4.38182	2.39798e+11	308.949
		104.062	0.000422218	0.0005223	153.322	0	4.37576	2.36001e+11	308.655
		100.702	0.000422165	0.000521059	155.23	0	4.3697	2.32204e+11	308.361
		104.3	0.000422115	0.000519818	157.137	0	4.36364	2.28408e+11	308.066
		107.456	0.000422066	0.000518577	159.045	0	4.35758	2.24611e+11	307.772
		90.9645	0.000422016	0.000517336	160.952	0	4.35152	2.20814e+11	307.477
		101.106	0.000421977	0.000516094	162.86	0	4.34545	2.17017e+11	307.183
		94.9982	0.000421938	0.000514853	164.767	0	4.33939	2.1322e+11	306.889
		80.2478	0.000421899	0.000513612	166.675	0	4.33333	2.09423e+11	306.594
		67.8773	0.000421877	0.000512371	168.582	0	4.32727	2.05626e+11	306.3
		57.0297	0.000421855	0.000511129	170.49	0	4.32121	2.0183e+11	306.006
		45.3019	0.000421833	0.000509888	172.397	0	4.31515	1.98033e+11	305.711
		28.5179	0.000421826	0.000508647	174.305	0	4.30909	1.94236e+11	305.417
		20.887	0.000421819	0.000507406	176.212	0	4.30303	1.90439e+11	305.123
		15.581	0.000421812	0.000506165	178.12	0	4.29697	1.86642e+11	304.828
		11.2605	0.000421818	0.000504923	180.027	0	4.29091	1.82845e+11	304.534
		17.9268	0.000421823	0.000503682	181.935	0	4.28485	1.79048e+11	304.239
		35.7642	0.000421829	0.000502441	183.842	0	4.27879	1.75252e+11	303.945
		53.0215	0.000421843	0.0005012	185.75	0	4.27273	1.71455e+11	304.835
		64.491	0.000421856	0.000499958	187.657	0	4.26667	1.67658e+11	305.724
		70.8658	0.00042187	0.000498717	189.565	0	4.26061	1.63861e+11	306.614
		77.5484	0.000421885	0.000497476	191.472	0	4.25455	1.60064e+11	307.503
		90.6865	0.000421901	0.000496235	193.38	0	4.24848	1.56267e+11	308.393
		105.645	0.000421917	0.000494994	195.287	0	4.24242	1.52471e+11	309.283
		110.517	0.00042193	0.000493752	197.195	0	4.23636	1.48674e+11	310.172
		113.317	0.000421942	0.000492511	199.102	0	4.2303	1.44877e+11	311.062
		115.05	0.000421954	0.00049127	201.01	0	4.22424	1.4108e+11	311.951
		117.1	0.000421961	0.000490029	202.917	0	4.21818	1.37283e+11	312.841
		117.657	0.000421967	0.000488788	204.825	0	4.21212	1.33486e+11	313.731
		100.816	0.000421973	0.000487546	206.732	0	4.20606	1.29689e+11	314.62
		110.08	0.000421974	0.000486305	208.64	1	4.2	1.25893e+11	315.51
		98.868	0.000421975	0.000485064	347.706	0	4.1	9.44941e+10	316.399
		76.5741	0.000421976	0.000483823	486.772	1	4	6.30957e+10	317.289
		66.6433	0.000421976	0.000482581	351.067	0	4.13333	1.25793e+11	318.179
		65.82	0.000421977	0.00048134	215.362	0	4.26667	1.88491e+11	319.068
		40.9907	0.000421978	0.000480099	79.657	1	4.4	2.51189e+11	319.958
		23.24	0.000421983	0.000478858	70.02	0	4.4	2.51189e+11	320.847
		16.9823	0.000421988	0.000477617	60.383	0	4.4	2.51189e+11	321.737
		13.9089	0.000421994	0.000476375	50.746	0	4.4	2.51189e+11	322.626
		12.1022	0.000422004	0.000475134	41.109	0	4.4	2.51189e+11	323.516
		18.746	0.000422014	0.000473893	31.472	0	4.4	2.51189e+11	324.406
		33.579	0.000422169	0.000472652	21.835	0	4.4	2.51189e+11	325.295
		46.5256	0.00042218	0.00047141	12.198	1	4.4	2.51189e+11	326.185
		58.0997	0.000422191	0.000470169	19.5568	0	4.4	2.51189e+11	327.074
		66.7745	0.000422202	0.000468928	26.9157	0	4.4	2.51189e+11	327.964
		78.0246	0.000422214	0.000467687	34.2745	0	4.4	2.51189e+11	328.854
		99.3316	0.000422225	0.000466446	41.6333	0	4.4	2.51189e+11	329.743
		115.465	0.000422236	0.000465204	48.9922	0	4.4	2.51189e+11	330.633
		117.148	0.00042225	0.000463963	56.351	1	4.4	2.51189e+11	331.522
		118.127	0.000422263	0.000462722	33.1755	0	4.65	8.31863e+11	332.412
		122.208	0.000422277	0.000461481	10	1	4.9	1.41254e+12	333.302
		121.423	0.000422287	0.00046024	100.981	0	4.65	8.31863e+11	334.191
		111.879	0.000422298	0.000458998	191.961	1	4.4	2.51189e+11	335.081
		92.4663	0.000422309	0.000457757	91.271	1	4.4	2.51189e+11	335.97
		102.79	0.00042231	0.000456516	103.447	0	4.40625	2.57665e+11	336.86
		102.784	0.000422311	0.000455275	115.624	0	4.4125	2.64142e+11	334.748
		87.6393	0.000422311	0.000454033	127.8	0	4.41875	2.70618e+11	332.637
		71.1855	0.000422303	0.000452792	139.976	0	4.425	2.77095e+11	330.525
		56.8478	0.000422294	0.000451551	152.153	0	4.43125	2.83571e+11	328.413
		40.2473	0.000422286	0.00045031	164.329	0	4.4375	2.90048e+11	326.302
		20.5205	0.00042228	0.000449069	176.505	0	4.44375	2.96524e+11	324.19
		12.9917	0.000422274	0.000447827	188.681	0	4.45	3.03001e+11	322.078
		9.88115	0.000422269	0.000446586	200.858	0	4.45625	3.09478e+11	319.967
		9.83522	0.000422272	0.000445345	213.034	0	4.4625	3.15954e+11	317.855
		17.6272	0.000422275	0.000444104	225.21	0	4.46875	3.22431e+11	315.743
		28.3144	0.000422293	0.000442862	237.387	0	4.475	3.28907e+11	313.632
		44.295	0.000422304	0.000441621	249.563	0	4.48125	3.35384e+11	311.52
		63.8067	0.000422315	0.00044038	261.739	0	4.4875	3.4186e+11	311.5
		75.4606	0.000422326	0.000439139	273.916	0	4.49375	3.48337e+11	311.479
		86.0285	0.000422337	0.000437898	286.092	1	4.5	3.54813e+11	311.459
		105.004	0.000422348	0.000436656	289.768	0	4.47	3.31921e+11	311.438
		118.35	0.000422359	0.000435415	293.444	0	4.44	3.09029e+11	311.418
		120.304	0.000422365	0.000434174	297.119	0	4.41	2.86137e+11	311.397
		120.006	0.000422371	0.000432933	300.795	0	4.38	2.63245e+11	311.377
		118.812	0.000422377	0.000431692	304.471	0	4.35	2.40353e+11	311.357
		120.714	0.000422378	0.00043045	308.147	0	4.32	2.17461e+11	311.336
		117.074	0.000422379	0.000429209	311.823	0	4.29	1.94569e+11	311.316
		103.545	0.00042238	0.000427968	315.498	0	4.26	1.71677e+11	311.295
		108.499	0.000422379	0.000426727	319.174	0	4.23	1.48785e+11	311.275
		87.4184	0.000422378	0.000425485	322.85	1	4.2	1.25893e+11	311.255
		86.5735	0.000422378	0.000424244	436.73	0	4.3	1.88541e+11	311.234
		76.6674	0.000422383	0.000423003	550.61	1	4.4	2.51189e+11	311.214
		60.6288	0.000422389	0.000421762	520.576	0	4.42222	2.92789e+11	311.193
		50.0474	0.000422395	0.000420521	490.542	0	4.44444	3.3439e+11	311.173
		39.8318	0.00042241	0.000419279	460.508	0	4.46667	3.75991e+11	311.152
		26.5476	0.000422425	0.000418038	430.474	0	4.48889	4.17591e+11	311.132
		14.4903	0.000422439	0.000416797	400.441	0	4.51111	4.59192e+11	311.112
		10.7937	0.000422456	0.000415556	370.407	0	4.53333	5.00792e+11	311.091
		17.8172	0.000422472	0.000414314	340.373	0	4.55556	5.42393e+11	311.071
		26.8314	0.000422488	0.000383284	174.518	0	4.6	5.3138e+11	311.05
		40.7011	0.000422502	0.000382043	159.353	0	4.58333	5.01952e+11	311.03
		62.9907	0.000422516	0.000380802	144.187	0	4.56667	4.72524e+11	311.112
		77.1743	0.00042253	0.00037956	129.022	0	4.55	4.43096e+11	311.195
		94.2531	0.000422544	0.000378319	113.857	0	4.53333	4.13669e+11	311.277
		110.081	0.000422557	0.000377078	98.6913	0	4.51667	3.84241e+11	311.359
		118.11	0.000422571	0.000375837	83.526	1	4.5	3.54813e+11	311.441
		122.394	0.00042258	0.000374596	136.48	0	4.5	3.54813e+11	311.524
		114.349	0.000422589	0.000373354	189.434	0	4.5	3.54813e+11	311.606
		104.177	0.000422598	0.000372113	242.388	0	4.5	3.54813e+11	311.688
		102.844	0.000422609	0.000370872	295.342	0	4.5	3.54813e+11	311.771
		97.4573	0.000422619	0.000369631	348.296	0	4.5	3.54813e+11	311.853
		90.2996	0.00042263	0.000368389	401.25	1	4.5	3.54813e+11	311.935
		96.1724	0.000422643	0.000367148	382.938	0	4.495	3.49632e+11	312.017
		77.0869	0.000422655	0.000365907	364.625	0	4.49	3.44451e+11	312.1
		76.9907	0.000422668	0.000364666	346.312	0	4.485	3.3927e+11	312.182
		63.4994	0.000422685	0.000363425	328	0	4.48	3.34088e+11	312.264
		49.9495	0.000422702	0.000362183	309.688	0	4.475	3.28907e+11	312.347
		39.3551	0.000422719	0.000360942	291.375	0	4.47	3.23726e+11	312.429
		29.6289	0.000422739	0.000359701	273.062	0	4.465	3.18545e+11	312.511
		15.6547	0.000422758	0.00035846	254.75	0	4.46	3.13363e+11	312.594
		9.69853	0.000422778	0.000357218	236.438	0	4.455	3.08182e+11	312.676
		7.57238	0.000422794	0.000355977	218.125	0	4.45	3.03001e+11	312.758
		14.2148	0.00042281	0.000354736	199.812	0	4.445	2.9782e+11	312.84
		29.6566	0.000422743	0.000353495	181.5	0	4.44	2.92639e+11	312.923
		42.9411	0.000422737	0.000352254	163.188	0	4.435	2.87457e+11	313.005
		57.6556	0.000422731	0.000351012	144.875	0	4.43	2.82276e+11	312.674
		71.5153	0.000422726	0.000349771	126.562	0	4.425	2.77095e+11	312.342
		87.1844	0.000422734	0.00034853	108.25	0	4.42	2.71914e+11	312.011
		105.088	0.000422743	0.000347289	89.9375	0	4.415	2.66732e+11	311.679
		113.27	0.000422752	0.000346048	71.625	0	4.41	2.61551e+11	311.348
		117.712	0.000422772	0.000344806	53.3125	0	4.405	2.5637e+11	311.017
		114.307	0.000422792	0.000343565	35	1	4.4	2.51189e+11	310.685
		113.272	0.000422813	0.000342324	35	1	4.7	7.07946e+11	310.354
		113.358	0.000422834	0.000341083	42.2443	0	4.63333	6.19593e+11	310.023
		101.633	0.000422856	0.000339841	49.4887	0	4.56667	5.3124e+11	309.691
		92.604	0.000422877	0.0003386	56.733	0	4.5	4.42887e+11	309.36
		99.6454	0.000422895	0.000337359	63.9773	0	4.43333	3.54534e+11	309.028
		88.5696	0.000422913	0.000336118	71.2217	0	4.36667	2.66181e+11	308.697
		75.1097	0.000422932	0.000334877	78.466	1	4.3	1.77828e+11	308.366
		62.2729	0.000422954	0.000333635	79.144	1	4.3	1.77828e+11	308.034
		55.6506	0.000422976	0.000332394	81.588	0	4.3	1.77828e+11	307.703
		50.3528	0.000422998	0.000331153	84.032	0	4.3	1.77828e+11	307.371
		43.5814	0.00042302	0.000329912	86.476	1	4.3	1.77828e+11	307.04
		33.0635	0.000423042	0.00032867	102.38	0	4.4	3.42262e+11	306.709
		25.0543	0.000423063	0.000327429	118.283	0	4.5	5.06697e+11	306.377
		17.6181	0.000423078	0.000326188	134.187	0	4.6	6.71131e+11	306.046
		20.5728	0.000423093	0.000324947	150.09	0	4.7	8.35566e+11	305.715
		29.7676	0.000423108	0.000293916	165.994	1	4.8	1000000000000	305.383
		37.5058	0.000423124	0.000292675	254.017	0	4.625	7.72281e+11	305.052
		53.5515	0.000423141	0.000291434	342.04	0	4.45	5.44563e+11	304.72
		71.5254	0.000423157	0.000290193	430.063	0	4.275	3.16844e+11	304.389
		92.2303	0.000423185	0.000288952	518.086	1	4.1	8.91251e+10	304.058
		104.123	0.000423213	0.00028771	445.502	0	4.22857	3.6143e+11	303.726
		112.089	0.000423241	0.000286469	372.919	0	4.35714	6.33736e+11	303.395
		111.045	0.000423272	0.000285228	300.335	0	4.48571	9.06041e+11	303.064
		104.094	0.000423303	0.000283987	227.751	0	4.61429	1.17835e+12	302.732
		104.408	0.000423333	0.000282745	155.167	0	4.74286	1.45065e+12	302.401
		105.316	0.000423353	0.000281504	82.5837	0	4.87143	1.72296e+12	302.069
		94.4615	0.000423373	0.000280263	10	1	5	1.99526e+12	301.738
		84.503	0.000423392	0.000279022	18.741	0	4.9	1.62174e+12	301.407
		87.6957	0.000423394	0.000277781	27.482	0	4.8	1.24822e+12	301.075
		76.7216	0.000423396	0.000276539	36.223	0	4.7	8.74706e+11	300.744
		64.9424	0.000423398	0.000275298	44.964	1	4.6	5.01187e+11	300.412
		54.031	0.000423388	0.000274057	52.4627	0	4.55714	4.54993e+11	300.081
		43.6723	0.000423378	0.000272816	59.9614	0	4.51429	4.08799e+11	299.75
		29.2547	0.000423369	0.000271574	67.4601	0	4.47143	3.62605e+11	299.418
		13.0411	0.000423348	0.000270333	74.9589	0	4.42857	3.1641e+11	299.087
		8.14378	0.000423328	0.000269092	82.4576	0	4.38571	2.70216e+11	298.756
		6.10308	0.000423308	0.000267851	89.9563	0	4.34286	2.24022e+11	298.424
		6.27713	0.000423275	0.00026661	97.455	1	4.3	1.77828e+11	298.093
		11.7123	0.000423242	0.000265368	114.623	0	4.31667	1.90055e+11	297.761
		22.4369	0.000423208	0.000264127	131.791	0	4.33333	2.02282e+11	297.43
		34.4963	0.000423172	0.000262886	148.958	0	4.35	2.14508e+11	297.835
		49.3911	0.000423136	0.000261645	166.126	0	4.36667	2.26735e+11	298.24
		60.7551	0.000423099	0.000260404	183.294	0	4.38333	2.38962e+11	298.646
		74.1765	0.000423077	0.000259162	200.462	1	4.4	2.51189e+11	299.051
		95.1414	0.000423054	0.000257921	191.348	0	4.4	2.51189e+11	299.456
		106.028	0.000423032	0.00025668	182.235	0	4.4	2.51189e+11	299.861
		104.361	0.00042302	0.000255439	173.121	0	4.4	2.51189e+11	300.266
		95.8882	0.000423009	0.000254197	164.008	0	4.4	2.51189e+11	300.672
		92.9096	0.000422997	0.000252956	154.894	0	4.4	2.51189e+11	301.077
		92.2713	0.000422984	0.000251715	145.78	0	4.4	2.51189e+11	301.482
		83.2874	0.00042297	0.000250474	136.667	0	4.4	2.51189e+11	301.887
		78.362	0.000422957	0.000249233	127.553	0	4.4	2.51189e+11	302.292
		76.5649	0.000422942	0.000247991	118.44	0	4.4	2.51189e+11	302.698
		62.3678	0.000422927	0.00024675	109.326	0	4.4	2.51189e+11	303.103
		63.7924	0.000422912	0.000245509	100.213	0	4.4	2.51189e+11	303.508
		61.2841	0.000422903	0.000244268	91.0989	0	4.4	2.51189e+11	303.913
		45.04	0.000422893	0.000243026	81.9854	0	4.4	2.51189e+11	304.318
		26.7025	0.000422884	0.000241785	72.8718	0	4.4	2.51189e+11	304.724
		12.3095	0.000422879	0.000240544	63.7582	0	4.4	2.51189e+11	305.129
		7.67636	0.000422874	0.000239303	54.6446	0	4.4	2.51189e+11	305.534
		6.13001	0.000422869	0.000238062	45.531	1	4.4	2.51189e+11	305.939
		6.3574	0.000422866	0.00023682	35	1	4.7	7.07946e+11	306.345
		10.6242	0.00042287	0.000235579	40.4872	0	4.69286	6.93177e+11	306.75
		19.4239	0.000422874	0.000234338	45.9744	0	4.68571	6.78409e+11	307.155
		30.3781	0.000422878	0.000233097	51.4616	0	4.67857	6.6364e+11	307.56
		47.5171	0.000422886	0.000231856	56.9489	0	4.67143	6.48872e+11	307.965
		61.4107	0.000422894	0.000230614	62.4361	0	4.66429	6.34103e+11	308.371
		75.2669	0.000422903	0.000229373	67.9233	0	4.65714	6.19335e+11	308.776
		85.1498	0.000422908	0.000228132	73.4105	0	4.65	6.04567e+11	309.181
		91.8958	0.000422913	0.000226891	78.8977	0	4.64286	5.89798e+11	309.586
		94.0806	0.000422919	0.000225649	84.3849	0	4.63571	5.7503e+11	309.991
		89.991	0.000422917	0.000224408	89.8721	0	4.62857	5.60261e+11	310.397
		90.3428	0.000422915	0.000223167	95.3594	0	4.62143	5.45493e+11	310.802
		89.7418	0.000422913	0.000221926	100.847	0	4.61429	5.30724e+11	311.207
		80.9322	0.00042291	0.000220685	106.334	0	4.60714	5.15956e+11	311.612
		74.4639	0.000422907	0.000219443	111.821	1	4.6	5.01187e+11	312.017
		68.7038	0.000422904	0.000218202	45.773	1	4.3	1.77828e+11	312.423
		52.0939	0.000422907	0.000216961	9.779	1	4.1	8.91251e+10	312.828
		40.8772	0.00042291	0.00021572	62.1703	0	4.36667	5.30263e+11	313.233
		39.1397	0.000422913	0.000214478	114.562	0	4.63333	9.714e+11	313.638
		34.3975	0.00042292	0.000213237	166.953	1	4.9	1.41254e+12	314.043
		25.3311	0.000422927	0.000211996	66.531	1	4.7	7.07946e+11	314.449
		16.4127	0.000422934	0.000210755	62.981	0	4.7	7.07946e+11	314.854
		12.9795	0.000422943	0.000209514	59.431	0	4.7	7.07946e+11	315.259
		8.93907	0.000422953	0.000208272	55.881	0	4.7	7.07946e+11	315.664
		7.36937	0.000422963	0.000207031	52.331	0	4.7	7.07946e+11	316.069
		9.98652	0.000422976	0.00020579	48.781	0	4.7	7.07946e+11	316.475
		19.8228	0.000422989	0.000204549	45.231	1	4.7	7.07946e+11	316.88
		35.5242	0.000423001	0.000203308	46.6383	0	4.76667	9.4281e+11	317.285
		50.5932	0.000423018	0.000202066	48.0457	0	4.83333	1.17767e+12	317.69
		51.8045	0.000423034	0.000200825	49.453	1	4.9	1.41254e+12	318.095
		62.6251	0.00042305	0.000199584	42.395	0	4.75	9.56862e+11	318.501
		80.8395	0.000423073	0.000198343	35.337	1	4.6	5.01187e+11	318.906
		93.5846	0.000423096	0.000197101	55.518	1	4.4	2.51189e+11	319.311
		93.3666	0.00042312	0.00019586	62.6978	0	4.4	2.51189e+11	319.716
		87.5411	0.00042316	0.000194619	69.8777	0	4.4	2.51189e+11	320.122
		89.765	0.0004232	0.000193378	77.0575	0	4.4	2.51189e+11	320.527
		89.5667	0.00042324	0.000192137	84.2373	0	4.4	2.51189e+11	320.932
		77.583	0.000423296	0.000190895	91.4172	0	4.4	2.51189e+11	321.337
		70.2565	0.000423351	0.000189654	98.597	1	4.4	2.51189e+11	321.742
		71.5982	0.000423407	0.000188413	93.3855	0	4.40588	2.57284e+11	322.148
		57.571	0.000423475	0.000187172	88.1741	0	4.41176	2.6338e+11	322.553
		49.8881	0.000423542	0.00018593	82.9626	0	4.41765	2.69475e+11	322.958
		39.0109	0.00042361	0.000184689	77.7511	0	4.42353	2.75571e+11	323.363
		37.0373	0.00042368	0.000183448	72.5396	0	4.42941	2.81667e+11	323.768
		21.9618	0.000423749	0.000182207	67.3282	0	4.43529	2.87762e+11	324.174
		13.6654	0.000423819	0.000180966	62.1167	0	4.44118	2.93858e+11	324.579
		8.20165	0.000423879	0.000179724	56.9052	0	4.44706	2.99953e+11	324.984
		5.03302	0.00042394	0.000178483	51.6938	0	4.45294	3.06049e+11	325.389
		4.90819	0.000424001	0.000177242	46.4823	0	4.45882	3.12144e+11	325.794
		8.83422	0.000424051	0.000176001	41.2708	0	4.46471	3.1824e+11	326.2
		21.9413	0.0004241	0.00104119	36.0594	0	4.47059	3.24336e+11	326.605
		32.1286	0.000424149	0.00104237	30.8479	0	4.47647	3.30431e+11	327.01
		43.1145	0.000424187	0.00104113	25.6364	0	4.48235	3.36527e+11	326.379
		48.7317	0.000424225	0.00103989	20.4249	0	4.48824	3.42622e+11	325.748
		56.2622	0.000424263	0.00103865	15.2135	0	4.49412	3.48718e+11	325.117
		68.7359	0.000424287	0.00103741	10.002	1	4.5	3.54813e+11	324.487
		72.5306	0.00042431	0.00103616	17.458	0	4.48	3.34088e+11	323.856
		73.6943	0.000424334	0.00103492	24.914	0	4.46	3.13363e+11	323.225
		75.6413	0.000424334	0.00103368	32.37	0	4.44	2.92639e+11	322.594
		67.9058	0.000424334	0.00103244	39.826	0	4.42	2.71914e+11	321.963
		64.0966	0.000424334	0.0010312	47.282	1	4.4	2.51189e+11	321.332
		61.4986	0.000424315	0.00102996	49.6454	0	4.40909	2.60609e+11	320.701
		55.686	0.000424296	0.00102872	52.0087	0	4.41818	2.7003e+11	320.07
		56.4033	0.000424277	0.00102748	54.3721	0	4.42727	2.7945e+11	319.44
		48.1183	0.000424256	0.00102623	56.7355	0	4.43636	2.8887e+11	318.809
		31.6957	0.000424235	0.00102499	59.0988	0	4.44545	2.98291e+11	318.178
		28.424	0.000424213	0.00102375	61.4622	0	4.45455	3.07711e+11	317.547
		24.5529	0.000424194	0.00102251	63.8255	0	4.46364	3.17132e+11	316.916
		17.5668	0.000424175	0.00102127	66.1889	0	4.47273	3.26552e+11	316.285
		14.2229	0.000424156	0.00102003	68.5523	0	4.48182	3.35973e+11	315.654
		8.37502	0.000424136	0.00101879	70.9156	0	4.49091	3.45393e+11	315.023
		6.35409	0.000424117	0.00101755	73.279	1	4.5	3.54813e+11	314.393
		6.48127	0.000424098	0.0010163	41.917	1	4.9	1.41254e+12	313.762
		12.397	0.000424083	0.00101506	45.0451	0	4.82857	1.28251e+12	313.131
		25.5457	0.000424067	0.00101382	48.1733	0	4.75714	1.15249e+12	312.5
		41.5358	0.000424052	0.00101258	51.3014	0	4.68571	1.02247e+12	312.505
		56.1221	0.000424043	0.00101134	54.4296	0	4.61429	8.92446e+11	312.509
		68.8385	0.000424033	0.0010101	57.5577	0	4.54286	7.62423e+11	312.514
		72.4967	0.000424023	0.00100886	60.6859	0	4.47143	6.324e+11	312.519
		72.6088	0.000424017	0.00100762	63.814	2	4.4	5.02377e+11	312.523
		63.7321	0.00042401	0.00100638	61.1368	0	4.46	8.4378e+11	312.528
		56.8521	0.000424003	0.00100513	58.4596	0	4.52	1.18518e+12	312.532
		55.4043	0.000423988	0.00100389	55.7824	0	4.58	1.52658e+12	312.537
		54.3412	0.000423972	0.00100265	53.1052	0	4.64	1867986877129	312.542
		58.8126	0.000423957	0.00100141	50.428	0	4.7	2.20939e+12	312.546
		65.4968	0.000423932	0.00100017	47.7508	0	4.76	2.55079e+12	312.551
		61.8708	0.000423906	0.000998928	45.0736	0	4.82	2.89219e+12	312.556
		69.239	0.00042388	0.000997687	42.3964	0	4.88	3.2336e+12	312.56
		63.897	0.000423849	0.000996445	39.7192	0	4.94	3.575e+12	312.565
		53.3751	0.000423818	0.000995204	37.042	0	5	3.9164e+12	312.57
		48.2152	0.000423787	0.000993963	34.3648	0	5.06	4.2578e+12	312.574
		33.9754	0.000423754	0.000992722	31.6876	0	5.12	4.59921e+12	312.579
		19.4383	0.00042372	0.000991481	29.0104	0	5.18	4.94061e+12	312.584
		14.286	0.000423687	0.000990239	26.3332	0	5.24	5.28201e+12	312.588
		9.87772	0.000423648	0.000988998	23.656	1	5.3	5.62341e+12	312.593
		8.46775	0.000423609	0.000987757	37.6689	0	5.17143	4.85595e+12	312.597
		8.42712	0.000423571	0.000986516	51.6817	0	5.04286	4.08849e+12	312.602
		12.6126	0.000423526	0.000985274	65.6946	0	4.91429	3.32103e+12	312.607
		21.9245	0.000423482	0.000984033	79.7074	0	4.78571	2.55357e+12	312.611
		31.9132	0.000423437	0.000982792	93.7203	0	4.65714	1.78611e+12	312.616
		43.3295	0.000423391	0.000981551	107.733	0	4.52857	1.01865e+12	312.621
		46.1143	0.000423344	0.00098031	121.746	1	4.4	2.51189e+11	312.625
		54.1606	0.000423298	0.000979068	123.385	0	4.4	2.51189e+11	312.63
		68.1248	0.000423243	0.000977827	125.025	0	4.4	2.51189e+11	312.635
		66.8961	0.000423189	0.000976586	126.664	0	4.4	2.51189e+11	312.639
		65.998	0.000423135	0.000975345	128.304	0	4.4	2.51189e+11	312.644
		66.7895	0.000423077	0.000974104	129.943	0	4.4	2.51189e+11	312.648
		66.6695	0.000423018	0.000972862	131.582	0	4.4	2.51189e+11	312.653
		75.451	0.00042296	0.000971621	133.222	0	4.4	2.51189e+11	312.658
		76.6158	0.000422912	0.00097038	134.861	1	4.4	2.51189e+11	312.662
		74.794	0.000422865	0.000969139	124.456	0	4.38333	2.40747e+11	312.667
		69.7466	0.000422817	0.000967897	114.051	0	4.36667	2.30306e+11	312.672
		55.6537	0.000422791	0.000966656	103.646	0	4.35	2.19865e+11	312.676
		35.0821	0.000422765	0.000965415	93.2407	0	4.33333	2.09423e+11	312.681
		31.7505	0.000422738	0.000964174	82.8356	0	4.31667	1.98982e+11	312.686
		24.8762	0.000422733	0.000962933	72.4305	0	4.3	1.88541e+11	312.69
		14.3501	0.000422727	0.000961691	62.0254	0	4.28333	1.78099e+11	312.695
		9.83834	0.000422722	0.00096045	51.6203	0	4.26667	1.67658e+11	312.699
		7.50152	0.000422732	0.000959209	41.2152	0	4.25	1.57217e+11	312.704
		6.06483	0.000422743	0.000957968	30.8102	0	4.23333	1.46775e+11	312.709
		6.58314	0.000422753	0.000956726	20.4051	0	4.21667	1.36334e+11	312.713
		11.3311	0.000422773	0.000955485	10	1	4.2	1.25893e+11	312.718
		16.1252	0.000422794	0.000954244	19.015	0	4.23636	1.6001e+11	312.723
		28.1359	0.000422815	0.000953003	28.03	0	4.27273	1.94128e+11	312.727
		41.7987	0.000422842	0.000951762	37.045	0	4.30909	2.28246e+11	312.732
		46.1562	0.000422869	0.00095052	46.06	0	4.34545	2.62363e+11	312.737
		58.8239	0.000422896	0.000949279	55.075	0	4.38182	2.96481e+11	312.741
		78.8199	0.000422933	0.000948038	64.09	0	4.41818	3.30599e+11	312.746
		91.7157	0.00042297	0.000946797	73.105	0	4.45455	3.64716e+11	312.751
		92.4566	0.000423006	0.000945556	82.12	0	4.49091	3.98834e+11	312.755
		91.2674	0.000423051	0.000944314	91.135	0	4.52727	4.32952e+11	312.76
		92.9584	0.000423097	0.000943073	100.15	0	4.56364	4.6707e+11	312.764
		87.2944	0.000423142	0.000941832	109.165	1	4.6	5.01187e+11	312.769
		75.2109	0.000423191	0.000940591	101.232	0	4.6375	6.15106e+11	312.774
		65.8982	0.00042324	0.000939349	93.299	0	4.675	7.29025e+11	312.778
		59.5141	0.000423289	0.000938108	85.366	0	4.7125	8.42944e+11	312.783
		50.0494	0.000423339	0.000936867	77.433	0	4.75	9.56862e+11	312.788
		41.6844	0.000423389	0.000935626	69.5	0	4.7875	1.07078e+12	312.792
		41.0889	0.000423439	0.000934385	61.567	0	4.825	1.1847e+12	312.797
		40.2289	0.000423483	0.000933143	53.634	0	4.8625	1.29862e+12	312.802
		26.6491	0.000423527	0.000931902	45.701	1	4.9	1.41254e+12	312.806
		15.313	0.00042357	0.000930661	43.6009	0	4.88235	1.35893e+12	312.811
		6.6169	0.000423601	0.00092942	41.5009	0	4.86471	1.30532e+12	312.815
		2.86915	0.000423631	0.000928178	39.4008	0	4.84706	1.25171e+12	312.82
		3.25645	0.000423661	0.000926937	37.3008	0	4.82941	1.1981e+12	312.825
		8.65361	0.000423684	0.000925696	35.2007	0	4.81176	1.14449e+12	312.829
		21.4835	0.000423706	0.000924455	33.1006	0	4.79412	1.09088e+12	312.834
		27.4224	0.000423728	0.000923214	31.0006	0	4.77647	1.03728e+12	312.839
		32.9314	0.000423747	0.000921972	28.9005	0	4.75882	9.83667e+11	312.843
		41.4237	0.000423766	0.000920731	26.8005	0	4.74118	9.30058e+11	312.848
		53.648	0.000423785	0.00091949	24.7004	0	4.72353	8.76449e+11	312.853
		70.2009	0.000423821	0.000918249	22.6004	0	4.70588	8.2284e+11	312.857
		74.9078	0.000423857	0.000917008	20.5003	0	4.68824	7.69231e+11	312.862
		85.6929	0.000423892	0.000915766	18.4002	0	4.67059	7.15623e+11	312.866
		92.6575	0.000423931	0.000914525	16.3002	0	4.65294	6.62014e+11	312.871
		96.3972	0.00042397	0.000913284	14.2001	0	4.63529	6.08405e+11	312.876
		96.5124	0.000424009	0.000912043	12.1001	0	4.61765	5.54796e+11	312.88
		83.6307	0.000424039	0.000910801	10	1	4.6	5.01187e+11	312.885
		72.4787	0.00042407	0.00090956	10.0115	0	4.78333	4.14886e+12	312.89
		64.5415	0.0004241	0.000908319	10.023	0	4.96667	7796528617646	312.894
		50.0245	0.000424112	0.000907078	10.0345	0	5.15	1.14442e+13	312.899
		46.1454	0.000424124	0.000905837	10.046	0	5.33333	1.50919e+13	312.904
		36.8201	0.000424137	0.000904595	10.0575	0	5.51667	1.87395e+13	312.908
		28.1749	0.000424138	0.000903354	10.069	1	5.7	2.23872e+13	312.913
		25.2689	0.00042414	0.000902113	9.85	1	4.3	1.77828e+11	312.918
		19.4716	0.000424142	0.000900872	9.94167	0	4.33333	2.02282e+11	312.922
		11.6697	0.00042414	0.00089963	10.0333	0	4.36667	2.26735e+11	312.927
		7.65648	0.000424139	0.000898389	10.125	1	4.4	2.51189e+11	312.931
		7.19721	0.000424137	0.000897148	10.1172	0	4.41875	2.79736e+11	312.936
		12.4812	0.00042413	0.000895907	10.1094	0	4.4375	3.08283e+11	312.941
		22.63	0.000424122	0.000894666	10.1016	0	4.45625	3.36831e+11	312.945
		32.9163	0.000424114	0.000893424	10.0938	0	4.475	3.65378e+11	312.95
		47.0282	0.000424103	0.000892183	10.0859	0	4.49375	3.93925e+11	313.18
		60.8461	0.000424091	0.000890942	10.0781	0	4.5125	4.22473e+11	313.41
		80.5344	0.000424079	0.000889701	10.0703	0	4.53125	4.5102e+11	313.64
		96.4666	0.000424076	0.00088846	10.0625	0	4.55	4.79567e+11	313.87
		101.248	0.000424073	0.000887218	10.0547	0	4.56875	5.08115e+11	314.1
[truncated: 65 more rows]
