# Supplementary material for: Ionospheric TEC anomalies analysis and prediction during six volcanic eruptions using a Hybrid ML-DL model and comparison with the AR/MLR Models
Source: PLoS One. 2026 Jul 24;21(7):e0354386. doi: 10.1371/journal.pone.0354386 (PMC13399517; doi:10.1371/journal.pone.0354386)
Supplement: S1 File — (ZIP) [file pone.0354386.s001.zip › dataset/mt.semeru.xlsx]

## Sheet: Sheet1
Date	Time (UTC)	TEC (TECU)	CO2_EMISSION	SESIMIC_COUNT	AVG_DEPTH	AVG_MAG	Sesimic_energy	So2_emission	Surface_Thermal_data
44470	0	14.9941	0.000413896	0	54.5959	4.57407	8.7337e+11	2.90978	339.953
44470	0.0416667	16.525	0.000413897	0	52.9663	4.6037	9.22385e+11	2.91292	339.67
44470	0.0833333	19.5795	0.000413898	0	51.3367	4.63333	9.714e+11	2.91606	339.387
44470	0.125	26.0139	0.000413899	0	49.707	4.66296	1.02042e+12	2.9192	339.105
44470	0.166667	29.4711	0.000413902	0	48.0774	4.69259	1.06943e+12	2.92233	338.822
44470	0.208333	30.124	0.000413905	0	46.4478	4.72222	1.11845e+12	2.92547	338.539
44470	0.25	33.0249	0.000413909	0	44.8181	4.75185	1.16746e+12	2.92861	342.082
44470	0.291667	35.5587	0.000413911	0	43.1885	4.78148	1.21648e+12	2.93175	340.833
44470	0.333333	40.7041	0.000413914	0	41.5589	4.81111	1.26549e+12	2.93488	339.585
44470	0.375	42.5965	0.000413916	0	39.9293	4.84074	1.31451e+12	2.93802	338.336
44470	0.416667	38.312	0.000413917	0	38.2996	4.87037	1.36352e+12	2.94116	337.088
44470	0.458333	34.1823	0.000413918	1	36.67	4.9	1.41254e+12	2.9443	335.839
44470	0.5	37.0611	0.000413919	0	36.3922	4.89167	1.39875e+12	2.94743	334.591
44470	0.541667	25.7034	0.000413919	0	36.1144	4.88333	1.38497e+12	2.95057	333.342
44470	0.583333	19.1571	0.000413919	0	35.8366	4.875	1.37118e+12	2.95371	332.094
44470	0.625	17.8699	0.000413919	0	35.5588	4.86667	1.3574e+12	2.95684	330.845
44470	0.666667	15.3119	0.000413919	0	35.2809	4.85833	1.34361e+12	2.95998	329.597
44470	0.708333	13.1428	0.000413919	0	35.0031	4.85	1.32982e+12	2.96312	328.348
44470	0.75	10.1613	0.000413919	0	34.7253	4.84167	1.31604e+12	2.96626	327.1
44470	0.791667	9.06134	0.000413921	0	34.4475	4.83333	1.30225e+12	2.96939	326.716
44470	0.833333	8.30479	0.000413922	0	34.1697	4.825	1.28847e+12	2.97253	326.332
44470	0.875	8.10699	0.000413924	0	33.8919	4.81667	1.27468e+12	2.97567	325.947
44470	0.916667	8.21617	0.000413922	0	33.6141	4.80833	1.2609e+12	2.97881	325.563
44470	0.958333	11.5133	0.000413919	0	33.3362	4.8	1.24711e+12	2.98194	325.179
44471	0	9.72189	0.000413917	0	33.0584	4.79167	1.23333e+12	2.98508	324.795
44471	0.0416667	13.3547	0.000413907	0	32.7806	4.78333	1.21954e+12	2.98822	324.411
44471	0.0833333	18.1515	0.000413897	0	32.5028	4.775	1.20575e+12	2.99135	324.027
44471	0.125	25.7972	0.000413887	0	32.225	4.76667	1.19197e+12	2.99449	323.642
44471	0.166667	31.8743	0.000413882	0	31.9472	4.75833	1.17818e+12	2.99763	323.258
44471	0.208333	33.8017	0.000413877	0	31.6694	4.75	1.1644e+12	3.00077	322.874
44471	0.25	41.7499	0.000413873	0	31.3916	4.74167	1.15061e+12	3.0039	322.49
44471	0.291667	51.7403	0.000413876	0	31.1137	4.73333	1.13683e+12	3.00704	322.106
44471	0.333333	53.105	0.00041388	0	30.8359	4.725	1.12304e+12	3.01018	321.722
44471	0.375	49.2342	0.000413883	0	30.5581	4.71667	1.10926e+12	3.01332	321.337
44471	0.416667	44.7927	0.000413898	0	30.2803	4.70833	1095469978283	3.01645	320.953
44471	0.458333	41.3025	0.000413912	0	30.0025	4.7	1.08168e+12	3.01959	320.569
44471	0.5	37.8283	0.000413927	0	29.7247	4.69167	1.0679e+12	3.02273	320.185
44471	0.541667	36.485	0.000413933	0	29.4469	4.68333	1.05411e+12	3.02586	319.801
44471	0.583333	33.4657	0.000413939	0	29.1691	4.675	1.04033e+12	3.029	319.416
44471	0.625	22.6621	0.000413945	0	28.8912	4.66667	1.02654e+12	3.03214	319.032
44471	0.666667	11.2449	0.000413942	0	28.6134	4.65833	1.01276e+12	3.03528	318.648
44471	0.708333	5.3655	0.000413939	0	28.3356	4.65	9.98971e+11	3.03841	318.264
44471	0.75	3.09331	0.000413936	0	28.0578	4.64167	9.85186e+11	3.04155	317.88
44471	0.791667	1.22327	0.000413933	0	27.78	4.63333	9.714e+11	3.04469	317.496
44471	0.833333	0.207294	0.00041393	0	27.5022	4.625	9.57615e+11	3.04783	317.111
44471	0.875	0.0826286	0.000413927	0	27.2244	4.61667	9.43829e+11	3.05096	316.727
44471	0.916667	0.340809	0.000413927	0	26.9466	4.60833	9.30043e+11	3.0541	316.343
44471	0.958333	4.00675	0.000413926	0	26.6687	4.6	9.16258e+11	3.05724	315.959
44472	0	10.0087	0.000413926	0	26.3909	4.59167	9.02472e+11	3.06037	315.575
44472	0.0416667	13.3477	0.000413925	0	26.1131	4.58333	8.88687e+11	3.06351	315.19
44472	0.0833333	18.6131	0.000413925	0	25.8353	4.575	8.74901e+11	3.06665	314.806
44472	0.125	30.3612	0.000413925	0	25.5575	4.56667	8.61116e+11	3.06979	314.422
44472	0.166667	39.8788	0.00041392	0	25.2797	4.55833	8.4733e+11	3.07292	314.038
44472	0.208333	44.2689	0.000413916	0	25.0019	4.55	8.33545e+11	3.07606	313.654
44472	0.25	43.882	0.000413911	0	24.7241	4.54167	8.19759e+11	3.0792	313.27
44472	0.291667	51.5311	0.000413903	0	24.4462	4.53333	8.05974e+11	3.08234	312.885
44472	0.333333	52.8169	0.000413894	0	24.1684	4.525	7.92188e+11	3.08547	312.501
44472	0.375	47.0909	0.000413886	0	23.8906	4.51667	7.78402e+11	3.08861	312.117
44472	0.416667	41.9189	0.000413883	0	23.6128	4.50833	7.64617e+11	3.09175	311.733
44472	0.458333	38.6326	0.00041388	0	23.335	4.5	7.50831e+11	3.09489	311.349
44472	0.5	36.6344	0.000413877	0	23.0572	4.49167	7.37046e+11	3.09802	310.965
44472	0.541667	32.8945	0.00041388	0	22.7794	4.48333	7.2326e+11	3.10116	310.58
44472	0.583333	27.7924	0.000413883	0	22.5016	4.475	7.09475e+11	3.1043	310.196
44472	0.625	22.8752	0.000413885	0	22.2237	4.46667	6.95689e+11	3.10743	309.812
44472	0.666667	19.786	0.000413891	0	21.9459	4.45833	6.81904e+11	3.11057	309.428
44472	0.708333	13.3822	0.000413896	0	21.6681	4.45	6.68118e+11	3.11371	309.044
44472	0.75	7.09745	0.000413901	0	21.3903	4.44167	6.54332e+11	3.11685	308.659
44472	0.791667	4.42695	0.000413908	0	21.1125	4.43333	6.40547e+11	3.11998	308.275
44472	0.833333	2.82804	0.000413916	0	20.8347	4.425	6.26761e+11	3.12312	307.891
44472	0.875	2.38257	0.000413923	0	20.5569	4.41667	6.12976e+11	3.12626	307.507
44472	0.916667	2.22383	0.000413931	0	20.2791	4.40833	5.9919e+11	3.1294	307.123
44472	0.958333	5.81802	0.000413938	0	20.0012	4.4	5.85405e+11	3.13253	306.739
44473	0	11.011	0.000413945	0	19.7234	4.39167	5.71619e+11	3.13567	306.354
44473	0.0416667	12.6816	0.000413949	0	19.4456	4.38333	5.57834e+11	3.13881	305.97
44473	0.0833333	16.683	0.000413954	0	19.1678	4.375	5.44048e+11	3.14194	305.586
44473	0.125	23.8952	0.000413958	0	18.89	4.36667	5.30263e+11	3.14508	305.202
44473	0.166667	31.2506	0.00041396	0	18.6122	4.35833	5.16477e+11	3.14822	304.818
44473	0.208333	37.59	0.000413961	0	18.3344	4.35	5.02691e+11	3.15136	304.433
44473	0.25	41.3479	0.000413963	0	18.0566	4.34167	4.88906e+11	3.15449	304.049
44473	0.291667	46.9826	0.000413957	0	17.7787	4.33333	4.7512e+11	3.15763	303.665
44473	0.333333	51.9598	0.000413952	0	17.5009	4.325	4.61335e+11	3.16077	303.281
44473	0.375	45.4216	0.000413946	0	17.2231	4.31667	4.47549e+11	3.16391	302.897
44473	0.416667	35.1895	0.000413944	0	16.9453	4.30833	4.33764e+11	3.16704	302.513
44473	0.458333	29.5075	0.000413941	0	16.6675	4.3	4.19978e+11	3.17018	302.128
44473	0.5	24.2858	0.000413938	0	16.3897	4.29167	4.06193e+11	3.17332	301.744
44473	0.541667	18.721	0.000413934	0	16.1119	4.28333	3.92407e+11	3.17646	301.36
44473	0.583333	14.3664	0.00041393	0	15.8341	4.275	3.78622e+11	3.17959	300.976
44473	0.625	13.2215	0.000413925	0	15.5562	4.26667	3.64836e+11	3.18273	300.592
44473	0.666667	12.8227	0.000413919	0	15.2784	4.25833	3.5105e+11	3.18587	300.208
44473	0.708333	11.1213	0.000413912	0	15.0006	4.25	3.37265e+11	3.189	299.823
44473	0.75	8.01801	0.000413905	0	14.7228	4.24167	3.23479e+11	3.19214	300.143
44473	0.791667	6.19997	0.000413898	0	14.445	4.23333	3.09694e+11	3.19528	300.462
44473	0.833333	4.84527	0.000413891	0	14.1672	4.225	2.95908e+11	3.19842	300.782
44473	0.875	4.05205	0.000413884	0	13.8894	4.21667	2.82123e+11	3.20155	301.101
44473	0.916667	4.03044	0.000413878	0	13.6116	4.20833	2.68337e+11	3.20469	301.42
44473	0.958333	7.26394	0.000413873	0	13.3338	4.2	2.54552e+11	3.20783	301.74
44474	0	10.1416	0.000413867	0	13.0559	4.19167	2.40766e+11	3.21097	302.059
44474	0.0416667	13.8675	0.000413862	0	12.7781	4.18333	2.26981e+11	3.2141	302.379
44474	0.0833333	19.1838	0.000413857	0	12.5003	4.175	2.13195e+11	3.21724	302.698
44474	0.125	28.4795	0.000413852	0	12.2225	4.16667	1.99409e+11	3.22038	303.018
44474	0.166667	34.486	0.000413845	0	11.9447	4.15833	1.85624e+11	3.22351	303.337
44474	0.208333	37.4069	0.000413839	0	11.6669	4.15	1.71838e+11	3.22665	303.656
44474	0.25	37.0895	0.000413833	0	11.3891	4.14167	1.58053e+11	3.22979	303.976
44474	0.291667	42.8956	0.000413827	0	11.1112	4.13333	1.44267e+11	3.23293	304.295
44474	0.333333	46.1071	0.000413821	0	10.8334	4.125	1.30482e+11	3.23606	304.615
44474	0.375	42.6854	0.000413814	0	10.5556	4.11667	1.16696e+11	3.2392	304.934
44474	0.416667	38.2068	0.000413815	0	10.2778	4.10833	1.02911e+11	3.24234	305.253
44474	0.458333	32.2339	0.000413816	1	10	4.1	8.91251e+10	3.24548	305.573
44474	0.5	25.8752	0.000413817	0	10.6579	4.11316	9.99688e+10	3.24861	305.892
44474	0.541667	23.3875	0.000413822	0	11.3158	4.12632	1.10813e+11	3.25175	306.212
44474	0.583333	23.7904	0.000413827	0	11.9737	4.13947	1.21656e+11	3.25489	306.531
44474	0.625	19.8061	0.000413831	0	12.6316	4.15263	1.325e+11	3.25802	306.851
44474	0.666667	17.4977	0.000413834	0	13.2895	4.16579	1.43344e+11	3.26116	307.17
44474	0.708333	15.1549	0.000413836	0	13.9474	4.17895	1.54188e+11	3.2643	307.177
44474	0.75	10.3282	0.000413839	0	14.6053	4.19211	1.65031e+11	3.26744	307.185
44474	0.791667	7.79734	0.00041384	0	15.2632	4.20526	1.75875e+11	3.27057	307.192
44474	0.833333	5.84562	0.000413841	0	15.9211	4.21842	1.86719e+11	3.27371	307.199
44474	0.875	4.86292	0.000413842	0	16.5789	4.23158	1.97562e+11	3.27685	307.207
44474	0.916667	4.54889	0.000413845	0	17.2368	4.24474	2.08406e+11	3.27999	307.214
44474	0.958333	7.66558	0.000413847	0	17.8947	4.25789	2.1925e+11	3.28312	307.221
44475	0	9.91528	0.00041385	0	18.5526	4.27105	2.30094e+11	3.28626	307.228
44475	0.0416667	12.9756	0.000413852	0	19.2105	4.28421	2.40937e+11	3.2894	307.236
44475	0.0833333	18.1547	0.000413854	0	19.8684	4.29737	2.51781e+11	3.29254	307.243
44475	0.125	26.6486	0.000413856	0	20.5263	4.31053	2.62625e+11	3.29567	307.25
44475	0.166667	36.6398	0.000413858	0	21.1842	4.32368	2.73469e+11	3.29881	307.258
44475	0.208333	42.7467	0.000413859	0	21.8421	4.33684	2.84312e+11	3.30195	307.265
44475	0.25	40.7189	0.00041386	0	22.5	4.35	2.95156e+11	3.30508	307.272
44475	0.291667	46.2059	0.000413859	0	23.1579	4.36316	3.06e+11	3.30822	307.28
44475	0.333333	50.3355	0.000413858	0	23.8158	4.37632	3.16844e+11	3.31136	307.287
44475	0.375	46.7372	0.000413857	0	24.4737	4.38947	3.27687e+11	3.3145	307.294
44475	0.416667	37.3346	0.000413856	0	25.1316	4.40263	3.38531e+11	3.31763	307.302
44475	0.458333	28.2128	0.000413856	0	25.7895	4.41579	3.49375e+11	3.32077	307.309
44475	0.5	23.7631	0.000413855	0	26.4474	4.42895	3.60219e+11	3.32391	307.316
44475	0.541667	20.3752	0.000413858	0	27.1053	4.44211	3.71062e+11	3.32705	307.323
44475	0.583333	20.0312	0.00041386	0	27.7632	4.45526	3.81906e+11	3.33018	307.331
44475	0.625	19.8603	0.000413863	0	28.4211	4.46842	3.9275e+11	3.33332	307.338
44475	0.666667	16.657	0.000413867	0	29.0789	4.48158	4.03594e+11	3.33646	307.345
44475	0.708333	12.5112	0.000413871	0	29.7368	4.49474	4.14437e+11	3.33959	307.353
44475	0.75	8.06997	0.000413875	0	30.3947	4.50789	4.25281e+11	3.34273	307.36
44475	0.791667	7.03209	0.000413883	0	31.0526	4.52105	4.36125e+11	3.34587	307.879
44475	0.833333	6.31275	0.000413891	0	31.7105	4.53421	4.46969e+11	3.34901	308.398
44475	0.875	6.27501	0.000413899	0	32.3684	4.54737	4.57812e+11	3.35214	308.917
44475	0.916667	6.0205	0.000413912	0	33.0263	4.56053	4.68656e+11	3.35528	309.436
44475	0.958333	8.44298	0.000413924	0	33.6842	4.57368	4.795e+11	3.35842	309.955
44476	0	7.87704	0.000413937	0	34.3421	4.58684	4.90343e+11	3.36156	310.473
44476	0.0416667	12.3588	0.000413947	1	35	4.6	5.01187e+11	3.36469	310.992
44476	0.0833333	20.6	0.000413958	0	69.845	4.675	7.29025e+11	3.36783	311.511
44476	0.125	35.5733	0.000413969	0	104.69	4.75	9.56862e+11	3.37097	312.03
44476	0.166667	43.3987	0.000413972	0	139.535	4.825	1.1847e+12	3.3741	312.549
44476	0.208333	43.4696	0.000413976	1	174.38	4.9	1.41254e+12	3.37724	313.068
44476	0.25	42.4362	0.000413979	0	165.248	4.87778	1.35378e+12	3.38038	313.587
44476	0.291667	47.6717	0.000413977	0	156.116	4.85556	1.29501e+12	3.38352	314.106
44476	0.333333	49.3632	0.000413976	0	146.983	4.83333	1.23625e+12	3.38665	314.625
44476	0.375	47.4739	0.000413974	0	137.851	4.81111	1.17749e+12	3.38979	315.144
44476	0.416667	42.1799	0.000413974	0	128.719	4.78889	1.11873e+12	3.39293	315.663
44476	0.458333	35.5502	0.000413973	0	119.587	4.76667	1.05996e+12	3.39607	316.182
44476	0.5	29.1984	0.000413973	0	110.454	4.74444	1.0012e+12	3.3992	316.7
44476	0.541667	26.4533	0.000413972	0	101.322	4.72222	9.42438e+11	3.40234	317.219
44476	0.583333	23.4476	0.000413971	0	92.19	4.7	8.83675e+11	3.40548	317.738
44476	0.625	24.3821	0.00041397	0	83.0578	4.67778	8.24913e+11	3.40862	318.257
44476	0.666667	22.3118	0.000413967	0	73.9256	4.65556	7.66151e+11	3.41175	318.776
44476	0.708333	15.9064	0.000413965	0	64.7933	4.63333	7.07388e+11	3.41489	319.295
44476	0.75	10.7436	0.000413963	0	55.6611	4.61111	6.48626e+11	3.41803	318.904
44476	0.791667	9.04546	0.000413959	0	46.5289	4.58889	5.89863e+11	3.42116	318.513
44476	0.833333	6.40147	0.000413955	0	37.3967	4.56667	5.31101e+11	3.4243	318.122
44476	0.875	4.19853	0.00041395	0	28.2644	4.54444	4.72338e+11	3.42744	317.731
44476	0.916667	2.46084	0.000413941	0	19.1322	4.52222	4.13576e+11	3.43058	317.34
44476	0.958333	5.19357	0.000413931	1	10	4.5	3.54813e+11	3.43371	316.949
44477	0	8.86445	0.000413922	0	14.7242	4.49643	3.52441e+11	3.43685	316.558
44477	0.0416667	11.3849	0.000413915	0	19.4484	4.49286	3.50069e+11	3.43999	316.167
44477	0.0833333	16.5871	0.000413908	0	24.1726	4.48929	3.47697e+11	3.44313	315.776
44477	0.125	23.2159	0.000413901	0	28.8968	4.48571	3.45325e+11	3.44626	315.385
44477	0.166667	30.92	0.000413896	0	33.621	4.48214	3.42952e+11	3.4494	314.994
44477	0.208333	39.2497	0.000413892	0	38.3452	4.47857	3.4058e+11	3.45254	314.602
44477	0.25	43.0875	0.000413887	0	43.0694	4.475	3.38208e+11	3.45567	314.211
44477	0.291667	52.4428	0.000413885	0	47.7936	4.47143	3.35836e+11	3.45881	313.82
44477	0.333333	55.8462	0.000413883	0	52.5178	4.46786	3.33463e+11	3.46195	313.429
44477	0.375	54.6295	0.00041388	0	57.242	4.46429	3.31091e+11	3.46509	313.038
44477	0.416667	44.7998	0.000413882	0	61.9662	4.46071	3.28719e+11	3.46822	312.647
44477	0.458333	33.8982	0.000413883	0	66.6904	4.45714	3.26347e+11	3.47136	312.256
44477	0.5	28.3423	0.000413884	0	71.4146	4.45357	3.23975e+11	3.4745	311.865
44477	0.541667	26.4752	0.000413885	0	76.1388	4.45	3.21602e+11	3.47764	311.474
44477	0.583333	24.2577	0.000413885	0	80.8629	4.44643	3.1923e+11	3.48077	311.083
44477	0.625	23.9204	0.000413886	0	85.5871	4.44286	3.16858e+11	3.48391	310.692
44477	0.666667	21.9972	0.000413883	0	90.3113	4.43929	3.14486e+11	3.48705	310.301
44477	0.708333	16.5014	0.000413881	0	95.0355	4.43571	3.12113e+11	3.49018	309.91
44477	0.75	9.62691	0.000413879	0	99.7597	4.43214	3.09741e+11	3.49332	311.925
44477	0.791667	6.69211	0.000413875	0	104.484	4.42857	3.07369e+11	3.49646	313.939
44477	0.833333	4.26609	0.000413872	0	109.208	4.425	3.04997e+11	3.4996	315.954
44477	0.875	3.44617	0.000413869	0	113.932	4.42143	3.02625e+11	3.50273	317.968
44477	0.916667	3.08173	0.000413866	0	118.657	4.41786	3.00252e+11	3.50587	319.983
44477	0.958333	6.76286	0.000413864	0	123.381	4.41429	2.9788e+11	3.50901	321.998
44478	0	9.59943	0.000413862	0	128.105	4.41071	2.95508e+11	3.51215	324.012
44478	0.0416667	11.7369	0.000413865	0	132.829	4.40714	2.93136e+11	3.51528	326.027
44478	0.0833333	15.341	0.000413867	0	137.553	4.40357	2.90764e+11	3.51842	328.042
44478	0.125	20.4055	0.00041387	0	142.278	4.4	2.88391e+11	3.52156	330.056
44478	0.166667	26.0041	0.000413876	0	147.002	4.39643	2.86019e+11	3.5247	332.071
44478	0.208333	30.596	0.000413882	0	151.726	4.39286	2.83647e+11	3.52783	334.085
44478	0.25	38.4444	0.000413888	0	156.45	4.38929	2.81275e+11	3.53097	336.1
44478	0.291667	43.2146	0.000413894	0	161.174	4.38571	2.78902e+11	3.53411	333.542
44478	0.333333	49.459	0.000413901	0	165.898	4.38214	2.7653e+11	3.53724	330.983
44478	0.375	51.0429	0.000413908	0	170.623	4.37857	2.74158e+11	3.54038	328.425
44478	0.416667	48.4824	0.000413913	0	175.347	4.375	2.71786e+11	3.54352	325.867
44478	0.458333	40.9281	0.000413919	0	180.071	4.37143	2.69414e+11	3.54666	323.308
44478	0.5	34.8943	0.000413924	0	184.795	4.36786	2.67041e+11	3.54979	320.75
44478	0.541667	30.7717	0.000413926	0	189.519	4.36429	2.64669e+11	3.55293	318.192
44478	0.583333	28.4036	0.000413927	0	194.244	4.36071	2.62297e+11	3.55607	315.634
44478	0.625	24.5794	0.000413929	0	198.968	4.35714	2.59925e+11	3.55921	313.075
44478	0.666667	20.71	0.00041393	0	203.692	4.35357	2.57552e+11	3.56234	310.517
44478	0.708333	15.4855	0.000413932	0	208.416	4.35	255180278451	3.56548	307.959
44478	0.75	12.1467	0.000413933	0	213.14	4.34643	2.52808e+11	3.56862	310.865
44478	0.791667	9.8278	0.000413936	0	217.865	4.34286	2.50436e+11	3.57175	313.77
44478	0.833333	7.8709	0.00041394	0	222.589	4.33929	2.48064e+11	3.57489	316.676
44478	0.875	5.79994	0.000413944	0	227.313	4.33571	2.45691e+11	3.57803	319.582
44478	0.916667	4.303	0.000413943	0	232.037	4.33214	2.43319e+11	3.58117	322.488
44478	0.958333	7.01038	0.000413943	0	236.761	4.32857	2.40947e+11	3.5843	325.394
44479	0	9.72206	0.000413942	0	241.486	4.325	2.38575e+11	3.58744	328.3
44479	0.0416667	13.2177	0.000413941	0	246.21	4.32143	2.36203e+11	3.59058	331.206
44479	0.0833333	18.9637	0.000413939	0	250.934	4.31786	2.3383e+11	3.59372	334.112
44479	0.125	25.8172	0.000413937	0	255.658	4.31429	2.31458e+11	3.59685	337.018
44479	0.166667	32.5673	0.000413934	0	260.382	4.31071	2.29086e+11	3.59999	339.924
44479	0.208333	41.1229	0.000413931	0	265.107	4.30714	2.26714e+11	3.60313	342.83
44479	0.25	46.7532	0.000413928	0	269.831	4.30357	2.24341e+11	3.60626	339.577
44479	0.291667	51.6229	0.000413925	0	274.555	4.3	2.21969e+11	3.6094	336.325
44479	0.333333	50.9763	0.000413923	0	279.279	4.29643	2.19597e+11	3.61254	333.072
44479	0.375	47.865	0.000413921	0	284.003	4.29286	2.17225e+11	3.61568	329.82
44479	0.416667	41.4195	0.000413919	0	288.728	4.28929	2.14853e+11	3.61881	326.567
44479	0.458333	32.1088	0.000413918	0	293.452	4.28571	2.1248e+11	3.62195	323.315
44479	0.5	26.6377	0.000413916	0	298.176	4.28214	2.10108e+11	3.62509	320.062
44479	0.541667	23.3537	0.000413915	0	302.9	4.27857	2.07736e+11	3.62823	316.81
44479	0.583333	21.9365	0.000413914	0	307.624	4.275	2.05364e+11	3.63136	313.557
44479	0.625	19.3404	0.000413913	0	312.349	4.27143	2.02992e+11	3.6345	310.305
44479	0.666667	19.1229	0.000413913	0	317.073	4.26786	2.00619e+11	3.63764	307.052
44479	0.708333	14.1767	0.000413912	0	321.797	4.26429	1.98247e+11	3.64078	303.8
44479	0.75	10.5439	0.000413911	0	326.521	4.26071	1.95875e+11	3.64391	306.658
44479	0.791667	9.58594	0.000413912	0	331.245	4.25714	1.93503e+11	3.64705	309.517
44479	0.833333	6.84287	0.000413912	0	335.97	4.25357	1.9113e+11	3.65019	312.375
44479	0.875	4.63769	0.000413912	0	340.694	4.25	1.88758e+11	3.65332	315.233
44479	0.916667	3.19992	0.000413913	0	345.418	4.24643	1.86386e+11	3.65646	318.092
44479	0.958333	6.45955	0.000413913	0	350.142	4.24286	1.84014e+11	3.6596	320.95
44480	0	11.2902	0.000413914	0	354.866	4.23929	1.81642e+11	3.66274	323.808
44480	0.0416667	14.9639	0.000413914	0	359.591	4.23571	1.79269e+11	3.66587	326.667
44480	0.0833333	18.9106	0.000413914	0	364.315	4.23214	1.76897e+11	3.66901	329.525
44480	0.125	22.6285	0.000413913	0	369.039	4.22857	1.74525e+11	3.67215	332.383
44480	0.166667	28.9737	0.000413912	0	373.763	4.225	1.72153e+11	3.67529	335.242
44480	0.208333	35.0997	0.000413911	0	378.487	4.22143	1.6978e+11	3.67842	338.1
44480	0.25	41.7982	0.00041391	0	383.212	4.21786	1.67408e+11	3.68156	337.939
44480	0.291667	43.9952	0.00041391	0	387.936	4.21429	1.65036e+11	3.6847	337.778
44480	0.333333	46.467	0.000413909	0	392.66	4.21071	1.62664e+11	3.68783	337.618
44480	0.375	41.9518	0.000413909	0	397.384	4.20714	1.60292e+11	3.69097	337.457
44480	0.416667	31.9803	0.000413908	0	402.108	4.20357	1.57919e+11	3.69411	337.296
44480	0.458333	26.7401	0.000413907	0	406.832	4.2	1.55547e+11	3.69725	337.135
44480	0.5	21.8994	0.000413906	0	411.557	4.19643	1.53175e+11	3.70038	336.974
44480	0.541667	17.0685	0.000413906	0	416.281	4.19286	1.50803e+11	3.70352	336.813
44480	0.583333	14.5315	0.000413905	0	421.005	4.18929	1.48431e+11	3.70666	336.652
44480	0.625	12.2599	0.000413905	0	425.729	4.18571	1.46058e+11	3.7098	336.492
44480	0.666667	11.5072	0.000413905	0	430.453	4.18214	1.43686e+11	3.71293	336.331
44480	0.708333	9.45688	0.000413905	0	435.178	4.17857	1.41314e+11	3.71607	336.17
44480	0.75	7.87092	0.000413906	0	439.902	4.175	1.38942e+11	3.71921	336.009
44480	0.791667	7.64384	0.000413907	0	444.626	4.17143	1.36569e+11	3.72234	335.848
44480	0.833333	7.01682	0.000413909	0	449.35	4.16786	1.34197e+11	3.72548	335.688
44480	0.875	6.82868	0.000413911	0	454.074	4.16429	1.31825e+11	3.72862	335.527
44480	0.916667	6.71461	0.000413914	0	458.799	4.16071	1.29453e+11	3.73176	335.366
44480	0.958333	9.9411	0.000413918	0	463.523	4.15714	1.27081e+11	3.73489	335.205
44481	0	13.3508	0.000413922	0	468.247	4.15357	1.24708e+11	3.73803	335.044
44481	0.0416667	18.1884	0.000413926	0	472.971	4.15	1.22336e+11	3.74117	334.883
44481	0.0833333	23.1357	0.00041393	0	477.695	4.14643	1.19964e+11	3.74431	334.723
44481	0.125	28.5808	0.000413934	0	482.42	4.14286	1.17592e+11	3.74744	334.562
44481	0.166667	34.1815	0.000413936	0	487.144	4.13929	1.15219e+11	3.75058	334.401
44481	0.208333	41.1002	0.000413937	0	491.868	4.13571	1.12847e+11	3.75372	334.24
44481	0.25	45.1262	0.000413939	0	496.592	4.13214	1.10475e+11	3.75686	332.875
44481	0.291667	48.0726	0.00041394	0	501.316	4.12857	1.08103e+11	3.75999	331.509
44481	0.333333	54.7924	0.000413941	0	506.041	4.125	1.05731e+11	3.76313	330.144
44481	0.375	49.0288	0.000413942	0	510.765	4.12143	1.03358e+11	3.76627	328.778
44481	0.416667	39.7391	0.000413946	0	515.489	4.11786	1.00986e+11	3.7694	327.413
44481	0.458333	37.9777	0.00041395	0	520.213	4.11429	9.8614e+10	3.77254	326.048
44481	0.5	35.6867	0.000413954	0	524.937	4.11071	9.62417e+10	3.77568	324.682
44481	0.541667	29.4433	0.000413962	0	529.662	4.10714	9.38695e+10	3.77882	323.317
44481	0.583333	28.4567	0.000413969	0	534.386	4.10357	9.14973e+10	3.78195	321.952
44481	0.625	18.3238	0.000413977	1	539.11	4.1	8.91251e+10	3.78509	320.586
44481	0.666667	15.4548	0.000413984	0	503.977	4.15	1.54188e+11	3.78823	319.221
44481	0.708333	12.0602	0.000413991	0	468.844	4.2	2.1925e+11	3.79137	317.855
44481	0.75	9.5424	0.000413999	0	433.711	4.25	2.84313e+11	3.7945	316.49
44481	0.791667	7.5125	0.000414005	0	398.579	4.3	3.49375e+11	3.79764	316.116
44481	0.833333	5.89206	0.000414011	0	363.446	4.35	4.14438e+11	3.80078	315.742
44481	0.875	4.57312	0.000414018	0	328.313	4.4	4.795e+11	3.80391	315.368
44481	0.916667	4.72032	0.000414023	0	293.18	4.45	5.44563e+11	3.80705	314.994
44481	0.958333	8.81254	0.000414029	0	258.047	4.5	6.09625e+11	3.81019	314.62
44482	0	9.55211	0.000414035	0	222.914	4.55	6.74688e+11	3.81333	314.247
44482	0.0416667	13.6692	0.000414042	0	187.781	4.6	7.3975e+11	3.81646	313.873
44482	0.0833333	19.387	0.00041405	0	152.649	4.65	8.04813e+11	3.8196	313.499
44482	0.125	27.2375	0.000414058	0	117.516	4.7	8.69875e+11	3.82274	313.125
44482	0.166667	31.6197	0.000414065	0	82.3829	4.75	9.34938e+11	3.82588	312.751
44482	0.208333	38.5359	0.000414073	1	47.25	4.8	1000000000000	3.82901	312.377
44482	0.25	43.0978	0.000414081	0	46.8598	4.79921	1.03285e+12	3.83215	312.003
44482	0.291667	53.772	0.00041409	0	46.4695	4.79841	1.0657e+12	3.83529	311.629
44482	0.333333	51.2804	0.000414098	0	46.0793	4.79762	1.09855e+12	3.83842	311.255
44482	0.375	50.0537	0.000414106	0	45.689	4.79683	1.1314e+12	3.84156	310.881
44482	0.416667	47.9802	0.000414113	0	45.2988	4.79603	1.16425e+12	3.8447	310.507
44482	0.458333	41.6568	0.00041412	0	44.9086	4.79524	1.1971e+12	3.84784	310.133
44482	0.5	38.3354	0.000414127	0	44.5183	4.79444	1.22995e+12	3.85097	309.76
44482	0.541667	36.8738	0.000414129	0	44.1281	4.79365	1.2628e+12	3.85411	309.386
44482	0.583333	31.3553	0.000414131	0	43.7379	4.79286	1.29565e+12	3.85725	309.012
44482	0.625	27.3749	0.000414133	0	43.3476	4.79206	1.3285e+12	3.86039	308.638
44482	0.666667	23.4457	0.000414129	0	42.9574	4.79127	1.36135e+12	3.86352	308.264
44482	0.708333	12.3441	0.000414126	0	42.5671	4.79048	1.3942e+12	3.86666	307.89
44482	0.75	7.02665	0.000414123	0	42.1769	4.78968	1.42705e+12	3.8698	308.105
44482	0.791667	3.32589	0.000414117	0	41.7867	4.78889	1.4599e+12	3.87294	308.321
44482	0.833333	1.86476	0.000414111	0	41.3964	4.7881	1.49276e+12	3.87607	308.536
44482	0.875	1.37693	0.000414106	0	41.0062	4.7873	1.52561e+12	3.87921	308.751
44482	0.916667	1.39069	0.000414098	0	40.616	4.78651	1.55846e+12	3.88235	308.966
44482	0.958333	5.74019	0.000414091	0	40.2257	4.78571	1.59131e+12	3.88548	309.182
44483	0	10.6705	0.000414083	0	39.8355	4.78492	1.62416e+12	3.88862	309.397
44483	0.0416667	14.243	0.000414078	0	39.4452	4.78413	1.65701e+12	3.89176	309.612
44483	0.0833333	19.3988	0.000414072	0	39.055	4.78333	1.68986e+12	3.8949	309.827
44483	0.125	25.1541	0.000414067	0	38.6648	4.78254	1.72271e+12	3.89803	310.043
44483	0.166667	30.8847	0.000414064	0	38.2745	4.78175	1.75556e+12	3.90117	310.258
44483	0.208333	37.1985	0.000414061	0	37.8843	4.78095	1.78841e+12	3.90431	310.473
44483	0.25	39.5932	0.000414058	0	37.494	4.78016	1.82126e+12	3.90745	310.689
44483	0.291667	44.8783	0.000414057	0	37.1038	4.77937	1.85411e+12	3.91058	310.904
44483	0.333333	51.0838	0.000414056	0	36.7136	4.77857	1.88696e+12	3.91372	311.119
44483	0.375	46.5694	0.000414055	0	36.3233	4.77778	1.91981e+12	3.91686	311.334
44483	0.416667	35.077	0.000414058	0	35.9331	4.77698	1.95266e+12	3.91999	311.55
44483	0.458333	29.9195	0.000414061	0	35.5429	4.77619	1.98551e+12	3.92313	311.765
44483	0.5	21.0299	0.000414064	0	35.1526	4.7754	2.01836e+12	3.92627	311.98
44483	0.541667	16.4734	0.000414073	0	34.7624	4.7746	2.05121e+12	3.92941	312.196
44483	0.583333	16.8265	0.000414081	0	34.3721	4.77381	2.08406e+12	3.93254	312.411
44483	0.625	13.2948	0.00041409	0	33.9819	4.77302	2.11691e+12	3.93568	312.626
44483	0.666667	12.0026	0.000414106	0	33.5917	4.77222	2.14976e+12	3.93882	312.841
44483	0.708333	6.91301	0.000414123	0	33.2014	4.77143	2.18261e+12	3.94196	313.057
44483	0.75	4.26658	0.000414139	0	32.8112	4.77063	2.21546e+12	3.94509	312.749
44483	0.791667	3.57411	0.000414159	0	32.421	4.76984	2.24831e+12	3.94823	312.44
44483	0.833333	3.212	0.000414178	0	32.0307	4.76905	2.28116e+12	3.95137	312.132
44483	0.875	2.97918	0.000414197	0	31.6405	4.76825	2.31401e+12	3.9545	311.824
44483	0.916667	3.29271	0.00041421	0	31.2502	4.76746	2.34686e+12	3.95764	311.516
44483	0.958333	7.51555	0.000414222	0	30.86	4.76667	2.37971e+12	3.96078	311.208
44484	0	12.2737	0.000414235	0	30.4698	4.76587	2.41256e+12	3.96392	310.9
44484	0.0416667	16.7876	0.000414246	0	30.0795	4.76508	2.44542e+12	3.96705	310.592
44484	0.0833333	23.4195	0.000414258	0	29.6893	4.76429	2.47827e+12	3.97019	310.284
44484	0.125	30.4274	0.000414269	0	29.299	4.76349	2.51112e+12	3.97333	309.976
44484	0.166667	37.788	0.000414277	0	28.9088	4.7627	2.54397e+12	3.97647	309.668
44484	0.208333	42.518	0.000414285	0	28.5186	4.7619	2.57682e+12	3.9796	309.36
44484	0.25	45.5991	0.000414293	0	28.1283	4.76111	2.60967e+12	3.98274	309.051
44484	0.291667	52.8065	0.000414294	0	27.7381	4.76032	2.64252e+12	3.98588	308.743
44484	0.333333	53.1109	0.000414294	0	27.3479	4.75952	2.67537e+12	3.98902	308.435
44484	0.375	46.8653	0.000414295	0	26.9576	4.75873	2.70822e+12	3.99215	308.127
44484	0.416667	36.2734	0.000414295	0	26.5674	4.75794	2.74107e+12	3.99529	307.819
44484	0.458333	31.4657	0.000414296	0	26.1771	4.75714	2.77392e+12	3.99843	307.511
44484	0.5	26.0811	0.000414296	0	25.7869	4.75635	2.80677e+12	4.00156	307.203
44484	0.541667	18.9752	0.000414297	0	25.3967	4.75556	2.83962e+12	4.0047	306.895
44484	0.583333	17.5744	0.000414298	0	25.0064	4.75476	2.87247e+12	4.00784	306.587
44484	0.625	12.956	0.000414299	0	24.6162	4.75397	2.90532e+12	4.01098	306.279
44484	0.666667	9.08024	0.000414301	0	24.226	4.75317	2.93817e+12	4.01411	305.971
44484	0.708333	5.97515	0.000414302	0	23.8357	4.75238	2.97102e+12	4.01725	305.663
44484	0.75	5.13604	0.000414304	0	23.4455	4.75159	3.00387e+12	4.02039	307.851
44484	0.791667	4.65686	0.000414304	0	23.0552	4.75079	3.03672e+12	4.02353	310.039
44484	0.833333	4.18214	0.000414304	2	22.665	4.75	3.06957e+12	4.02666	312.227
44484	0.875	4.04735	0.000414304	0	154.722	4.525	1.6237e+12	4.0298	314.415
44484	0.916667	3.73244	0.000414305	1	286.78	4.3	1.77828e+11	4.03294	316.603
44484	0.958333	6.18418	0.000414306	1	10	4.3	1.77828e+11	4.03607	318.791
44485	0	8.67067	0.000414308	0	10	4.3	1.77828e+11	4.03921	320.979
44485	0.0416667	11.9519	0.000414311	0	10	4.3	1.77828e+11	4.04235	323.168
44485	0.0833333	17.5527	0.000414315	0	10	4.3	1.77828e+11	4.04549	325.356
44485	0.125	22.6767	0.000414319	0	10	4.3	1.77828e+11	4.04862	327.544
44485	0.166667	29.1697	0.000414323	0	10	4.3	1.77828e+11	4.05176	329.732
44485	0.208333	33.0449	0.000414327	0	10	4.3	1.77828e+11	4.0549	331.92
44485	0.25	36.3578	0.00041433	0	10	4.3	1.77828e+11	4.05804	331.928
44485	0.291667	44.7995	0.000414327	0	10	4.3	1.77828e+11	4.06117	331.935
44485	0.333333	48.9468	0.000414324	0	10	4.3	1.77828e+11	4.06431	331.943
44485	0.375	48.5431	0.00041432	0	10	4.3	1.77828e+11	4.06745	331.95
44485	0.416667	40.2084	0.000414316	0	10	4.3	1.77828e+11	4.07058	331.958
44485	0.458333	34.2676	0.000414312	0	10	4.3	1.77828e+11	4.07372	331.965
44485	0.5	28.0994	0.000414308	0	10	4.3	1.77828e+11	4.07686	331.973
44485	0.541667	24.3587	0.000414304	0	10	4.3	1.77828e+11	4.08	331.981
44485	0.583333	22.6375	0.0004143	0	10	4.3	1.77828e+11	4.08313	331.988
44485	0.625	17.4704	0.000414296	0	10	4.3	1.77828e+11	4.08627	331.996
44485	0.666667	14.1696	0.000414294	0	10	4.3	1.77828e+11	4.08941	332.003
44485	0.708333	10.3275	0.000414291	0	10	4.3	1.77828e+11	4.09255	332.011
44485	0.75	7.66753	0.000414289	0	10	4.3	1.77828e+11	4.09568	332.018
44485	0.791667	6.06009	0.000414289	0	10	4.3	1.77828e+11	4.09882	332.026
44485	0.833333	5.15653	0.000414289	0	10	4.3	1.77828e+11	4.10196	332.034
44485	0.875	4.43438	0.000414289	0	10	4.3	1.77828e+11	4.1051	332.041
44485	0.916667	3.80256	0.000414288	0	10	4.3	1.77828e+11	4.10823	332.049
44485	0.958333	6.9956	0.000414286	0	10	4.3	1.77828e+11	4.11137	332.056
44486	0	10.913	0.000414285	0	10	4.3	1.77828e+11	4.11451	332.064
44486	0.0416667	15.4966	0.000414283	0	10	4.3	1.77828e+11	4.11764	332.071
44486	0.0833333	21.6396	0.000414281	0	10	4.3	1.77828e+11	4.12078	332.079
44486	0.125	26.3344	0.000414279	0	10	4.3	1.77828e+11	4.12392	332.086
44486	0.166667	30.3039	0.000414278	0	10	4.3	1.77828e+11	4.12706	332.094
44486	0.208333	34.6046	0.000414277	0	10	4.3	1.77828e+11	4.13019	332.102
44486	0.25	33.912	0.000414277	0	10	4.3	1.77828e+11	4.13333	332.109
44486	0.291667	36.1199	0.000414271	0	10	4.3	1.77828e+11	4.13647	332.117
44486	0.333333	41.5522	0.000414265	0	10	4.3	1.77828e+11	4.13961	332.124
44486	0.375	39.3725	0.000414259	0	10	4.3	1.77828e+11	4.14274	332.132
44486	0.416667	36.7671	0.000414249	0	10	4.3	1.77828e+11	4.14588	332.139
44486	0.458333	35.916	0.000414239	0	10	4.3	1.77828e+11	4.14902	332.147
44486	0.5	34.1268	0.000414229	0	10	4.3	1.77828e+11	4.15215	332.155
44486	0.541667	33.1111	0.00041422	0	10	4.3	1.77828e+11	4.15529	332.162
44486	0.583333	32.2011	0.00041421	0	10	4.3	1.77828e+11	4.15843	332.17
44486	0.625	30.946	0.000414201	0	10	4.3	1.77828e+11	4.16157	332.177
44486	0.666667	16.2239	0.0004142	0	10	4.3	1.77828e+11	4.1647	332.185
44486	0.708333	11.5154	0.000414199	0	10	4.3	1.77828e+11	4.16784	332.192
44486	0.75	11.3942	0.000414197	0	10	4.3	1.77828e+11	4.17098	332.2
44486	0.791667	10.9343	0.000414209	0	10	4.3	1.77828e+11	4.17412	331.495
44486	0.833333	9.69426	0.000414221	0	10	4.3	1.77828e+11	4.17725	330.79
44486	0.875	6.49363	0.000414233	0	10	4.3	1.77828e+11	4.18039	330.086
44486	0.916667	5.25719	0.000414254	0	10	4.3	1.77828e+11	4.18353	329.381
44486	0.958333	9.22104	0.000414275	0	10	4.3	1.77828e+11	4.18667	328.676
44487	0	13.3891	0.000414295	1	10	4.3	1.77828e+11	4.1898	327.971
44487	0.0416667	18.8141	0.000414332	0	10	4.30877	1.92252e+11	4.19294	327.267
44487	0.0833333	24.0286	0.000414368	0	10	4.31754	2.06676e+11	4.19608	326.562
44487	0.125	29.262	0.000414405	0	10	4.32632	2.211e+11	4.19921	325.857
44487	0.166667	31.132	0.000414441	0	10	4.33509	2.35524e+11	4.20235	325.152
44487	0.208333	32.5302	0.000414478	0	10	4.34386	2.49948e+11	4.20549	324.447
44487	0.25	33.407	0.000414514	0	10	4.35263	2.64372e+11	4.20863	323.743
44487	0.291667	34.4763	0.000414516	0	10	4.3614	2.78796e+11	4.21176	323.038
44487	0.333333	35.9255	0.000414517	0	10	4.37018	2.93221e+11	4.2149	322.333
44487	0.375	31.692	0.000414518	0	10	4.37895	3.07645e+11	4.21804	321.628
44487	0.416667	28.0018	0.000414505	0	10	4.38772	3.22069e+11	4.22118	320.923
44487	0.458333	26.8894	0.000414491	0	10	4.39649	3.36493e+11	4.22431	320.219
44487	0.5	18.7613	0.000414478	0	10	4.40526	3.50917e+11	4.22745	319.514
44487	0.541667	15.1318	0.000414465	0	10	4.41404	3.65341e+11	4.23059	318.809
44487	0.583333	14.5552	0.000414453	0	10	4.42281	3.79765e+11	4.23372	318.104
44487	0.625	13.4532	0.00041444	0	10	4.43158	3.94189e+11	4.23686	317.4
44487	0.666667	11.138	0.000414432	0	10	4.44035	4.08613e+11	4.24	316.695
44487	0.708333	8.42242	0.000414424	0	10	4.44912	4.23037e+11	4.24314	315.99
44487	0.75	7.68764	0.000414416	0	10	4.45789	4.37461e+11	4.24627	315.759
44487	0.791667	7.34558	0.000414414	0	10	4.46667	4.51885e+11	4.24941	315.529
44487	0.833333	6.75803	0.000414411	0	10	4.47544	4.66309e+11	4.25255	315.298
44487	0.875	6.55973	0.000414409	0	10	4.48421	4.80733e+11	4.25569	315.067
44487	0.916667	5.83491	0.00041441	0	10	4.49298	4.95158e+11	4.25882	314.837
44487	0.958333	9.40441	0.000414412	0	10	4.50175	5.09582e+11	4.26196	314.606
44488	0	12.5578	0.000414413	0	10	4.51053	5.24006e+11	4.2651	314.375
44488	0.0416667	15.9928	0.000414417	0	10	4.5193	5.3843e+11	4.26823	314.144
44488	0.0833333	20.0674	0.00041442	0	10	4.52807	5.52854e+11	4.27137	313.914
44488	0.125	24.4924	0.000414424	0	10	4.53684	5.67278e+11	4.27451	313.683
44488	0.166667	27.2088	0.00041443	0	10	4.54561	5.81702e+11	4.27765	313.452
44488	0.208333	31.0024	0.000414437	0	10	4.55439	5.96126e+11	4.28078	313.222
44488	0.25	30.7255	0.000414443	0	10	4.56316	6.1055e+11	4.28392	312.991
44488	0.291667	37.9019	0.000414456	0	10	4.57193	6.24974e+11	4.28706	312.76
44488	0.333333	43.3005	0.000414468	0	10	4.5807	6.39398e+11	4.2902	312.53
44488	0.375	37.3046	0.000414481	0	10	4.58947	6.53822e+11	4.29333	312.299
44488	0.416667	28.1252	0.000414486	0	10	4.59825	6.68246e+11	4.29647	312.068
44488	0.458333	25.87	0.000414491	0	10	4.60702	6.8267e+11	4.29961	311.837
44488	0.5	16.2587	0.000414496	0	10	4.61579	6.97095e+11	4.30274	311.607
44488	0.541667	13.4926	0.000414482	0	10	4.62456	7.11519e+11	4.30588	311.376
44488	0.583333	13.7467	0.000414469	0	10	4.63333	7.25943e+11	4.30902	311.145
44488	0.625	12.0903	0.000414455	0	10	4.64211	7.40367e+11	4.31216	310.915
44488	0.666667	10.1487	0.000414437	0	10	4.65088	7.54791e+11	4.31529	310.684
44488	0.708333	7.53562	0.000414419	0	10	4.65965	7.69215e+11	4.31843	310.453
44488	0.75	6.62453	0.0004144	0	10	4.66842	7.83639e+11	4.32157	310.297
44488	0.791667	6.01896	0.000414381	0	10	4.67719	7.98063e+11	4.32471	310.141
44488	0.833333	5.59001	0.000414362	0	10	4.68596	8.12487e+11	4.32784	309.984
44488	0.875	5.87365	0.000414343	0	10	4.69474	8.26911e+11	4.33098	309.828
44488	0.916667	5.84694	0.000414326	0	10	4.70351	8.41335e+11	4.33412	309.671
44488	0.958333	8.87861	0.000414308	0	10	4.71228	8.55759e+11	4.33726	309.515
44489	0	10.3944	0.00041429	0	10	4.72105	8.70183e+11	4.34039	309.359
44489	0.0416667	16.5945	0.000414279	0	10	4.72982	8.84607e+11	4.34353	309.202
44489	0.0833333	23.3035	0.000414268	0	10	4.7386	8.99032e+11	4.34667	309.046
44489	0.125	27.8316	0.000414256	0	10	4.74737	9.13456e+11	4.3498	308.889
44489	0.166667	31.4008	0.00041425	0	10	4.75614	9.2788e+11	4.35294	308.733
44489	0.208333	39.8512	0.000414244	0	10	4.76491	9.42304e+11	4.35608	308.577
44489	0.25	35.8332	0.000414238	0	10	4.77368	9.56728e+11	4.35922	308.42
44489	0.291667	38.4092	0.000414236	0	10	4.78246	9.71152e+11	4.36235	308.264
44489	0.333333	37.7777	0.000414233	0	10	4.79123	9.85576e+11	4.36549	308.107
44489	0.375	28.9899	0.000414231	1	10	4.8	1000000000000	4.36863	307.951
44489	0.416667	25.1885	0.000414232	0	12.7778	4.76667	9.28313e+11	4.37177	307.795
44489	0.458333	23.693	0.000414232	0	15.5556	4.73333	8.56625e+11	4.3749	307.638
44489	0.5	18.9063	0.000414233	0	18.3333	4.7	7.84938e+11	4.37804	307.482
44489	0.541667	17.4785	0.000414239	0	21.1111	4.66667	7.1325e+11	4.38118	307.326
44489	0.583333	16.95	0.000414246	0	23.8889	4.63333	6.41563e+11	4.38431	307.169
44489	0.625	15.7575	0.000414252	0	26.6667	4.6	5.69876e+11	4.38745	307.013
44489	0.666667	14.6417	0.000414266	0	29.4444	4.56667	4.98188e+11	4.39059	306.856
44489	0.708333	10.0367	0.00041428	0	32.2222	4.53333	4.26501e+11	4.39373	306.7
44489	0.75	7.41825	0.000414295	1	35	4.5	3.54813e+11	4.39686	306.339
44489	0.791667	6.12452	0.000414304	0	35.607	4.51406	6.03041e+11	4.4	305.979
44489	0.833333	4.90394	0.000414313	0	36.2141	4.52813	8.51269e+11	4.40314	305.618
44489	0.875	4.30903	0.000414323	0	36.8211	4.54219	1.0995e+12	4.40628	305.258
44489	0.916667	3.79065	0.000414329	0	37.4281	4.55625	1.34772e+12	4.40941	304.897
44489	0.958333	6.92688	0.000414335	0	38.0352	4.57031	1.59595e+12	4.41255	304.537
44490	0	9.84898	0.00041434	0	38.6422	4.58437	1.84418e+12	4.41569	304.176
44490	0.0416667	14.0795	0.000414347	0	39.2492	4.59844	2.09241e+12	4.41882	303.815
44490	0.0833333	18.6506	0.000414353	0	39.8563	4.6125	2.34063e+12	4.42196	303.455
44490	0.125	21.1761	0.000414359	0	40.4633	4.62656	2.58886e+12	4.4251	303.094
44490	0.166667	24.6308	0.000414366	0	41.0703	4.64062	2.83709e+12	4.42824	302.734
44490	0.208333	29.1288	0.000414372	0	41.6773	4.65469	3.08532e+12	4.43137	302.373
44490	0.25	29.8081	0.000414378	0	42.2844	4.66875	3.33354e+12	4.43451	302.012
44490	0.291667	36.7245	0.00041438	0	42.8914	4.68281	3.58177e+12	4.43765	301.652
44490	0.333333	44.5532	0.000414382	0	43.4984	4.69688	3.83e+12	4.44079	301.291
44490	0.375	46.4186	0.000414384	0	44.1055	4.71094	4.07823e+12	4.44392	300.931
44490	0.416667	43.6816	0.000414382	0	44.7125	4.725	4326454562855	4.44706	300.57
44490	0.458333	37.0873	0.000414379	0	45.3195	4.73906	4.57468e+12	4.4502	300.21
44490	0.5	29.7764	0.000414376	0	45.9266	4.75312	4.82291e+12	4.45334	299.849
44490	0.541667	23.951	0.000414375	0	46.5336	4.76719	5.07114e+12	4.45647	299.488
44490	0.583333	18.4565	0.000414373	0	47.1406	4.78125	5.31936e+12	4.45961	299.128
44490	0.625	15.8945	0.000414372	0	47.7477	4.79531	5.56759e+12	4.46275	298.767
44490	0.666667	14.4817	0.000414378	0	48.3547	4.80938	5.81582e+12	4.46588	298.407
44490	0.708333	8.97543	0.000414385	0	48.9617	4.82344	6.06405e+12	4.46902	298.607
44490	0.75	7.20873	0.000414392	0	49.5688	4.8375	6.31228e+12	4.47216	298.807
44490	0.791667	5.69796	0.000414396	0	50.1758	4.85156	6.5605e+12	4.4753	299.007
44490	0.833333	5.07079	0.000414401	0	50.7828	4.86562	6.80873e+12	4.47843	299.207
44490	0.875	4.96345	0.000414405	0	51.3898	4.87969	7.05696e+12	4.48157	299.407
44490	0.916667	4.4684	0.000414401	0	51.9969	4.89375	7.30519e+12	4.48471	299.607
44490	0.958333	7.74381	0.000414397	0	52.6039	4.90781	7.55341e+12	4.48785	299.808
44491	0	8.74617	0.000414394	0	53.2109	4.92188	7.80164e+12	4.49098	300.008
44491	0.0416667	12.8688	0.000414392	0	53.818	4.93594	8.04987e+12	4.49412	300.208
44491	0.0833333	16.8886	0.000414389	2	54.425	4.95	8.2981e+12	4.49726	300.408
44491	0.125	21.4846	0.000414387	0	52.2037	4.9225	7.89575e+12	4.50039	300.608
44491	0.166667	28.1634	0.000414383	0	49.9825	4.895	7.49341e+12	4.50353	300.808
44491	0.208333	37.9644	0.00041438	0	47.7612	4.8675	7.09106e+12	4.50667	301.008
44491	0.25	42.8337	0.000414376	0	45.54	4.84	6.68871e+12	4.50981	301.208
44491	0.291667	48.5956	0.000414367	0	43.3188	4.8125	6.28637e+12	4.51294	301.409
44491	0.333333	49.8688	0.000414359	0	41.0975	4.785	5.88402e+12	4.51608	301.609
44491	0.375	51.2016	0.00041435	0	38.8762	4.7575	5.48168e+12	4.51922	301.809
44491	0.416667	41.6101	0.000414341	0	36.655	4.73	5.07933e+12	4.52236	302.009
44491	0.458333	30.1997	0.000414332	0	34.4338	4.7025	4.67699e+12	4.52549	302.209
44491	0.5	24.1089	0.000414323	0	32.2125	4.675	4.27464e+12	4.52863	302.409
44491	0.541667	23.5078	0.000414317	0	29.9913	4.6475	3.8723e+12	4.53177	302.609
44491	0.583333	20.3834	0.000414311	0	27.77	4.62	3.46995e+12	4.5349	302.809
44491	0.625	16.2319	0.000414306	0	25.5487	4.5925	3.06761e+12	4.53804	303.01
44491	0.666667	13.0779	0.000414307	0	23.3275	4.565	2.66526e+12	4.54118	303.21
44491	0.708333	9.60995	0.000414308	0	21.1062	4.5375	2.26292e+12	4.54432	303.41
44491	0.75	6.7737	0.00041431	0	18.885	4.51	1.86057e+12	4.54745	303.61
44491	0.791667	4.91091	0.000414316	0	16.6638	4.4825	1.45822e+12	4.55059	304.137
44491	0.833333	3.93354	0.000414323	0	14.4425	4.455	1.05588e+12	4.55373	304.664
44491	0.875	3.7845	0.000414329	0	12.2212	4.4275	6.53534e+11	4.55687	305.192
44491	0.916667	3.4467	0.000414338	1	10	4.4	2.51189e+11	4.56	305.719
44491	0.958333	6.87838	0.000414347	0	11.7175	4.39375	2.46604e+11	4.56314	306.246
44492	0	8.51941	0.000414356	0	13.435	4.3875	2.42019e+11	4.56628	306.773
44492	0.0416667	11.4387	0.000414369	0	15.1525	4.38125	2.37434e+11	4.56942	307.3
44492	0.0833333	16.501	0.000414381	0	16.87	4.375	2.32848e+11	4.57255	307.827
44492	0.125	21.2441	0.000414394	0	18.5875	4.36875	228263423730	4.57569	308.355
44492	0.166667	26.5108	0.000414405	0	20.305	4.3625	2.23678e+11	4.57883	308.882
44492	0.208333	36.3984	0.000414416	0	22.0225	4.35625	2.19093e+11	4.58196	309.409
44492	0.25	43.4126	0.000414427	0	23.74	4.35	2.14508e+11	4.5851	309.936
44492	0.291667	48.7563	0.000414424	0	25.4575	4.34375	2.09923e+11	4.58824	310.463
44492	0.333333	49.2915	0.00041442	0	27.175	4.3375	2.05338e+11	4.59138	310.99
44492	0.375	46.5755	0.000414416	0	28.8925	4.33125	2.00753e+11	4.59451	311.518
44492	0.416667	43.0778	0.000414413	0	30.61	4.325	1.96168e+11	4.59765	312.045
44492	0.458333	39.885	0.000414409	0	32.3275	4.31875	1.91583e+11	4.60079	312.572
44492	0.5	31.3666	0.000414405	0	34.045	4.3125	1.86998e+11	4.60393	313.099
44492	0.541667	25.631	0.000414406	0	35.7625	4.30625	1.82413e+11	4.60706	313.626
44492	0.583333	22.7965	0.000414407	1	37.48	4.3	1.77828e+11	4.6102	314.153
44492	0.625	21.5171	0.000414408	0	36.0337	4.3	1.77828e+11	4.61334	314.681
44492	0.666667	21.8255	0.000414421	0	34.5874	4.3	1.77828e+11	4.61647	315.208
44492	0.708333	17.1856	0.000414434	0	33.1411	4.3	1.77828e+11	4.61961	315.735
44492	0.75	13.0865	0.000414447	0	31.6947	4.3	1.77828e+11	4.62275	317.946
44492	0.791667	10.8336	0.000414463	0	30.2484	4.3	1.77828e+11	4.62589	320.157
44492	0.833333	9.38992	0.000414479	0	28.8021	4.3	1.77828e+11	4.62902	322.368
44492	0.875	7.86795	0.000414495	0	27.3558	4.3	1.77828e+11	4.63216	324.58
44492	0.916667	5.85572	0.000414504	0	25.9095	4.3	1.77828e+11	4.6353	326.791
44492	0.958333	8.26272	0.000414513	0	24.4632	4.3	1.77828e+11	4.63844	329.002
44493	0	10.9878	0.000414523	0	23.0168	4.3	1.77828e+11	4.64157	331.213
44493	0.0416667	14.9801	0.000414526	0	21.5705	4.3	1.77828e+11	4.64471	333.424
44493	0.0833333	20.0246	0.00041453	0	20.1242	4.3	1.77828e+11	4.64785	335.635
44493	0.125	25.7995	0.000414533	0	18.6779	4.3	1.77828e+11	4.65098	337.847
44493	0.166667	34.6327	0.000414537	0	17.2316	4.3	1.77828e+11	4.65412	340.058
44493	0.208333	39.4584	0.00041454	0	15.7853	4.3	1.77828e+11	4.65726	342.269
44493	0.25	45.1036	0.000414543	0	14.3389	4.3	1.77828e+11	4.6604	344.48
44493	0.291667	46.8449	0.000414544	0	12.8926	4.3	1.77828e+11	4.66353	344.197
44493	0.333333	52.1412	0.000414545	0	11.4463	4.3	1.77828e+11	4.66667	343.914
44493	0.375	56.4813	0.000414546	1	10	4.3	1.77828e+11	4.66981	343.631
44493	0.416667	46.9399	0.000414542	0	10	4.33333	2.64372e+11	4.67295	343.348
44493	0.458333	34.1018	0.000414538	0	10	4.36667	3.50917e+11	4.67608	343.065
44493	0.5	26.864	0.000414534	0	10	4.4	4.37461e+11	4.67922	342.783
44493	0.541667	24.685	0.00041453	0	10	4.43333	5.24006e+11	4.68236	342.5
44493	0.583333	20.1754	0.000414527	0	10	4.46667	6.1055e+11	4.6855	342.217
44493	0.625	17.5149	0.000414524	0	10	4.5	6.97095e+11	4.68863	341.934
44493	0.666667	17.3331	0.000414526	0	10	4.53333	7.83639e+11	4.69177	341.651
44493	0.708333	12.0057	0.000414529	0	10	4.56667	8.70184e+11	4.69491	341.368
44493	0.75	10.1796	0.000414531	0	10	4.6	9.56728e+11	4.69804	341.085
44493	0.791667	8.22028	0.000414541	0	10	4.63333	1.04327e+12	4.70118	340.802
44493	0.833333	7.98323	0.000414552	0	10	4.66667	1.12982e+12	4.70432	340.519
44493	0.875	7.62588	0.000414562	0	10	4.7	1.21636e+12	4.70746	340.236
44493	0.916667	6.22427	0.000414577	0	10	4.73333	1.30291e+12	4.71059	339.953
44493	0.958333	9.67442	0.000414591	0	10	4.76667	1.38945e+12	4.71373	339.67
44494	0	12.0971	0.000414606	0	10	4.8	1.476e+12	4.71687	339.387
44494	0.0416667	17.1337	0.000414617	0	10	4.83333	1.56254e+12	4.72001	339.105
44494	0.0833333	20.9649	0.000414629	0	10	4.86667	1.64908e+12	4.72314	338.822
44494	0.125	24.824	0.000414641	0	10	4.9	1.73563e+12	4.72628	338.539
44494	0.166667	33.47	0.000414642	0	10	4.93333	1.82217e+12	4.72942	338.256
44494	0.208333	41.2703	0.000414643	0	10	4.96667	1.90872e+12	4.73255	337.973
44494	0.25	48.1391	0.000414644	1	10	5	1.99526e+12	4.73569	337.69
44494	0.291667	49.6724	0.000414636	0	18.8746	4.975	1.93035e+12	4.73883	334.398
44494	0.333333	51.4177	0.000414628	0	27.7493	4.95	1.86545e+12	4.74197	331.106
44494	0.375	49.6261	0.000414619	0	36.6239	4.925	1.80054e+12	4.7451	327.815
44494	0.416667	42.7433	0.000414611	0	45.4986	4.9	1.73563e+12	4.74824	324.523
44494	0.458333	34.8706	0.000414602	0	54.3732	4.875	1.67072e+12	4.75138	321.231
44494	0.5	28.1592	0.000414593	0	63.2479	4.85	1.60581e+12	4.75452	317.939
44494	0.541667	24.3797	0.000414586	0	72.1225	4.825	1.5409e+12	4.75765	314.647
44494	0.583333	18.831	0.000414579	0	80.9971	4.8	1.476e+12	4.76079	311.355
44494	0.625	16.4786	0.000414572	0	89.8718	4.775	1.41109e+12	4.76393	308.064
44494	0.666667	16.3027	0.000414568	0	98.7464	4.75	1.34618e+12	4.76707	304.772
44494	0.708333	11.8992	0.000414564	0	107.621	4.725	1.28127e+12	4.7702	301.48
44494	0.75	9.89542	0.000414561	0	116.496	4.7	1.21636e+12	4.77334	302.211
44494	0.791667	8.77925	0.000414561	0	125.37	4.675	1.15145e+12	4.77648	302.941
44494	0.833333	8.06446	0.000414561	0	134.245	4.65	1.08655e+12	4.77961	303.672
44494	0.875	7.44328	0.000414562	0	143.12	4.625	1.02164e+12	4.78275	304.402
44494	0.916667	5.79183	0.000414566	0	151.994	4.6	9.56728e+11	4.78589	305.133
44494	0.958333	9.65372	0.00041457	0	160.869	4.575	8.9182e+11	4.78903	305.864
44495	0	11.7236	0.000414574	0	169.744	4.55	8.26912e+11	4.79216	306.594
44495	0.0416667	17.4546	0.000414579	0	178.618	4.525	7.62003e+11	4.7953	307.325
44495	0.0833333	24.2309	0.000414584	0	187.493	4.5	6.97095e+11	4.79844	308.056
44495	0.125	31.3259	0.000414588	0	196.368	4.475	6.32187e+11	4.80158	308.786
44495	0.166667	43.7829	0.000414585	0	205.242	4.45	5.67278e+11	4.80471	309.517
44495	0.208333	49.7925	0.000414581	0	214.117	4.425	5.0237e+11	4.80785	310.247
44495	0.25	56.714	0.000414578	0	222.991	4.4	4.37461e+11	4.81099	310.978
44495	0.291667	56.8605	0.000414569	0	231.866	4.375	3.72553e+11	4.81412	311.709
44495	0.333333	61.1004	0.00041456	0	240.741	4.35	3.07645e+11	4.81726	312.439
44495	0.375	64.1082	0.000414551	0	249.615	4.325	2.42736e+11	4.8204	313.17
44495	0.416667	54.8883	0.000414539	1	258.49	4.3	1.77828e+11	4.82354	313.9
44495	0.458333	42.9573	0.000414526	0	246.074	4.28889	1.729e+11	4.82667	314.631
44495	0.5	35.2266	0.000414514	0	233.658	4.27778	1.67972e+11	4.82981	315.362
44495	0.541667	31.2152	0.000414503	0	221.242	4.26667	1.63044e+11	4.83295	316.092
44495	0.583333	25.6987	0.000414492	0	208.826	4.25556	1.58116e+11	4.83609	316.823
44495	0.625	30.0632	0.000414481	0	196.409	4.24444	1.53188e+11	4.83922	317.553
44495	0.666667	25.1918	0.000414476	0	183.993	4.23333	1.4826e+11	4.84236	318.284
44495	0.708333	17.4442	0.000414471	0	171.577	4.22222	1.43332e+11	4.8455	319.015
44495	0.75	16.3767	0.000414466	0	159.161	4.21111	1.38404e+11	4.84863	319.745
44495	0.791667	13.2106	0.00041447	0	146.745	4.2	1.33477e+11	4.85177	320.476
44495	0.833333	10.7841	0.000414473	0	134.329	4.18889	1.28549e+11	4.85491	321.207
44495	0.875	8.89262	0.000414476	0	121.913	4.17778	1.23621e+11	4.85805	321.937
44495	0.916667	6.45154	0.000414485	0	109.497	4.16667	1.18693e+11	4.86118	322.668
44495	0.958333	8.86348	0.000414494	0	97.0806	4.15556	1.13765e+11	4.86432	323.398
44496	0	11.3587	0.000414502	0	84.6644	4.14444	1.08837e+11	4.86746	324.129
44496	0.0416667	17.2011	0.000414518	0	72.2483	4.13333	1.03909e+11	4.8706	324.86
44496	0.0833333	23.7932	0.000414534	0	59.8322	4.12222	9.8981e+10	4.87373	325.59
44496	0.125	29.9971	0.000414551	0	47.4161	4.11111	9.4053e+10	4.87687	326.321
44496	0.166667	38.5019	0.000414565	1	35	4.1	8.91251e+10	4.88001	327.051
44496	0.208333	47.0511	0.000414579	0	35.6915	4.10545	9.20717e+10	4.88314	327.782
44496	0.25	53.3444	0.000414594	0	36.3829	4.11091	9.50183e+10	4.88628	328.513
44496	0.291667	54.7965	0.000414591	0	37.0744	4.11636	9.79649e+10	4.88942	329.243
44496	0.333333	59.5192	0.000414588	0	37.7658	4.12182	1.00912e+11	4.89256	329.974
44496	0.375	62.6456	0.000414585	0	38.4573	4.12727	1.03858e+11	4.89569	330.704
44496	0.416667	50.7441	0.000414575	0	39.1487	4.13273	1.06805e+11	4.89883	331.435
44496	0.458333	39.3462	0.000414564	0	39.8402	4.13818	1.09751e+11	4.90197	332.166
44496	0.5	35.7907	0.000414554	0	40.5316	4.14364	1.12698e+11	4.90511	332.896
44496	0.541667	35.4453	0.000414546	0	41.2231	4.14909	1.15645e+11	4.90824	333.627
44496	0.583333	35.38	0.000414538	0	41.9145	4.15455	1.18591e+11	4.91138	334.358
44496	0.625	32.7181	0.00041453	0	42.606	4.16	1.21538e+11	4.91452	335.088
44496	0.666667	26.0229	0.000414527	0	43.2975	4.16545	1.24484e+11	4.91765	335.819
44496	0.708333	17.4721	0.000414524	0	43.9889	4.17091	1.27431e+11	4.92079	336.549
44496	0.75	12.6792	0.000414522	0	44.6804	4.17636	1.30378e+11	4.92393	337.28
44496	0.791667	9.06557	0.000414525	0	45.3718	4.18182	1.33324e+11	4.92707	335.93
44496	0.833333	7.55567	0.000414528	0	46.0633	4.18727	1.36271e+11	4.9302	334.579
44496	0.875	7.69432	0.000414531	0	46.7547	4.19273	1.39217e+11	4.93334	333.229
44496	0.916667	5.59637	0.000414529	0	47.4462	4.19818	1.42164e+11	4.93648	331.878
44496	0.958333	8.28078	0.000414527	0	48.1376	4.20364	1.45111e+11	4.93962	330.528
44497	0	12.2583	0.000414524	0	48.8291	4.20909	1.48057e+11	4.94275	329.178
44497	0.0416667	17.5922	0.000414519	0	49.5205	4.21455	1.51004e+11	4.94589	327.827
44497	0.0833333	27.2559	0.000414514	0	50.212	4.22	1.53951e+11	4.94903	326.477
44497	0.125	27.2559	0.000414509	0	50.9035	4.22545	1.56897e+11	4.95217	325.126
44497	0.166667	34.5945	0.000414503	0	51.5949	4.23091	1.59844e+11	4.9553	323.776
44497	0.208333	41.0731	0.000414496	0	52.2864	4.23636	1.6279e+11	4.95844	322.425
44497	0.25	46.223	0.00041449	0	52.9778	4.24182	1.65737e+11	4.96158	321.075
44497	0.291667	50.9588	0.000414482	0	53.6693	4.24727	1.68684e+11	4.96471	319.725
44497	0.333333	55.8912	0.000414474	0	54.3607	4.25273	1.7163e+11	4.96785	318.374
44497	0.375	60.2472	0.000414466	0	55.0522	4.25818	1.74577e+11	4.97099	317.024
44497	0.416667	54.4259	0.000414459	0	55.7436	4.26364	1.77523e+11	4.97413	315.673
44497	0.458333	49.6964	0.000414453	0	56.4351	4.26909	1.8047e+11	4.97726	314.323
44497	0.5	43.9231	0.000414446	0	57.1265	4.27455	1.83417e+11	4.9804	312.972
44497	0.541667	38.4745	0.000414442	0	57.818	4.28	1.86363e+11	4.98354	311.622
44497	0.583333	34.6175	0.000414438	0	58.5095	4.28545	1.8931e+11	4.98668	310.272
44497	0.625	27.6033	0.000414434	0	59.2009	4.29091	1.92256e+11	4.98981	308.921
44497	0.666667	21.6074	0.000414431	0	59.8924	4.29636	1.95203e+11	4.99295	307.571
44497	0.708333	16.4515	0.000414428	0	60.5838	4.30182	1.9815e+11	4.99609	306.22
44497	0.75	13.7311	0.000414425	0	61.2753	4.30727	2.01096e+11	4.99923	304.87
44497	0.791667	13.3898	0.000414419	0	61.9667	4.31273	2.04043e+11	5.00236	304.968
44497	0.833333	11.3428	0.000414414	0	62.6582	4.31818	2.06989e+11	5.0055	305.067
44497	0.875	8.85448	0.000414408	0	63.3496	4.32364	2.09936e+11	5.00864	305.165
44497	0.916667	6.39045	0.000414401	0	64.0411	4.32909	2.12883e+11	5.01177	305.263
44497	0.958333	8.06298	0.000414394	0	64.7325	4.33455	2.15829e+11	5.01491	305.362
44498	0	11.7403	0.000414387	0	65.424	4.34	2.18776e+11	5.01805	305.46
44498	0.0416667	17.2499	0.000414383	0	66.1155	4.34545	2.21723e+11	5.02119	305.558
44498	0.0833333	24.1622	0.000414378	0	66.8069	4.35091	2.24669e+11	5.02432	305.657
44498	0.125	30.5009	0.000414374	0	67.4984	4.35636	2.27616e+11	5.02746	305.755
44498	0.166667	40.2101	0.000414367	0	68.1898	4.36182	2.30562e+11	5.0306	305.853
44498	0.208333	49.3969	0.00041436	0	68.8813	4.36727	2.33509e+11	5.03374	305.952
44498	0.25	58.5732	0.000414353	0	69.5727	4.37273	2.36456e+11	5.03687	306.05
44498	0.291667	57.2838	0.000414346	0	70.2642	4.37818	2.39402e+11	5.04001	306.148
44498	0.333333	60.669	0.000414338	0	70.9556	4.38364	2.42349e+11	5.04315	306.247
44498	0.375	62.6277	0.00041433	0	71.6471	4.38909	2.45295e+11	5.04628	306.345
44498	0.416667	55.9603	0.000414324	0	72.3385	4.39455	2.48242e+11	5.04942	306.443
44498	0.458333	44.6543	0.000414319	1	73.03	4.4	2.51189e+11	5.05256	306.542
44498	0.5	34.4507	0.000414313	0	73.0339	4.39824	2.50235e+11	5.0557	306.64
44498	0.541667	29.6467	0.000414313	0	73.0378	4.39647	2.49282e+11	5.05883	306.738
44498	0.583333	29.5094	0.000414313	0	73.0416	4.39471	2.48329e+11	5.06197	306.837
44498	0.625	25.6353	0.000414312	0	73.0455	4.39294	2.47375e+11	5.06511	306.935
44498	0.666667	23.1157	0.000414317	0	73.0494	4.39118	2.46422e+11	5.06825	307.033
44498	0.708333	15.3459	0.000414323	0	73.0533	4.38941	2.45469e+11	5.07138	307.132
44498	0.75	13.1248	0.000414328	0	73.0572	4.38765	2.44515e+11	5.07452	307.23
44498	0.791667	12.1197	0.000414334	0	73.0611	4.38588	2.43562e+11	5.07766	307.328
44498	0.833333	11.4444	0.000414339	0	73.0649	4.38412	2.42609e+11	5.08079	307.427
44498	0.875	10.0376	0.000414344	0	73.0688	4.38235	2.41655e+11	5.08393	307.525
44498	0.916667	7.77541	0.000414344	0	73.0727	4.38059	2.40702e+11	5.08707	307.623
44498	0.958333	10.3949	0.000414344	0	73.0766	4.37882	2.39749e+11	5.09021	307.722
44499	0	11.7403	0.000414344	0	73.0805	4.37706	2.38796e+11	5.09334	307.82
44499	0.0416667	17.2499	0.000414341	0	73.0844	4.37529	2.37842e+11	5.09648	307.918
44499	0.0833333	24.1622	0.000414339	0	73.0882	4.37353	2.36889e+11	5.09962	308.017
44499	0.125	30.5009	0.000414336	0	73.0921	4.37176	2.35936e+11	5.10276	308.115
44499	0.166667	40.2101	0.000414333	0	73.096	4.37	2.34982e+11	5.10589	308.213
44499	0.208333	49.3969	0.00041433	0	73.0999	4.36824	2.34029e+11	5.10903	308.312
44499	0.25	58.5732	0.000414328	0	73.1038	4.36647	2.33076e+11	5.11217	308.41
44499	0.291667	57.2838	0.000414329	0	73.1076	4.36471	2.32122e+11	5.1153	308.508
44499	0.333333	61.9902	0.000414329	0	73.1115	4.36294	2.31169e+11	5.11844	308.607
44499	0.375	66.041	0.00041433	0	73.1154	4.36118	2.30216e+11	5.12158	308.705
44499	0.416667	61.888	0.000414332	0	73.1193	4.35941	2.29262e+11	5.12472	308.803
44499	0.458333	54.0149	0.000414335	0	73.1232	4.35765	2.28309e+11	5.12785	308.902
44499	0.5	44.706	0.000414337	0	73.1271	4.35588	2.27356e+11	5.13099	309
44499	0.541667	38.8796	0.000414339	0	73.1309	4.35412	2.26402e+11	5.13413	309.098
44499	0.583333	36.75	0.00041434	0	73.1348	4.35235	2.25449e+11	5.13727	309.197
44499	0.625	33.1514	0.000414341	0	73.1387	4.35059	2.24496e+11	5.1404	309.295
44499	0.666667	32.0376	0.000414345	0	73.1426	4.34882	2.23543e+11	5.14354	309.393
44499	0.708333	18.7387	0.00041435	0	73.1465	4.34706	2.22589e+11	5.14668	309.492
44499	0.75	17.2939	0.000414354	0	73.1504	4.34529	2.21636e+11	5.14982	309.59
44499	0.791667	15.005	0.000414365	0	73.1542	4.34353	2.20683e+11	5.15295	309.688
44499	0.833333	14.2599	0.000414377	0	73.1581	4.34176	2.19729e+11	5.15609	309.787
44499	0.875	13.1071	0.000414389	0	73.162	4.34	2.18776e+11	5.15923	309.885
44499	0.916667	10.4464	0.000414406	0	73.1659	4.33824	2.17823e+11	5.16236	309.983
44499	0.958333	11.8658	0.000414424	0	73.1698	4.33647	2.16869e+11	5.1655	310.082
44500	0	13.474	0.000414441	0	73.1736	4.33471	2.15916e+11	5.16864	310.18
44500	0.0416667	20.2003	0.000414464	0	73.1775	4.33294	2.14963e+11	5.17178	310.278
44500	0.0833333	26.0661	0.000414488	0	73.1814	4.33118	2.14009e+11	5.17491	310.377
44500	0.125	31.9821	0.000414511	0	73.1853	4.32941	2.13056e+11	5.17805	310.475
44500	0.166667	37.3977	0.000414535	0	73.1892	4.32765	2.12103e+11	5.18119	310.573
44500	0.208333	41.5502	0.00041456	0	73.1931	4.32588	2.11149e+11	5.18433	310.672
44500	0.25	49.4282	0.000414585	0	73.1969	4.32412	2.10196e+11	5.18746	310.77
44500	0.291667	58.9068	0.000414602	0	73.2008	4.32235	2.09243e+11	5.1906	310.868
44500	0.333333	66.2714	0.000414618	0	73.2047	4.32059	2.08289e+11	5.19374	310.967
44500	0.375	64.7729	0.000414635	0	73.2086	4.31882	2.07336e+11	5.19687	311.065
44500	0.416667	56.56	0.000414649	0	73.2125	4.31706	2.06383e+11	5.20001	311.163
44500	0.458333	51.2717	0.000414662	0	73.2164	4.31529	2.0543e+11	5.20315	311.262
44500	0.5	44.8704	0.000414676	0	73.2202	4.31353	2.04476e+11	5.20629	311.36
44500	0.541667	40.4695	0.000414689	0	73.2241	4.31176	2.03523e+11	5.20942	311.458
44500	0.583333	41.5254	0.000414702	0	73.228	4.31	2.0257e+11	5.21256	311.557
44500	0.625	41.7284	0.000414715	0	73.2319	4.30824	2.01616e+11	5.2157	311.655
44500	0.666667	37.9159	0.000414726	0	73.2358	4.30647	2.00663e+11	5.21884	311.753
44500	0.708333	27.8828	0.000414736	0	73.2396	4.30471	1.9971e+11	5.22197	311.852
44500	0.75	19.8096	0.000414747	0	73.2435	4.30294	1.98756e+11	5.22511	311.95
44500	0.791667	15.784	0.000414759	0	73.2474	4.30118	1.97803e+11	5.22825	312.048
44500	0.833333	12.1236	0.000414771	0	73.2513	4.29941	1.9685e+11	5.23138	312.147
44500	0.875	7.19618	0.000414783	0	73.2552	4.29765	1.95896e+11	5.23452	312.245
44500	0.916667	4.85486	0.000413675	0	73.2591	4.29588	1.94943e+11	5.23766	312.343
44500	0.958333	9.28327	0.000413683	0	73.2629	4.29412	1.9399e+11	5.2408	312.442
44501	0	14.8944	0.00041369	0	73.2668	4.29235	1.93036e+11	5.24393	312.54
44501	0.0416667	20.9805	0.000413697	0	73.2707	4.29059	1.92083e+11	5.24473	312.638
44501	0.0833333	24.8826	0.000413709	0	73.2746	4.28882	1.9113e+11	5.24553	312.737
44501	0.125	27.715	0.000413721	0	73.2785	4.28706	1.90176e+11	5.24633	312.835
44501	0.166667	35.8799	0.000413732	0	73.2824	4.28529	1.89223e+11	5.24714	312.933
44501	0.208333	44.8165	0.000413746	0	73.2862	4.28353	1.8827e+11	5.24794	313.032
44501	0.25	56.3535	0.00041376	0	73.2901	4.28176	1.87317e+11	5.24874	313.13
44501	0.291667	63.6293	0.000413774	0	73.294	4.28	1.86363e+11	5.24954	313.228
44501	0.333333	67.6492	0.000413788	0	73.2979	4.27824	1.8541e+11	5.25034	313.327
44501	0.375	68.0625	0.000413802	0	73.3018	4.27647	1.84457e+11	5.25114	313.425
44501	0.416667	60.7061	0.000413816	0	73.3056	4.27471	1.83503e+11	5.25194	313.523
44501	0.458333	54.2604	0.000413828	0	73.3095	4.27294	1.8255e+11	5.25274	313.622
44501	0.5	46.377	0.000413841	0	73.3134	4.27118	1.81597e+11	5.25354	313.72
44501	0.541667	43.1104	0.000413853	0	73.3173	4.26941	1.80643e+11	5.25434	313.818
44501	0.583333	41.8426	0.000413863	0	73.3212	4.26765	1.7969e+11	5.25514	313.917
44501	0.625	34.8793	0.000413874	0	73.3251	4.26588	1.78737e+11	5.25594	314.015
44501	0.666667	24.6938	0.000413885	0	73.3289	4.26412	1.77783e+11	5.25674	314.113
44501	0.708333	17.3977	0.000413894	0	73.3328	4.26235	1.7683e+11	5.25754	314.212
44501	0.75	12.8019	0.000413904	0	73.3367	4.26059	1.75877e+11	5.25834	314.31
44501	0.791667	10.0967	0.000413914	0	73.3406	4.25882	1.74923e+11	5.25914	314.316
44501	0.833333	8.07402	0.000413924	0	73.3445	4.25706	1.7397e+11	5.25994	314.321
44501	0.875	5.00907	0.000413934	0	73.3484	4.25529	1.73017e+11	5.26074	314.327
44501	0.916667	3.20761	0.000413943	0	73.3522	4.25353	1.72063e+11	5.26154	314.332
44501	0.958333	7.07558	0.000413952	0	73.3561	4.25176	1.7111e+11	5.26234	314.338
44502	0	15.1838	0.000413961	0	73.36	4.25	1.70157e+11	5.26314	314.343
44502	0.0416667	21.4172	0.00041397	0	73.3639	4.24824	1.69204e+11	5.26394	314.349
44502	0.0833333	26.5132	0.000413979	0	73.3678	4.24647	1.6825e+11	5.26474	314.354
44502	0.125	32.035	0.000413988	0	73.3716	4.24471	1.67297e+11	5.26554	314.36
44502	0.166667	37.854	0.000413997	0	73.3755	4.24294	1.66344e+11	5.26634	314.365
44502	0.208333	43.5315	0.000414003	0	73.3794	4.24118	1.6539e+11	5.26714	314.371
44502	0.25	51.0135	0.000414009	0	73.3833	4.23941	1.64437e+11	5.26794	314.376
44502	0.291667	57.8949	0.000414015	0	73.3872	4.23765	1.63484e+11	5.26874	314.382
44502	0.333333	60.1228	0.000414018	0	73.3911	4.23588	1.6253e+11	5.26954	314.387
44502	0.375	54.7678	0.000414021	0	73.3949	4.23412	1.61577e+11	5.27034	314.393
44502	0.416667	46.2629	0.000414023	0	73.3988	4.23235	1.60624e+11	5.27114	314.399
44502	0.458333	33.9307	0.000414025	0	73.4027	4.23059	1.5967e+11	5.27194	314.404
44502	0.5	27.5082	0.000414027	0	73.4066	4.22882	1.58717e+11	5.27274	314.41
44502	0.541667	25.0926	0.000414029	0	73.4105	4.22706	1.57764e+11	5.27354	314.415
44502	0.583333	19.2127	0.000414031	0	73.4144	4.22529	1.5681e+11	5.27434	314.421
44502	0.625	16.7557	0.000414033	0	73.4182	4.22353	1.55857e+11	5.27514	314.426
44502	0.666667	14.6709	0.000414034	0	73.4221	4.22176	1.54904e+11	5.27594	314.432
44502	0.708333	10.9788	0.000414036	0	73.426	4.22	1.53951e+11	5.27674	314.437
44502	0.75	9.92143	0.000414038	0	73.4299	4.21824	1.52997e+11	5.27754	314.443
44502	0.791667	8.94552	0.00041404	0	73.4338	4.21647	1.52044e+11	5.27834	314.448
44502	0.833333	8.83047	0.000414041	0	73.4376	4.21471	1.51091e+11	5.27914	314.454
44502	0.875	7.91271	0.000414043	0	73.4415	4.21294	1.50137e+11	5.27994	314.459
44502	0.916667	6.00505	0.000414044	0	73.4454	4.21118	1.49184e+11	5.28074	314.465
44502	0.958333	9.99269	0.000414045	0	73.4493	4.20941	1.48231e+11	5.28154	314.47
44503	0	12.1119	0.000414047	0	73.4532	4.20765	1.47277e+11	5.28234	314.476
44503	0.0416667	19.8914	0.000414048	0	73.4571	4.20588	1.46324e+11	5.28314	314.481
44503	0.0833333	25.6232	0.000414049	0	73.4609	4.20412	1.45371e+11	5.28394	314.487
44503	0.125	31.2363	0.00041405	0	73.4648	4.20235	1.44417e+11	5.28474	314.493
44503	0.166667	41.9703	0.000414051	0	73.4687	4.20059	1.43464e+11	5.28554	314.498
44503	0.208333	45.5869	0.000414048	0	73.4726	4.19882	1.42511e+11	5.28634	314.504
44503	0.25	52.7027	0.000414044	0	73.4765	4.19706	1.41557e+11	5.28714	314.509
44503	0.291667	55.1433	0.000414041	0	73.4804	4.19529	1.40604e+11	5.28794	314.515
44503	0.333333	56.6196	0.000414033	0	73.4842	4.19353	1.39651e+11	5.28874	314.52
44503	0.375	59.1185	0.000414026	0	73.4881	4.19176	1.38697e+11	5.28955	314.526
44503	0.416667	56.5919	0.000414019	0	73.492	4.19	1.37744e+11	5.29035	314.531
44503	0.458333	47.6688	0.000414013	0	73.4959	4.18824	1.36791e+11	5.29115	314.537
44503	0.5	36.4131	0.000414008	0	73.4998	4.18647	1.35838e+11	5.29195	314.542
44503	0.541667	31.6789	0.000414002	0	73.5036	4.18471	1.34884e+11	5.29275	314.548
44503	0.583333	27.4779	0.000413997	0	73.5075	4.18294	1.33931e+11	5.29355	314.553
44503	0.625	25.5936	0.000413992	0	73.5114	4.18118	1.32978e+11	5.29435	314.559
44503	0.666667	21.737	0.000413987	0	73.5153	4.17941	1.32024e+11	5.29515	314.564
44503	0.708333	14.1305	0.000413982	0	73.5192	4.17765	1.31071e+11	5.29595	314.57
44503	0.75	12.0217	0.000413977	0	73.5231	4.17588	1.30118e+11	5.29675	314.411
44503	0.791667	10.4298	0.000413972	0	73.5269	4.17412	1.29164e+11	5.29755	314.252
44503	0.833333	8.3445	0.000413969	0	73.5308	4.17235	1.28211e+11	5.29835	314.094
44503	0.875	6.19121	0.000413966	0	73.5347	4.17059	1.27258e+11	5.29915	313.935
44503	0.916667	3.01244	0.000413963	0	73.5386	4.16882	1.26304e+11	5.29995	313.776
44503	0.958333	7.32873	0.000413961	0	73.5425	4.16706	1.25351e+11	5.30075	313.617
44504	0	17.6701	0.00041396	0	73.5464	4.16529	1.24398e+11	5.30155	313.458
44504	0.0416667	27.2653	0.000413958	0	73.5502	4.16353	1.23444e+11	5.30235	313.299
44504	0.0833333	19.9391	0.00041396	0	73.5541	4.16176	1.22491e+11	5.30315	313.141
44504	0.125	20.1293	0.000413962	0	73.558	4.16	1.21538e+11	5.30395	312.982
44504	0.166667	30.8613	0.000413963	0	73.5619	4.15824	1.20584e+11	5.30475	312.823
44504	0.208333	45.3119	0.000413965	0	73.5658	4.15647	1.19631e+11	5.30555	312.664
44504	0.25	54.1177	0.000413967	0	73.5696	4.15471	1.18678e+11	5.30635	312.505
44504	0.291667	50.6174	0.000413968	0	73.5735	4.15294	1.17725e+11	5.30715	312.346
44504	0.333333	49.1729	0.000413968	0	73.5774	4.15118	1.16771e+11	5.30795	312.188
44504	0.375	49.7467	0.000413967	0	73.5813	4.14941	1.15818e+11	5.30875	312.029
44504	0.416667	52.3652	0.000413966	0	73.5852	4.14765	1.14865e+11	5.30955	311.87
44504	0.458333	46.6502	0.000413962	0	73.5891	4.14588	1.13911e+11	5.31035	311.711
44504	0.5	37.7952	0.000413958	0	73.5929	4.14412	1.12958e+11	5.31115	311.552
44504	0.541667	27.9288	0.000413954	0	73.5968	4.14235	1.12005e+11	5.31195	311.393
44504	0.583333	25.9503	0.000413948	0	73.6007	4.14059	1.11051e+11	5.31275	311.235
44504	0.625	26.7783	0.000413941	0	73.6046	4.13882	1.10098e+11	5.31355	311.076
44504	0.666667	18.2409	0.000413935	0	73.6085	4.13706	1.09145e+11	5.31435	310.917
44504	0.708333	16.5971	0.000413927	0	73.6124	4.13529	1.08191e+11	5.31515	310.758
44504	0.75	15.9986	0.000413919	0	73.6162	4.13353	1.07238e+11	5.31595	310.599
44504	0.791667	12.1964	0.000413912	0	73.6201	4.13176	1.06285e+11	5.31675	310.441
44504	0.833333	9.16877	0.000413905	0	73.624	4.13	1.05331e+11	5.31755	310.282
44504	0.875	7.63615	0.000413898	0	73.6279	4.12824	1.04378e+11	5.31835	310.123
44504	0.916667	6.171	0.000413891	0	73.6318	4.12647	1.03425e+11	5.31915	309.964
44504	0.958333	9.26101	0.000413886	0	73.6356	4.12471	1.02472e+11	5.31995	309.805
44505	0	11.1575	0.000413881	0	73.6395	4.12294	1.01518e+11	5.32075	309.646
44505	0.0416667	14.9639	0.000413876	0	73.6434	4.12118	1.00565e+11	5.32155	309.488
44505	0.0833333	18.625	0.000413873	0	73.6473	4.11941	9.96116e+10	5.32235	309.329
44505	0.125	23.965	0.000413869	0	73.6512	4.11765	9.86582e+10	5.32315	309.17
44505	0.166667	31.8306	0.000413866	0	73.6551	4.11588	9.77049e+10	5.32395	309.011
44505	0.208333	32.0966	0.000413864	0	73.6589	4.11412	9.67516e+10	5.32475	308.852
44505	0.25	36.2087	0.000413861	0	73.6628	4.11235	9.57983e+10	5.32555	308.693
44505	0.291667	38.1656	0.000413859	0	73.6667	4.11059	9.4845e+10	5.32635	308.535
44505	0.333333	30.8779	0.000413857	0	73.6706	4.10882	9.38917e+10	5.32715	308.376
44505	0.375	27.6461	0.000413855	0	73.6745	4.10706	9.29384e+10	5.32795	308.217
44505	0.416667	26.395	0.000413853	0	73.6784	4.10529	9.1985e+10	5.32875	308.058
44505	0.458333	21.5158	0.000413852	0	73.6822	4.10353	9.10317e+10	5.32956	307.899
44505	0.5	18.271	0.00041385	0	73.6861	4.10176	9.00784e+10	5.33036	307.74
44505	0.541667	16.2517	0.000413849	1	73.69	4.1	8.91251e+10	5.33116	307.582
44505	0.583333	14.0795	0.000413848	0	69.1407	4.17143	2.84072e+11	5.33196	307.423
44505	0.625	12.8256	0.000413848	0	64.5914	4.24286	4.79019e+11	5.33276	307.264
44505	0.666667	10.3957	0.000413848	0	60.0421	4.31429	6.73966e+11	5.33356	307.105
44505	0.708333	9.16914	0.000413849	0	55.4929	4.38571	8.68913e+11	5.33436	306.946
44505	0.75	7.6202	0.000413849	0	50.9436	4.45714	1.06386e+12	5.33516	306.788
44505	0.791667	7.2897	0.00041385	0	46.3943	4.52857	1.25881e+12	5.33596	306.629
44505	0.833333	7.32466	0.000413853	0	41.845	4.6	1.45375e+12	5.33676	306.47
44505	0.875	5.80164	0.000413855	0	37.2957	4.67143	1.6487e+12	5.33756	306.311
44505	0.916667	4.25962	0.000413858	0	32.7464	4.74286	1.84365e+12	5.33836	306.152
44505	0.958333	8.75349	0.00041386	0	28.1971	4.81429	2.03859e+12	5.33916	305.993
44506	0	12.8816	0.000413863	0	23.6479	4.88571	2.23354e+12	5.33996	305.835
44506	0.0416667	17.0054	0.000413866	0	19.0986	4.95714	2.42849e+12	5.34076	305.676
44506	0.0833333	20.9427	0.00041387	0	14.5493	5.02857	2.62344e+12	5.34156	305.517
44506	0.125	28.6068	0.000413873	1	10	5.1	2.81838e+12	5.34236	305.358
44506	0.166667	39.5451	0.000413877	0	10	5.068	2.71276e+12	5.34316	305.199
44506	0.208333	51.017	0.000413881	0	10	5.036	2.60714e+12	5.34396	305.04
44506	0.25	53.2392	0.000413885	0	10	5.004	2.50152e+12	5.34476	304.882
44506	0.291667	53.1136	0.00041389	0	10	4.972	2.39589e+12	5.34556	304.723
44506	0.333333	53.9762	0.000413894	0	10	4.94	2.29027e+12	5.34636	304.564
44506	0.375	54.017	0.000413897	0	10	4.908	2.18465e+12	5.34716	304.405
44506	0.416667	50.9365	0.000413901	0	10	4.876	2.07903e+12	5.34796	304.246
44506	0.458333	42.0463	0.000413904	0	10	4.844	1.97341e+12	5.34876	304.087
44506	0.5	33.6435	0.000413907	0	10	4.812	1.86778e+12	5.34956	303.929
44506	0.541667	29.8576	0.000413909	0	10	4.78	1.76216e+12	5.35036	303.77
44506	0.583333	27.9359	0.000413912	0	10	4.748	1.65654e+12	5.35116	303.611
44506	0.625	28.2975	0.000413914	0	10	4.716	1.55092e+12	5.35196	303.452
44506	0.666667	20.6368	0.000413917	0	10	4.684	1.44529e+12	5.35276	303.293
44506	0.708333	14.9831	0.00041392	0	10	4.652	1.33967e+12	5.35356	303.264
44506	0.75	11.3754	0.000413923	0	10	4.62	1.23405e+12	5.35436	303.234
44506	0.791667	9.44648	0.000413926	0	10	4.588	1.12843e+12	5.35516	303.204
44506	0.833333	8.74042	0.00041393	0	10	4.556	1.02281e+12	5.35596	303.174
44506	0.875	7.32175	0.000413934	0	10	4.524	9.17183e+11	5.35676	303.144
44506	0.916667	7.25886	0.000413938	0	10	4.492	8.11561e+11	5.35756	303.114
44506	0.958333	9.50069	0.000413941	0	10	4.46	7.05939e+11	5.35836	303.085
44507	0	12.0396	0.000413943	0	10	4.428	6.00317e+11	5.35916	303.055
44507	0.0416667	16.8311	0.000413946	0	10	4.396	4.94695e+11	5.35996	303.025
44507	0.0833333	21.3534	0.000413949	0	10	4.364	3.89072e+11	5.36076	302.995
44507	0.125	27.7957	0.000413952	0	10	4.332	2.8345e+11	5.36156	302.965
44507	0.166667	37.9554	0.000413955	1	10	4.3	1.77828e+11	5.36236	302.935
44507	0.208333	45.4307	0.00041396	0	10.3042	4.3	1.77828e+11	5.36316	302.906
44507	0.25	54.8651	0.000413965	0	10.6085	4.3	1.77828e+11	5.36396	302.876
44507	0.291667	53.4183	0.00041397	0	10.9127	4.3	1.77828e+11	5.36476	302.846
44507	0.333333	53.8972	0.000413976	0	11.2169	4.3	1.77828e+11	5.36556	302.816
44507	0.375	52.4623	0.000413982	0	11.5212	4.3	1.77828e+11	5.36636	302.786
44507	0.416667	49.1179	0.000413988	0	11.8254	4.3	1.77828e+11	5.36716	302.756
44507	0.458333	45.0719	0.000413991	0	12.1296	4.3	1.77828e+11	5.36796	302.727
44507	0.5	38.4736	0.000413995	0	12.4338	4.3	1.77828e+11	5.36876	302.697
44507	0.541667	30.5912	0.000413999	0	12.7381	4.3	1.77828e+11	5.36956	302.667
44507	0.583333	24.191	0.000414003	0	13.0423	4.3	1.77828e+11	5.37036	302.637
44507	0.625	21.5347	0.000414006	0	13.3465	4.3	1.77828e+11	5.37116	302.607
44507	0.666667	20.5007	0.000414009	0	13.6508	4.3	1.77828e+11	5.37196	302.578
44507	0.708333	18.18	0.000414013	0	13.955	4.3	1.77828e+11	5.37277	302.548
44507	0.75	13.7479	0.000414016	0	14.2592	4.3	1.77828e+11	5.37357	302.518
44507	0.791667	11.0281	0.00041402	0	14.5635	4.3	1.77828e+11	5.37437	302.488
44507	0.833333	10.0742	0.000414023	0	14.8677	4.3	1.77828e+11	5.37517	302.458
44507	0.875	8.26074	0.000414025	0	15.1719	4.3	1.77828e+11	5.37597	302.428
44507	0.916667	5.7657	0.000414028	0	15.4762	4.3	1.77828e+11	5.37677	302.399
44507	0.958333	7.10043	0.000414027	0	15.7804	4.3	1.77828e+11	5.37757	302.369
44508	0	10.2063	0.000414027	0	16.0846	4.3	1.77828e+11	5.37837	302.339
44508	0.0416667	13.3591	0.000414026	0	16.3888	4.3	1.77828e+11	5.37917	302.309
44508	0.0833333	16.8317	0.000414026	0	16.6931	4.3	1.77828e+11	5.37997	302.279
44508	0.125	22.6742	0.000414025	0	16.9973	4.3	1.77828e+11	5.38077	302.249
44508	0.166667	30.6788	0.000414024	0	17.3015	4.3	1.77828e+11	5.38157	302.22
44508	0.208333	38.24	0.000414024	0	17.6058	4.3	1.77828e+11	5.38237	302.19
44508	0.25	47.4891	0.000414024	0	17.91	4.3	1.77828e+11	5.38317	302.16
44508	0.291667	51.857	0.000414025	0	18.2142	4.3	1.77828e+11	5.38397	302.13
44508	0.333333	56.9703	0.000414026	0	18.5185	4.3	1.77828e+11	5.38477	302.1
44508	0.375	56.944	0.000414028	0	18.8227	4.3	1.77828e+11	5.38557	302.071
44508	0.416667	52.6733	0.00041403	0	19.1269	4.3	1.77828e+11	5.38637	302.041
44508	0.458333	41.3576	0.000414033	0	19.4312	4.3	1.77828e+11	5.38717	302.011
44508	0.5	29.5322	0.000414037	0	19.7354	4.3	1.77828e+11	5.38797	301.981
44508	0.541667	26.1892	0.000414041	0	20.0396	4.3	1.77828e+11	5.38877	301.951
44508	0.583333	25.0077	0.000414051	0	20.3438	4.3	1.77828e+11	5.38957	301.921
44508	0.625	21.1831	0.000414061	0	20.6481	4.3	1.77828e+11	5.39037	301.892
44508	0.666667	18.5065	0.000414071	0	20.9523	4.3	1.77828e+11	5.39117	301.862
44508	0.708333	14.7367	0.000414089	0	21.2565	4.3	1.77828e+11	5.39197	301.832
44508	0.75	11.9232	0.000414107	0	21.5608	4.3	1.77828e+11	5.39277	301.802
44508	0.791667	9.13973	0.000414124	0	21.865	4.3	1.77828e+11	5.39357	301.772
44508	0.833333	8.75311	0.000414147	0	22.1692	4.3	1.77828e+11	5.39437	301.742
44508	0.875	7.88978	0.000414169	0	22.4735	4.3	1.77828e+11	5.39517	301.713
44508	0.916667	6.45807	0.000414191	0	22.7777	4.3	1.77828e+11	5.39597	301.683
44508	0.958333	8.28837	0.00041421	0	23.0819	4.3	1.77828e+11	5.39677	301.653
44509	0	11.9337	0.000414229	0	23.3862	4.3	1.77828e+11	5.39757	301.623
44509	0.0416667	14.4936	0.000414248	0	23.6904	4.3	1.77828e+11	5.39837	301.593
44509	0.0833333	18.2417	0.000414262	0	23.9946	4.3	1.77828e+11	5.39917	301.564
44509	0.125	23.6821	0.000414276	0	24.2988	4.3	1.77828e+11	5.39997	301.534
44509	0.166667	32.9597	0.00041429	0	24.6031	4.3	1.77828e+11	5.40077	301.504
44509	0.208333	43.4109	0.000414301	0	24.9073	4.3	1.77828e+11	5.40157	301.474
44509	0.25	50.3339	0.000414312	0	25.2115	4.3	1.77828e+11	5.40237	301.444
44509	0.291667	52.5205	0.000414322	0	25.5158	4.3	1.77828e+11	5.40317	301.414
44509	0.333333	55.8394	0.00041433	1	25.82	4.3	1.77828e+11	5.40397	301.385
44509	0.375	55.4453	0.000414338	0	25.5544	4.34444	3.24525e+11	5.40477	301.355
44509	0.416667	54.3239	0.000414346	0	25.2889	4.38889	4.71223e+11	5.40557	301.325
44509	0.458333	49.5989	0.000414349	0	25.0233	4.43333	6.1792e+11	5.40637	301.295
44509	0.5	35.0566	0.000414353	0	24.7578	4.47778	7.64618e+11	5.40717	301.265
44509	0.541667	32.2066	0.000414356	0	24.4922	4.52222	9.11315e+11	5.40797	301.235
44509	0.583333	31.8731	0.000414357	0	24.2267	4.56667	1.05801e+12	5.40877	301.206
44509	0.625	28.0727	0.000414358	0	23.9611	4.61111	1.20471e+12	5.40957	301.176
44509	0.666667	23.2971	0.000414359	0	23.6956	4.65556	1.35141e+12	5.41037	301.146
44509	0.708333	14.2502	0.00041436	0	23.43	4.7	1.49811e+12	5.41117	301.116
44509	0.75	10.568	0.000414361	0	23.1644	4.74444	1.6448e+12	5.41197	301.086
44509	0.791667	9.67579	0.000414362	0	22.8989	4.78889	1.7915e+12	5.41278	301.056
44509	0.833333	8.69304	0.000414361	0	22.6333	4.83333	1.9382e+12	5.41358	301.027
44509	0.875	6.66381	0.000414361	0	22.3678	4.87778	2.0849e+12	5.41438	300.997
44509	0.916667	6.25447	0.000414361	0	22.1022	4.92222	2.23159e+12	5.41518	300.967
44509	0.958333	10.3174	0.00041436	0	21.8367	4.96667	2.37829e+12	5.41598	300.937
44513	0	9.97073	0.000414358	0	150.46	4.14828	1.06875e+11	5.41678	300.907
44513	0.0416667	14.0079	0.000414357	0	149.995	4.14655	1.06241e+11	5.41758	300.878
44513	0.0833333	17.555	0.000414356	0	149.53	4.14483	1.05607e+11	5.41838	300.848
44513	0.125	21.9463	0.000414355	0	149.065	4.1431	1.04973e+11	5.41918	300.818
44513	0.166667	28.6338	0.000414354	0	148.6	4.14138	1.04339e+11	5.41998	300.788
44513	0.208333	35.2592	0.000414353	0	148.135	4.13966	1.03705e+11	5.42078	300.758
44513	0.25	42.8319	0.000414353	0	147.67	4.13793	1.03071e+11	5.42158	300.728
44513	0.291667	46.6524	0.000414352	0	147.205	4.13621	1.02437e+11	5.42238	300.699
44513	0.333333	48.3746	0.000414349	0	146.74	4.13448	1.01804e+11	5.42318	300.669
44513	0.375	48.9238	0.000414347	0	146.275	4.13276	1.0117e+11	5.42398	300.639
44513	0.416667	49.1564	0.000414345	0	145.81	4.13103	1.00536e+11	5.42478	300.609
44513	0.458333	41.4444	0.000414341	0	145.345	4.12931	9.99018e+10	5.42558	300.579
44513	0.5	30.3548	0.000414338	0	144.88	4.12759	9.92678e+10	5.42638	300.549
44513	0.541667	26.2817	0.000414334	0	144.415	4.12586	9.86339e+10	5.42718	300.52
44513	0.583333	27.267	0.000414332	0	143.95	4.12414	9.8e+10	5.42798	300.49
44513	0.625	27.1509	0.00041433	0	143.485	4.12241	9.73661e+10	5.42878	300.46
44513	0.666667	25.8861	0.000414328	0	143.02	4.12069	9.67322e+10	5.42958	300.43
44513	0.708333	23.1414	0.000414328	0	142.555	4.11897	9.60982e+10	5.43038	300.4
44513	0.75	17.3169	0.000414329	0	142.09	4.11724	9.54643e+10	5.43118	300.371
44513	0.791667	13.7051	0.000414329	0	141.625	4.11552	9.48304e+10	5.43198	300.341
44513	0.833333	11.652	0.000414332	0	141.16	4.11379	9.41965e+10	5.43278	300.311
44513	0.875	8.653	0.000414335	0	140.695	4.11207	9.35625e+10	5.43358	300.281
44513	0.916667	6.56083	0.000414339	0	140.23	4.11034	9.29286e+10	5.43438	300.251
44513	0.958333	8.07793	0.000414345	0	139.765	4.10862	9.22947e+10	5.43518	300.221
44514	0	12.5453	0.000414351	0	139.3	4.1069	9.16608e+10	5.43598	300.192
44514	0.0416667	15.4572	0.000414358	0	138.835	4.10517	9.10269e+10	5.43678	300.162
44514	0.0833333	17.4098	0.000414368	0	138.37	4.10345	9.03929e+10	5.43758	300.132
44514	0.125	19.5865	0.000414378	0	137.905	4.10172	8.9759e+10	5.43838	300.102
44514	0.166667	23.9866	0.000414388	1	137.44	4.1	8.91251e+10	5.43918	300.072
44514	0.208333	27.4124	0.0004144	0	141.966	4.10968	9.4353e+10	5.43998	300.042
44514	0.25	31.1188	0.000414411	0	146.493	4.11935	9.95808e+10	5.44078	300.013
44514	0.291667	35.0194	0.000414423	0	151.019	4.12903	1.04809e+11	5.44158	299.983
44514	0.333333	38.6816	0.000414433	0	155.546	4.13871	1.10037e+11	5.44238	299.953
44514	0.375	42.989	0.000414443	0	160.072	4.14839	1.15264e+11	5.44318	299.923
44514	0.416667	41.5106	0.000414454	0	164.599	4.15806	1.20492e+11	5.44398	299.893
44514	0.458333	33.4473	0.000414462	0	169.125	4.16774	1.2572e+11	5.44478	299.864
44514	0.5	22.5	0.00041447	0	173.652	4.17742	1.30948e+11	5.44558	299.834
44514	0.541667	17.9647	0.000414478	0	178.178	4.1871	1.36176e+11	5.44638	299.804
44514	0.583333	16.8993	0.000414486	0	182.705	4.19677	1.41404e+11	5.44718	299.774
44514	0.625	17.3522	0.000414493	0	187.231	4.20645	1.46632e+11	5.44798	299.744
44514	0.666667	17.1581	0.0004145	0	191.757	4.21613	1.51859e+11	5.44878	299.714
44514	0.708333	14.5122	0.000414506	0	196.284	4.22581	1.57087e+11	5.44958	299.685
44514	0.75	11.6862	0.000414512	0	200.81	4.23548	1.62315e+11	5.45038	299.655
44514	0.791667	10.4055	0.000414517	0	205.337	4.24516	1.67543e+11	5.45118	299.625
44514	0.833333	9.76642	0.000414521	0	209.863	4.25484	1.72771e+11	5.45198	299.595
44514	0.875	8.72484	0.000414525	0	214.39	4.26452	1.77999e+11	5.45278	299.565
44514	0.916667	7.51929	0.000414529	0	218.916	4.27419	1.83227e+11	5.45358	299.535
44514	0.958333	11.0641	0.000414529	0	223.443	4.28387	1.88454e+11	5.45438	299.506
44515	0	12.9431	0.000414529	0	227.969	4.29355	1.93682e+11	5.45518	299.476
44515	0.0416667	15.2335	0.000414529	0	232.495	4.30323	1.9891e+11	5.45599	299.446
44515	0.0833333	17.6926	0.000414527	0	237.022	4.3129	2.04138e+11	5.45679	299.416
44515	0.125	23.8599	0.000414525	0	241.548	4.32258	2.09366e+11	5.45759	299.386
44515	0.166667	28.861	0.000414522	0	246.075	4.33226	2.14594e+11	5.45839	299.356
44515	0.208333	34.2458	0.000414522	0	250.601	4.34194	2.19822e+11	5.45919	299.327
44515	0.25	40.6415	0.000414521	0	255.128	4.35161	2.25049e+11	5.45999	299.297
44515	0.291667	43.3629	0.00041452	0	259.654	4.36129	2.30277e+11	5.46079	299.267
44515	0.333333	48.5063	0.00041452	0	264.181	4.37097	2.35505e+11	5.46159	299.237
44515	0.375	51.7389	0.000414519	0	268.707	4.38065	2.40733e+11	5.46239	299.207
44515	0.416667	49.8198	0.000414519	0	273.234	4.39032	2.45961e+11	5.46319	299.178
44515	0.458333	39.0051	0.000414518	1	277.76	4.4	2.51189e+11	5.46399	299.148
44515	0.5	27.6418	0.000414517	0	266.452	4.39412	2.46873e+11	5.46479	299.118
44515	0.541667	22.1869	0.000414516	0	255.144	4.38824	2.42558e+11	5.46559	299.088
44515	0.583333	19.6663	0.000414517	0	243.835	4.38235	2.38243e+11	5.46639	299.058
44515	0.625	16.3287	0.000414517	0	232.527	4.37647	2.33927e+11	5.46719	299.028
44515	0.666667	14.6007	0.000414518	0	221.219	4.37059	2.29612e+11	5.46799	298.999
44515	0.708333	12.2392	0.000414519	0	209.911	4.36471	2.25297e+11	5.46879	298.969
44515	0.75	10.6396	0.00041452	0	198.602	4.35882	2.20981e+11	5.46959	298.939
44515	0.791667	9.05467	0.000414522	0	187.294	4.35294	2.16666e+11	5.47039	298.909
44515	0.833333	6.61926	0.000414522	0	175.986	4.34706	2.12351e+11	5.47119	298.879
44515	0.875	4.93072	0.000414523	0	164.678	4.34118	2.08035e+11	5.47199	298.849
44515	0.916667	4.34874	0.000414523	0	153.369	4.33529	2.0372e+11	5.47279	298.82
44515	0.958333	9.09341	0.000414521	0	142.061	4.32941	1.99405e+11	5.47359	298.79
44516	0	14.1665	0.000414518	0	130.753	4.32353	1.95089e+11	5.47439	298.76
44516	0.0416667	16.5101	0.000414515	0	119.445	4.31765	1.90774e+11	5.47519	298.73
44516	0.0833333	18.7986	0.000414511	0	108.136	4.31176	1.86459e+11	5.47599	298.7
44516	0.125	23.2722	0.000414507	0	96.8282	4.30588	1.82143e+11	5.47679	298.671
44516	0.166667	30.8936	0.000414503	1	85.52	4.3	1.77828e+11	5.47759	298.641
44516	0.208333	36.7232	0.000414499	0	80.4853	4.3	1.77828e+11	5.47839	298.611
44516	0.25	38.613	0.000414495	0	75.4507	4.3	1.77828e+11	5.47919	298.581
44516	0.291667	37.3994	0.000414492	0	70.416	4.3	1.77828e+11	5.47999	298.551
44516	0.333333	36.9002	0.000414489	0	65.3813	4.3	1.77828e+11	5.48079	298.521
44516	0.375	36.369	0.000414487	0	60.3467	4.3	1.77828e+11	5.48159	298.492
44516	0.416667	29.6675	0.000414485	0	55.312	4.3	1.77828e+11	5.48239	298.462
44516	0.458333	24.8418	0.000414483	0	50.2773	4.3	1.77828e+11	5.48319	298.432
44516	0.5	19.862	0.000414481	0	45.2427	4.3	1.77828e+11	5.48399	298.402
44516	0.541667	17.5133	0.000414479	0	40.208	4.3	1.77828e+11	5.48479	298.372
44516	0.583333	16.8538	0.000414478	0	35.1733	4.3	1.77828e+11	5.48559	298.342
44516	0.625	15.9419	0.000414477	0	30.1387	4.3	1.77828e+11	5.48639	298.313
44516	0.666667	13.9588	0.000414476	0	25.104	4.3	1.77828e+11	5.48719	298.283
44516	0.708333	11.5115	0.000414476	0	20.0693	4.3	1.77828e+11	5.48799	298.253
44516	0.75	9.18825	0.000414476	0	15.0347	4.3	1.77828e+11	5.48879	298.223
44516	0.791667	8.96267	0.000414476	1	10	4.3	1.77828e+11	5.48959	298.193
44516	0.833333	8.74204	0.000414476	0	10	4.3	1.77828e+11	5.49039	298.164
44516	0.875	7.87436	0.000414477	0	10	4.3	1.77828e+11	5.49119	298.134
44516	0.916667	7.18857	0.000414477	0	10	4.3	1.77828e+11	5.49199	298.104
44516	0.958333	10.6182	0.000414475	0	10	4.3	1.77828e+11	5.49279	298.074
44517	0	12.097	0.000414472	0	10	4.3	1.77828e+11	5.49359	298.044
44517	0.0416667	14.5959	0.00041447	0	10	4.3	1.77828e+11	5.49439	298.014
44517	0.0833333	17.2139	0.000414466	0	10	4.3	1.77828e+11	5.49519	297.985
44517	0.125	21.6375	0.000414462	0	10	4.3	1.77828e+11	5.496	297.955
44517	0.166667	27.5892	0.000414458	0	10	4.3	1.77828e+11	5.4968	297.925
44517	0.208333	35.4387	0.000414453	0	10	4.3	1.77828e+11	5.4976	297.895
44517	0.25	44.141	0.000414448	0	10	4.3	1.77828e+11	5.4984	297.865
44517	0.291667	45.6841	0.000414444	0	10	4.3	1.77828e+11	5.4992	297.835
44517	0.333333	45.1091	0.000414441	0	10	4.3	1.77828e+11	5.5	297.806
44517	0.375	44.04	0.000414439	0	10	4.3	1.77828e+11	5.5008	297.776
44517	0.416667	45.0517	0.000414436	0	10	4.3	1.77828e+11	5.5016	297.746
44517	0.458333	41.8399	0.00041444	0	10	4.3	1.77828e+11	5.5024	297.716
44517	0.5	32.7424	0.000414444	0	10	4.3	1.77828e+11	5.5032	297.686
44517	0.541667	29.5002	0.000414448	0	10	4.3	1.77828e+11	5.504	297.656
44517	0.583333	28.386	0.000414457	0	10	4.3	1.77828e+11	5.5048	297.627
44517	0.625	24.2948	0.000414466	0	10	4.3	1.77828e+11	5.5056	297.597
44517	0.666667	18.8801	0.000414475	0	10	4.3	1.77828e+11	5.5064	297.567
44517	0.708333	13.4577	0.000414484	0	10	4.3	1.77828e+11	5.5072	297.537
44517	0.75	10.234	0.000414493	0	10	4.3	1.77828e+11	5.508	297.507
44517	0.791667	8.62239	0.000414502	0	10	4.3	1.77828e+11	5.5088	297.478
44517	0.833333	7.57271	0.000414514	0	10	4.3	1.77828e+11	5.5096	297.448
44517	0.875	6.31001	0.000414525	0	10	4.3	1.77828e+11	5.5104	297.418
44517	0.916667	5.56169	0.000414537	0	10	4.3	1.77828e+11	5.5112	297.388
44517	0.958333	9.15928	0.000414555	0	10	4.3	1.77828e+11	5.512	297.358
44518	0	9.91941	0.000414572	0	10	4.3	1.77828e+11	5.5128	297.328
44518	0.0416667	14.0951	0.00041459	0	10	4.3	1.77828e+11	5.5136	297.299
44518	0.0833333	18.2463	0.000414614	0	10	4.3	1.77828e+11	5.5144	297.269
44518	0.125	23.3404	0.000414638	0	10	4.3	1.77828e+11	5.5152	297.239
44518	0.166667	26.8604	0.000414662	0	10	4.3	1.77828e+11	5.516	297.209
44518	0.208333	33.4237	0.000414686	0	10	4.3	1.77828e+11	5.5168	297.179
44518	0.25	40.8864	0.000414711	0	10	4.3	1.77828e+11	5.5176	297.149
44518	0.291667	44.8141	0.000414736	0	10	4.3	1.77828e+11	5.5184	297.12
44518	0.333333	45.6901	0.000414758	0	10	4.3	1.77828e+11	5.5192	297.09
44518	0.375	43.0191	0.00041478	0	10	4.3	1.77828e+11	5.52	297.06
44518	0.416667	41.2449	0.000414802	0	10	4.3	1.77828e+11	5.5208	297.03
44518	0.458333	36.639	0.000414822	0	10	4.3	1.77828e+11	5.5216	297
44518	0.5	31.5479	0.000414842	0	10	4.3	1.77828e+11	5.5224	296.971
44518	0.541667	30.9998	0.000414862	0	10	4.3	1.77828e+11	5.5232	296.941
44518	0.583333	29.1714	0.000414879	0	10	4.3	1.77828e+11	5.524	296.911
44518	0.625	26.4446	0.000414896	0	10	4.3	1.77828e+11	5.5248	296.881
44518	0.666667	23.0676	0.000414913	0	10	4.3	1.77828e+11	5.5256	296.851
44518	0.708333	16.3125	0.000414925	0	10	4.3	1.77828e+11	5.5264	296.821
44518	0.75	14.0792	0.000414936	0	10	4.3	1.77828e+11	5.5272	296.792
44518	0.791667	12.7284	0.000414947	0	10	4.3	1.77828e+11	5.528	296.762
44518	0.833333	10.7078	0.000414954	0	10	4.3	1.77828e+11	5.5288	296.732
44518	0.875	8.35092	0.000414961	0	10	4.3	1.77828e+11	5.5296	296.702
44518	0.916667	5.68107	0.000414968	0	10	4.3	1.77828e+11	5.5304	296.672
44518	0.958333	8.19568	0.000414973	0	10	4.3	1.77828e+11	5.5312	296.642
44519	0	9.87422	0.000414979	0	10	4.3	1.77828e+11	5.532	296.613
44519	0.0416667	12.8704	0.000414984	0	10	4.3	1.77828e+11	5.5328	296.583
44519	0.0833333	16.7804	0.000414993	0	10	4.3	1.77828e+11	5.5336	296.553
44519	0.125	22.4889	0.000415001	0	10	4.3	1.77828e+11	5.5344	296.523
44519	0.166667	27.0047	0.00041501	0	10	4.3	1.77828e+11	5.5352	296.493
44519	0.208333	33.0064	0.000415018	0	10	4.3	1.77828e+11	5.536	296.464
44519	0.25	39.1688	0.000415026	0	10	4.3	1.77828e+11	5.5368	296.434
44519	0.291667	40.7932	0.000415034	0	10	4.3	1.77828e+11	5.5376	296.404
44519	0.333333	38.3495	0.000415037	0	10	4.3	1.77828e+11	5.53841	296.374
44519	0.375	36.8147	0.000415039	0	10	4.3	1.77828e+11	5.53921	296.344
44519	0.416667	33.2803	0.000415041	0	10	4.3	1.77828e+11	5.54001	296.314
44519	0.458333	30.3026	0.000415036	0	10	4.3	1.77828e+11	5.54081	296.285
44519	0.5	23.5434	0.000415031	0	10	4.3	1.77828e+11	5.54161	296.255
44519	0.541667	19.0079	0.000415026	0	10	4.3	1.77828e+11	5.54241	296.225
44519	0.583333	16.9172	0.000415017	0	10	4.3	1.77828e+11	5.54321	296.195
44519	0.625	16.3649	0.000415008	0	10	4.3	1.77828e+11	5.54401	296.165
44519	0.666667	15.7033	0.000415	0	10	4.3	1.77828e+11	5.54481	296.135
44519	0.708333	11.9553	0.000414992	0	10	4.3	1.77828e+11	5.54561	296.106
44519	0.75	8.50532	0.000414984	0	10	4.3	1.77828e+11	5.54641	296.076
44519	0.791667	7.66525	0.000414976	0	10	4.3	1.77828e+11	5.54721	296.046
44519	0.833333	6.82125	0.00041497	0	10	4.3	1.77828e+11	5.54801	296.016
44519	0.875	5.40736	0.000414964	0	10	4.3	1.77828e+11	5.54881	295.986
44519	0.916667	4.87485	0.000414958	0	10	4.3	1.77828e+11	5.54961	295.956
44519	0.958333	9.02798	0.000414952	0	10	4.3	1.77828e+11	5.55041	295.927
44520	0	13.1738	0.000414946	0	10	4.3	1.77828e+11	5.55121	295.897
44520	0.0416667	17.1452	0.00041494	0	10	4.3	1.77828e+11	5.55201	295.867
44520	0.0833333	21.8324	0.000414933	0	10	4.3	1.77828e+11	5.55281	295.837
44520	0.125	29.9814	0.000414927	0	10	4.3	1.77828e+11	5.55361	295.807
44520	0.166667	36.9158	0.00041492	0	10	4.3	1.77828e+11	5.55441	295.778
44520	0.208333	38.84	0.000414912	0	10	4.3	1.77828e+11	5.55521	295.748
44520	0.25	40.3586	0.000414903	0	10	4.3	1.77828e+11	5.55601	295.718
44520	0.291667	43.9698	0.000414895	0	10	4.3	1.77828e+11	5.55681	295.688
44520	0.333333	46.5038	0.000414881	0	10	4.3	1.77828e+11	5.55761	295.658
44520	0.375	46.7922	0.000414868	0	10	4.3	1.77828e+11	5.55841	295.628
44520	0.416667	42.6861	0.000414855	0	10	4.3	1.77828e+11	5.55921	295.599
44520	0.458333	36.8138	0.000414839	0	10	4.3	1.77828e+11	5.56001	295.569
44520	0.5	31.3469	0.000414823	0	10	4.3	1.77828e+11	5.56081	295.539
44520	0.541667	26.3578	0.000414807	0	10	4.3	1.77828e+11	5.56161	295.509
44520	0.583333	22.8663	0.000414792	0	10	4.3	1.77828e+11	5.56241	295.479
44520	0.625	21.4312	0.000414778	0	10	4.3	1.77828e+11	5.56321	295.449
44520	0.666667	20.438	0.000414764	0	10	4.3	1.77828e+11	5.56401	295.42
44520	0.708333	17.7133	0.000414753	0	10	4.3	1.77828e+11	5.56481	295.39
44520	0.75	14.1438	0.000414742	0	10	4.3	1.77828e+11	5.56561	295.36
44520	0.791667	14.2321	0.000414731	0	10	4.3	1.77828e+11	5.56641	295.721
44520	0.833333	12.4482	0.000414724	0	10	4.3	1.77828e+11	5.56721	296.082
44520	0.875	10.1356	0.000414717	0	10	4.3	1.77828e+11	5.56801	296.443
44520	0.916667	7.83911	0.00041471	0	10	4.3	1.77828e+11	5.56881	296.804
44520	0.958333	11.6807	0.000414708	1	10	4.3	1.77828e+11	5.56961	297.165
44521	0	11.7636	0.000414705	0	10	4.308	1.84907e+11	5.57041	297.526
44521	0.0416667	14.1155	0.000414702	0	10	4.316	1.91987e+11	5.57121	297.887
44521	0.0833333	16.2047	0.000414703	0	10	4.324	1.99066e+11	5.57201	298.248
44521	0.125	21.4802	0.000414703	0	10	4.332	2.06146e+11	5.57281	298.608
44521	0.166667	26.8659	0.000414703	0	10	4.34	2.13225e+11	5.57361	298.969
44521	0.208333	35.0866	0.000414705	0	10	4.348	2.20304e+11	5.57441	299.33
44521	0.25	42.0851	0.000414707	0	10	4.356	2.27384e+11	5.57521	299.691
44521	0.291667	47.1246	0.000414708	0	10	4.364	2.34463e+11	5.57601	300.052
44521	0.333333	43.8765	0.00041471	0	10	4.372	2.41543e+11	5.57681	300.413
44521	0.375	38.0988	0.000414711	0	10	4.38	2.48622e+11	5.57761	300.774
44521	0.416667	34.7839	0.000414713	0	10	4.388	2.55702e+11	5.57841	301.135
44521	0.458333	31.566	0.000414716	0	10	4.396	2.62781e+11	5.57922	301.496
44521	0.5	28.8796	0.000414718	0	10	4.404	2.6986e+11	5.58002	301.857
44521	0.541667	23.0476	0.000414721	0	10	4.412	2.7694e+11	5.58082	302.218
44521	0.583333	15.4093	0.000414726	0	10	4.42	2.84019e+11	5.58162	302.579
44521	0.625	12.4886	0.00041473	0	10	4.428	2.91099e+11	5.58242	302.94
44521	0.666667	12.8515	0.000414735	0	10	4.436	2.98178e+11	5.58322	303.301
44521	0.708333	8.92888	0.000414741	0	10	4.444	3.05257e+11	5.58402	303.662
44521	0.75	6.07838	0.000414746	0	10	4.452	3.12337e+11	5.58482	304.023
44521	0.791667	5.89979	0.000414752	0	10	4.46	3.19416e+11	5.58562	304.383
44521	0.833333	5.32435	0.000414758	0	10	4.468	3.26496e+11	5.58642	304.744
44521	0.875	4.53303	0.000414764	0	10	4.476	3.33575e+11	5.58722	305.105
44521	0.916667	4.47108	0.00041477	0	10	4.484	3.40655e+11	5.58802	305.466
44521	0.958333	7.95562	0.000414779	0	10	4.492	3.47734e+11	5.58882	305.827
44522	0	11.695	0.000414788	1	10	4.5	3.54813e+11	5.58962	306.188
44522	0.0416667	13.7803	0.000414797	0	13.0451	4.49474	3.50797e+11	5.59042	306.549
44522	0.0833333	16.0535	0.000414811	0	16.0902	4.48947	3.46781e+11	5.59122	306.91
44522	0.125	20.8953	0.000414825	0	19.1353	4.48421	3.42765e+11	5.59202	307.271
44522	0.166667	26.768	0.000414838	0	22.1804	4.47895	3.38749e+11	5.59282	307.632
44522	0.208333	33.2283	0.000414857	0	25.2254	4.47368	3.34733e+11	5.59362	307.993
44522	0.25	36.1878	0.000414876	0	28.2705	4.46842	3.30716e+11	5.59442	308.354
44522	0.291667	37.8892	0.000414895	0	31.3156	4.46316	3.267e+11	5.59522	308.715
44522	0.333333	40.6516	0.000414913	0	34.3607	4.45789	3.22684e+11	5.59602	309.076
44522	0.375	41.7895	0.000414932	0	37.4058	4.45263	3.18668e+11	5.59682	309.437
44522	0.416667	40.356	0.000414951	0	40.4509	4.44737	3.14652e+11	5.59762	309.798
44522	0.458333	31.0972	0.000414965	0	43.496	4.44211	3.10636e+11	5.59842	310.158
44522	0.5	26.0825	0.000414979	0	46.5411	4.43684	3.0662e+11	5.59922	310.519
44522	0.541667	24.0112	0.000414993	0	49.5861	4.43158	3.02603e+11	5.60002	310.88
44522	0.583333	21.1286	0.000415004	0	52.6312	4.42632	2.98587e+11	5.60082	311.241
44522	0.625	17.552	0.000415015	0	55.6763	4.42105	2.94571e+11	5.60162	311.602
44522	0.666667	16.137	0.000415026	0	58.7214	4.41579	2.90555e+11	5.60242	311.963
44522	0.708333	14.1638	0.000415035	0	61.7665	4.41053	2.86539e+11	5.60322	312.324
44522	0.75	12.0805	0.000415043	0	64.8116	4.40526	2.82523e+11	5.60402	312.685
44522	0.791667	9.72056	0.000415052	0	67.8567	4.4	2.78506e+11	5.60482	313.046
44522	0.833333	7.47675	0.000415056	0	70.9018	4.39474	2.7449e+11	5.60562	313.407
44522	0.875	6.06993	0.000415061	0	73.9468	4.38947	2.70474e+11	5.60642	313.768
44522	0.916667	5.42907	0.000415065	0	76.9919	4.38421	2.66458e+11	5.60722	314.129
44522	0.958333	9.27329	0.000415067	0	80.037	4.37895	2.62442e+11	5.60802	314.49
44523	0	11.0693	0.000415069	0	83.0821	4.37368	2.58426e+11	5.60882	314.851
44523	0.0416667	14.2339	0.00041507	0	86.1272	4.36842	2.5441e+11	5.60962	315.212
44523	0.0833333	18.4025	0.00041507	0	89.1723	4.36316	2.50393e+11	5.61042	315.573
44523	0.125	26.8322	0.00041507	0	92.2174	4.35789	2.46377e+11	5.61122	315.934
44523	0.166667	33.7861	0.00041507	0	95.2625	4.35263	2.42361e+11	5.61202	316.294
44523	0.208333	39.837	0.00041507	0	98.3075	4.34737	2.38345e+11	5.61282	316.655
44523	0.25	42.5507	0.000415071	0	101.353	4.34211	2.34329e+11	5.61362	317.016
44523	0.291667	44.4209	0.000415072	0	104.398	4.33684	2.30313e+11	5.61442	317.377
44523	0.333333	44.8293	0.00041507	0	107.443	4.33158	2.26296e+11	5.61522	317.738
44523	0.375	41.5334	0.000415069	0	110.488	4.32632	2.2228e+11	5.61602	318.099
44523	0.416667	36.5985	0.000415067	0	113.533	4.32105	2.18264e+11	5.61682	318.46
44523	0.458333	29.9782	0.000415064	0	116.578	4.31579	2.14248e+11	5.61762	318.821
44523	0.5	25.9136	0.00041506	0	119.623	4.31053	2.10232e+11	5.61842	319.182
44523	0.541667	24.0641	0.000415057	0	122.668	4.30526	2.06216e+11	5.61922	319.543
44523	0.583333	23.4595	0.000415053	0	125.713	4.3	2.02199e+11	5.62002	319.904
44523	0.625	19.9577	0.000415049	0	128.758	4.29474	1.98183e+11	5.62083	320.265
44523	0.666667	13.7028	0.000415046	0	131.804	4.28947	1.94167e+11	5.62163	320.626
44523	0.708333	9.45646	0.000415041	0	134.849	4.28421	1.90151e+11	5.62243	320.987
44523	0.75	7.7226	0.000415037	0	137.894	4.27895	1.86135e+11	5.62323	321.075
44523	0.791667	7.51904	0.000415033	0	140.939	4.27368	1.82119e+11	5.62403	321.164
44523	0.833333	6.85228	0.000415028	0	143.984	4.26842	1.78103e+11	5.62483	321.253
44523	0.875	6.07554	0.000415024	0	147.029	4.26316	1.74086e+11	5.62563	321.341
44523	0.916667	5.37933	0.00041502	0	150.074	4.25789	1.7007e+11	5.62643	321.43
44523	0.958333	9.67536	0.000415017	0	153.119	4.25263	1.66054e+11	5.62723	321.519
44524	0	13.9398	0.000415013	0	156.164	4.24737	1.62038e+11	5.62803	321.607
44524	0.0416667	17.8151	0.00041501	0	159.209	4.24211	1.58022e+11	5.62883	321.696
44524	0.0833333	20.3373	0.000415013	0	162.254	4.23684	1.54006e+11	5.62963	321.785
44524	0.125	26.7302	0.000415016	0	165.299	4.23158	1.49989e+11	5.63043	321.873
44524	0.166667	35.0532	0.000415019	0	168.345	4.22632	1.45973e+11	5.63123	321.962
44524	0.208333	43.5194	0.000415026	0	171.39	4.22105	1.41957e+11	5.63203	322.051
44524	0.25	46.485	0.000415033	0	174.435	4.21579	1.37941e+11	5.63283	322.139
44524	0.291667	49.6535	0.000415041	0	177.48	4.21053	1.33925e+11	5.63363	322.228
44524	0.333333	46.9497	0.000415044	0	180.525	4.20526	1.29909e+11	5.63443	322.317
44524	0.375	43.9021	0.000415046	1	183.57	4.2	1.25893e+11	5.63523	322.405
44524	0.416667	40.2959	0.000415049	0	183.264	4.2	1.25893e+11	5.63603	322.494
44524	0.458333	36.3649	0.000415048	0	182.957	4.2	1.25893e+11	5.63683	322.583
44524	0.5	31.5417	0.000415047	0	182.651	4.2	1.25893e+11	5.63763	322.671
44524	0.541667	25.4669	0.000415045	0	182.345	4.2	1.25893e+11	5.63843	322.76
44524	0.583333	20.7321	0.000415046	0	182.038	4.2	1.25893e+11	5.63923	322.849
44524	0.625	17.7332	0.000415046	0	181.732	4.2	1.25893e+11	5.64003	322.937
44524	0.666667	15.2623	0.000415046	0	181.426	4.2	1.25893e+11	5.64083	323.026
44524	0.708333	10.916	0.000415048	0	181.119	4.2	1.25893e+11	5.64163	323.115
44524	0.75	9.32161	0.000415049	0	180.813	4.2	1.25893e+11	5.64243	323.203
44524	0.791667	9.53618	0.000415051	0	180.507	4.2	1.25893e+11	5.64323	323.292
44524	0.833333	8.12416	0.000415053	0	180.2	4.2	1.25893e+11	5.64403	323.381
44524	0.875	6.8589	0.000415055	0	179.894	4.2	1.25893e+11	5.64483	323.469
44524	0.916667	5.85879	0.000415058	0	179.587	4.2	1.25893e+11	5.64563	323.558
44524	0.958333	9.56593	0.000415061	0	179.281	4.2	1.25893e+11	5.64643	323.647
44525	0	10.6931	0.000415063	0	178.975	4.2	1.25893e+11	5.64723	323.735
44525	0.0416667	12.7332	0.000415066	0	178.668	4.2	1.25893e+11	5.64803	323.824
44525	0.0833333	16.2358	0.000415072	0	178.362	4.2	1.25893e+11	5.64883	323.913
44525	0.125	21.8419	0.000415077	0	178.056	4.2	1.25893e+11	5.64963	324.002
44525	0.166667	28.9484	0.000415082	0	177.749	4.2	1.25893e+11	5.65043	324.09
44525	0.208333	37.9089	0.000415088	0	177.443	4.2	1.25893e+11	5.65123	324.179
44525	0.25	44.9064	0.000415093	0	177.137	4.2	1.25893e+11	5.65203	324.268
44525	0.291667	50.1326	0.000415098	0	176.83	4.2	1.25893e+11	5.65283	324.356
44525	0.333333	49.5107	0.0004151	0	176.524	4.2	1.25893e+11	5.65363	324.445
44525	0.375	49.333	0.000415102	0	176.218	4.2	1.25893e+11	5.65443	324.534
44525	0.416667	46.9773	0.000415104	0	175.911	4.2	1.25893e+11	5.65523	324.622
44525	0.458333	39.9821	0.000415103	0	175.605	4.2	1.25893e+11	5.65603	324.711
44525	0.5	36.1133	0.000415103	0	175.299	4.2	1.25893e+11	5.65683	324.8
44525	0.541667	35.3102	0.000415102	0	174.992	4.2	1.25893e+11	5.65763	324.888
44525	0.583333	28.3019	0.000415102	0	174.686	4.2	1.25893e+11	5.65843	324.977
44525	0.625	24.3096	0.000415103	0	174.38	4.2	1.25893e+11	5.65923	325.066
44525	0.666667	18.2357	0.000415103	0	174.073	4.2	1.25893e+11	5.66003	325.154
44525	0.708333	13.8824	0.000415105	0	173.767	4.2	1.25893e+11	5.66083	325.243
44525	0.75	10.1175	0.000415107	0	173.461	4.2	1.25893e+11	5.66163	325.332
44525	0.791667	8.68204	0.000415109	0	173.154	4.2	1.25893e+11	5.66244	325.42
44525	0.833333	7.37994	0.000415111	0	172.848	4.2	1.25893e+11	5.66324	325.509
44525	0.875	6.23669	0.000415113	0	172.542	4.2	1.25893e+11	5.66404	325.598
44525	0.916667	5.33044	0.000415115	0	172.235	4.2	1.25893e+11	5.66484	325.686
44525	0.958333	8.11386	0.000415117	0	171.929	4.2	1.25893e+11	5.66564	325.775
44526	0	12.0501	0.000415118	0	171.623	4.2	1.25893e+11	5.66644	325.864
44526	0.0416667	14.9032	0.00041512	0	171.316	4.2	1.25893e+11	5.66724	325.952
44526	0.0833333	17.5749	0.00041512	0	171.01	4.2	1.25893e+11	5.66804	326.041
44526	0.125	21.9175	0.00041512	0	170.703	4.2	1.25893e+11	5.66884	326.13
44526	0.166667	25.079	0.00041512	0	170.397	4.2	1.25893e+11	5.66964	326.218
44526	0.208333	29.4996	0.000415118	0	170.091	4.2	1.25893e+11	5.67044	326.307
44526	0.25	33.442	0.000415116	0	169.784	4.2	1.25893e+11	5.67124	326.396
44526	0.291667	35.4695	0.000415114	0	169.478	4.2	1.25893e+11	5.67204	326.484
44526	0.333333	38.5084	0.000415108	0	169.172	4.2	1.25893e+11	5.67284	326.573
44526	0.375	39.0764	0.000415102	0	168.865	4.2	1.25893e+11	5.67364	326.662
44526	0.416667	34.4316	0.000415097	0	168.559	4.2	1.25893e+11	5.67444	326.75
44526	0.458333	31.0759	0.00041509	0	168.253	4.2	1.25893e+11	5.67524	326.839
44526	0.5	25.0957	0.000415084	0	167.946	4.2	1.25893e+11	5.67604	326.928
44526	0.541667	20.3371	0.000415077	1	167.64	4.2	1.25893e+11	5.67684	327.016
44526	0.583333	18.4425	0.000415074	0	165.343	4.20545	1.30055e+11	5.67764	327.105
44526	0.625	18.5543	0.000415071	0	163.047	4.21091	1.34217e+11	5.67844	327.194
44526	0.666667	18.9769	0.000415067	0	160.75	4.21636	1.38379e+11	5.67924	327.282
44526	0.708333	16.5224	0.000415067	0	158.454	4.22182	1.42541e+11	5.68004	327.371
44526	0.75	14.02	0.000415067	0	156.157	4.22727	1.46704e+11	5.68084	327.46
44526	0.791667	12.9443	0.000415067	0	153.861	4.23273	1.50866e+11	5.68164	327.548
44526	0.833333	11.5952	0.000415069	0	151.564	4.23818	1.55028e+11	5.68244	327.637
44526	0.875	10.0417	0.000415071	0	149.268	4.24364	1.5919e+11	5.68324	327.726
44526	0.916667	9.46018	0.000415072	0	146.971	4.24909	1.63352e+11	5.68404	327.814
44526	0.958333	11.6771	0.000415073	0	144.675	4.25455	1.67515e+11	5.68484	327.903
44527	0	11.1803	0.000415075	0	142.378	4.26	1.71677e+11	5.68564	327.992
44527	0.0416667	14.8866	0.000415076	0	140.081	4.26545	1.75839e+11	5.68644	328.08
44527	0.0833333	19.6122	0.000415077	0	137.785	4.27091	1.80001e+11	5.68724	328.169
44527	0.125	25.3811	0.000415078	0	135.488	4.27636	1.84163e+11	5.68804	328.258
44527	0.166667	33.1699	0.000415079	0	133.192	4.28182	1.88325e+11	5.68884	328.346
44527	0.208333	40.1848	0.000415079	0	130.895	4.28727	1.92488e+11	5.68964	328.435
44527	0.25	45.0912	0.00041508	0	128.599	4.29273	1.9665e+11	5.69044	328.524
44527	0.291667	47.7948	0.000415081	0	126.302	4.29818	2.00812e+11	5.69124	328.612
44527	0.333333	48.8616	0.00041508	0	124.006	4.30364	2.04974e+11	5.69204	328.701
44527	0.375	51.1054	0.000415079	0	121.709	4.30909	2.09136e+11	5.69284	328.79
44527	0.416667	49.725	0.000415078	0	119.413	4.31455	2.13299e+11	5.69364	328.878
44527	0.458333	44.3731	0.000415077	0	117.116	4.32	2.17461e+11	5.69444	328.967
44527	0.5	35.5032	0.000415075	0	114.819	4.32545	2.21623e+11	5.69524	329.056
44527	0.541667	29.3164	0.000415074	0	112.523	4.33091	2.25785e+11	5.69604	329.144
44527	0.583333	24.0839	0.000415074	0	110.226	4.33636	2.29947e+11	5.69684	329.233
44527	0.625	21.2609	0.000415074	0	107.93	4.34182	2.3411e+11	5.69764	329.322
44527	0.666667	19.9842	0.000415074	0	105.633	4.34727	2.38272e+11	5.69844	329.41
44527	0.708333	18.4253	0.000415076	0	103.337	4.35273	2.42434e+11	5.69924	329.499
44527	0.75	15.9433	0.000415078	0	101.04	4.35818	2.46596e+11	5.70004	329.588
44527	0.791667	13.2583	0.00041508	0	98.7436	4.36364	2.50758e+11	5.70084	329.676
44527	0.833333	10.2605	0.000415083	0	96.4471	4.36909	2.54921e+11	5.70164	329.765
44527	0.875	7.34632	0.000415086	0	94.1505	4.37455	2.59083e+11	5.70244	329.854
44527	0.916667	6.53319	0.000415089	0	91.854	4.38	2.63245e+11	5.70325	329.943
44527	0.958333	9.05236	0.000415089	0	89.5575	4.38545	2.67407e+11	5.70405	330.031
44528	0	12.0096	0.000415089	0	87.2609	4.39091	2.71569e+11	5.70485	330.12
44528	0.0416667	14.4405	0.00041509	0	84.9644	4.39636	2.75732e+11	5.70565	330.209
44528	0.0833333	18.2996	0.000415088	0	82.6678	4.40182	2.79894e+11	5.70645	330.297
44528	0.125	24.8214	0.000415087	0	80.3713	4.40727	2.84056e+11	5.70725	330.386
44528	0.166667	30.2307	0.000415085	0	78.0747	4.41273	2.88218e+11	5.70805	330.475
44528	0.208333	35.418	0.000415082	0	75.7782	4.41818	2.9238e+11	5.70885	330.563
44528	0.25	38.174	0.000415079	0	73.4816	4.42364	2.96543e+11	5.70965	330.652
44528	0.291667	43.3591	0.000415076	0	71.1851	4.42909	3.00705e+11	5.71045	330.741
44528	0.333333	45.4077	0.000415072	0	68.8885	4.43455	3.04867e+11	5.71125	330.829
44528	0.375	44.9673	0.000415067	0	66.592	4.44	3.09029e+11	5.71205	330.918
44528	0.416667	44.2785	0.000415063	0	64.2955	4.44545	3.13191e+11	5.71285	331.007
44528	0.458333	40.4531	0.000415058	0	61.9989	4.45091	3.17354e+11	5.71365	331.095
44528	0.5	30.6	0.000415053	0	59.7024	4.45636	3.21516e+11	5.71445	331.184
44528	0.541667	24.8413	0.000415048	0	57.4058	4.46182	3.25678e+11	5.71525	331.273
44528	0.583333	20.7554	0.000415044	0	55.1093	4.46727	3.2984e+11	5.71605	331.361
44528	0.625	17.9053	0.000415039	0	52.8127	4.47273	3.34002e+11	5.71685	331.45
44528	0.666667	16.0096	0.000415035	0	50.5162	4.47818	3.38165e+11	5.71765	331.539
44528	0.708333	13.3134	0.000415033	0	48.2196	4.48364	3.42327e+11	5.71845	331.627
44528	0.75	11.7991	0.000415031	0	45.9231	4.48909	3.46489e+11	5.71925	331.716
44528	0.791667	11.2947	0.000415029	0	43.6265	4.49455	3.50651e+11	5.72005	331.805
44528	0.833333	10.5414	0.00041503	1	41.33	4.5	3.54813e+11	5.72085	331.893
44528	0.875	8.56378	0.000415031	0	41.2944	4.5037	3.60235e+11	5.72165	331.982
44528	0.916667	7.70984	0.000415031	0	41.2589	4.50741	3.65656e+11	5.72245	332.071
44528	0.958333	11.3183	0.000415034	0	41.2233	4.51111	3.71077e+11	5.72325	332.159
44529	0	13.9809	0.000415037	0	41.1878	4.51481	3.76498e+11	5.72405	332.248
44529	0.0416667	17.6201	0.00041504	0	41.1522	4.51852	3.8192e+11	5.72485	332.337
44529	0.0833333	20.4949	0.00041504	0	41.1167	4.52222	3.87341e+11	5.72565	332.425
44529	0.125	24.6259	0.000415039	0	41.0811	4.52593	3.92762e+11	5.72645	332.514
44529	0.166667	27.9569	0.000415039	0	41.0456	4.52963	3.98183e+11	5.72725	332.603
44529	0.208333	32.4943	0.000415031	0	41.01	4.53333	4.03605e+11	5.72805	332.691
44529	0.25	36.9017	0.000415023	0	40.9744	4.53704	4.09026e+11	5.72885	332.78
44529	0.291667	40.0217	0.000415014	0	40.9389	4.54074	4.14447e+11	5.72965	332.711
44529	0.333333	40.9575	0.000415004	0	40.9033	4.54444	4.19868e+11	5.73045	332.642
44529	0.375	37.9931	0.000414994	0	40.8678	4.54815	4.2529e+11	5.73125	332.573
44529	0.416667	34.148	0.000414984	0	40.8322	4.55185	4.30711e+11	5.73205	332.505
44529	0.458333	34.2722	0.000414977	0	40.7967	4.55556	4.36132e+11	5.73285	332.436
44529	0.5	29.6494	0.000414969	0	40.7611	4.55926	4.41553e+11	5.73365	332.367
44529	0.541667	25.9332	0.000414962	0	40.7256	4.56296	4.46975e+11	5.73445	332.298
44529	0.583333	25.0682	0.00041496	0	40.69	4.56667	4.52396e+11	5.73525	332.229
44529	0.625	23.6352	0.000414957	0	40.6544	4.57037	4.57817e+11	5.73605	332.16
44529	0.666667	19.5731	0.000414955	0	40.6189	4.57407	4.63238e+11	5.73685	332.091
44529	0.708333	15.1904	0.000414956	0	40.5833	4.57778	4.6866e+11	5.73765	332.023
44529	0.75	12.5057	0.000414957	0	40.5478	4.58148	4.74081e+11	5.73845	331.954
44529	0.791667	11.7482	0.000414957	0	40.5122	4.58519	4.79502e+11	5.73925	331.885
44529	0.833333	10.5318	0.000414959	0	40.4767	4.58889	4.84923e+11	5.74005	331.816
44529	0.875	9.39625	0.000414961	0	40.4411	4.59259	4.90345e+11	5.74085	331.747
44529	0.916667	9.67265	0.000414962	0	40.4056	4.5963	4.95766e+11	5.74165	331.678
44529	0.958333	12.4744	0.000414962	1	40.37	4.6	5.01187e+11	5.74245	331.609
44530	0	10.4605	0.000414962	0	38.0338	4.56923	4.72318e+11	5.74325	331.541
44530	0.0416667	13.2278	0.000414962	0	35.6977	4.53846	4.4345e+11	5.74405	331.472
44530	0.0833333	17.1928	0.000414962	0	33.3615	4.50769	4.14581e+11	5.74485	331.403
44530	0.125	22.5107	0.000414962	0	31.0254	4.47692	3.85712e+11	5.74566	331.334
44530	0.166667	27.4001	0.000414962	0	28.6892	4.44615	3.56843e+11	5.74646	331.265
44530	0.208333	34.2134	0.000414962	0	26.3531	4.41538	3.27974e+11	5.74726	331.196
44530	0.25	38.7241	0.000414961	0	24.0169	4.38462	2.99105e+11	5.74806	331.127
44530	0.291667	45.5633	0.00041496	0	21.6808	4.35385	2.70237e+11	5.74886	331.059
44530	0.333333	49.3001	0.000414958	0	19.3446	4.32308	2.41368e+11	5.74966	330.99
44530	0.375	51.8955	0.000414956	0	17.0085	4.29231	2.12499e+11	5.75046	330.921
44530	0.416667	49.1765	0.000414954	0	14.6723	4.26154	1.8363e+11	5.75126	330.852
44530	0.458333	39.6111	0.000414951	0	12.3362	4.23077	1.54761e+11	5.75206	330.783
44530	0.5	34.9031	0.000414948	1	10	4.2	1.25893e+11	5.75286	330.714
44530	0.541667	31.4222	0.000414945	0	10	4.22	1.3628e+11	5.75366	330.645
44530	0.583333	25.8874	0.000414944	0	10	4.24	1.46667e+11	5.75446	330.577
44530	0.625	23.7813	0.000414944	0	10	4.26	1.57054e+11	5.75526	330.508
44530	0.666667	23.49	0.000414943	0	10	4.28	1.67441e+11	5.75606	330.439
44530	0.708333	19.9872	0.000414944	1	10	4.3	1.77828e+11	5.75686	330.37
44530	0.75	17.6509	0.000414945	0	10	4.30566	1.83929e+11	5.75766	330.301
44530	0.791667	16.0711	0.000414946	0	10	4.31132	1.9003e+11	5.75846	330.232
44530	0.833333	12.2147	0.000414948	0	10	4.31698	1.96131e+11	5.75926	330.164
44530	0.875	8.78477	0.000414951	0	10	4.32264	2.02232e+11	5.76006	330.095
44530	0.916667	5.99063	0.000414953	0	10	4.3283	2.08334e+11	5.76086	330.026
44530	0.958333	8.75938	0.000414955	0	10	4.33396	2.14435e+11	5.76166	329.957
44531	0	13.182	0.000414958	0	10	4.33962	2.20536e+11	5.76246	329.888
44531	0.0416667	16.8947	0.00041496	0	10	4.34528	2.26637e+11	5.76326	329.819
44531	0.0833333	21.4085	0.000414964	0	10	4.35094	2.32738e+11	5.76406	329.75
44531	0.125	25.4123	0.000414967	0	10	4.3566	2.38839e+11	5.76486	329.682
44531	0.166667	29.474	0.00041497	0	10	4.36226	2.4494e+11	5.76566	329.613
44531	0.208333	35.2325	0.000414973	0	10	4.36792	2.51041e+11	5.76646	329.544
44531	0.25	40.3258	0.000414976	0	10	4.37358	2.57142e+11	5.76726	329.475
44531	0.291667	46.6662	0.000414979	0	10	4.37925	2.63244e+11	5.76806	329.406
44531	0.333333	47.6338	0.000414981	0	10	4.38491	2.69345e+11	5.76886	329.337
44531	0.375	45.5954	0.000414983	0	10	4.39057	2.75446e+11	5.76966	329.268
44531	0.416667	41.6423	0.000414985	0	10	4.39623	2.81547e+11	5.77046	329.2
44531	0.458333	34.1422	0.000414985	0	10	4.40189	2.87648e+11	5.77126	329.131
44531	0.5	24.6773	0.000414985	0	10	4.40755	2.93749e+11	5.77206	329.062
44531	0.541667	21.3625	0.000414985	0	10	4.41321	2.9985e+11	5.77286	328.993
44531	0.583333	19.078	0.000414983	0	10	4.41887	3.05951e+11	5.77366	328.924
44531	0.625	18.8625	0.00041498	0	10	4.42453	3.12053e+11	5.77446	328.855
44531	0.666667	17.273	0.000414978	0	10	4.43019	3.18154e+11	5.77526	328.786
44531	0.708333	15.9896	0.000414973	0	10	4.43585	3.24255e+11	5.77606	328.718
44531	0.75	14.6215	0.000414968	0	10	4.44151	3.30356e+11	5.77686	328.649
44531	0.791667	11.7529	0.000414963	0	10	4.44717	3.36457e+11	5.77766	328.58
44531	0.833333	9.71123	0.000414959	0	10	4.45283	3.42558e+11	5.77846	328.511
44531	0.875	7.98735	0.000414955	0	10	4.45849	3.48659e+11	5.77926	328.442
44531	0.916667	7.5148	0.000414951	0	10	4.46415	3.5476e+11	5.78006	328.373
44531	0.958333	10.6139	0.000414948	0	10	4.46981	3.60862e+11	5.78086	328.304
44532	0	14.2749	0.000414946	0	10	4.47547	3.66963e+11	5.78166	328.236
44532	0.0416667	16.931	0.000414944	0	10	4.48113	3.73064e+11	5.78246	328.167
44532	0.0833333	19.7047	0.000414947	0	10	4.48679	3.79165e+11	5.78326	328.098
44532	0.125	22.3742	0.00041495	0	10	4.49245	3.85266e+11	5.78406	328.029
44532	0.166667	27.271	0.000414952	0	10	4.49811	3.91367e+11	5.78486	327.96
44532	0.208333	32.2067	0.000414965	0	10	4.50377	3.97468e+11	5.78567	327.891
44532	0.25	34.6487	0.000414978	0	10	4.50943	4.03569e+11	5.78647	327.822
44532	0.291667	38.7657	0.00041499	0	10	4.51509	4.0967e+11	5.78727	327.754
44532	0.333333	42.9898	0.000415009	0	10	4.52075	4.15772e+11	5.78807	327.685
44532	0.375	40.3999	0.000415028	0	10	4.52642	4.21873e+11	5.78887	327.616
44532	0.416667	37.6182	0.000415048	0	10	4.53208	4.27974e+11	5.78967	327.547
44532	0.458333	32.2521	0.000415066	0	10	4.53774	4.34075e+11	5.79047	327.478
44532	0.5	23.3821	0.000415084	0	10	4.5434	4.40176e+11	5.79127	327.409
44532	0.541667	20.822	0.000415102	0	10	4.54906	4.46277e+11	5.79207	327.34
44532	0.583333	17.6128	0.000415116	0	10	4.55472	4.52378e+11	5.79287	327.272
44532	0.625	15.6477	0.00041513	0	10	4.56038	4.58479e+11	5.79367	327.203
44532	0.666667	16.1261	0.000415144	0	10	4.56604	4.64581e+11	5.79447	327.134
44532	0.708333	13.019	0.00041515	0	10	4.5717	4.70682e+11	5.79527	327.065
44532	0.75	11.8436	0.000415157	0	10	4.57736	4.76783e+11	5.79607	326.996
44532	0.791667	10.9405	0.000415163	0	10	4.58302	4.82884e+11	5.79687	326.927
44532	0.833333	9.22591	0.000415163	0	10	4.58868	4.88985e+11	5.79767	326.858
44532	0.875	6.04271	0.000415162	0	10	4.59434	4.95086e+11	5.79847	326.79
44532	0.916667	6.01893	0.000415162	1	10	4.6	5.01187e+11	5.79927	326.721
44532	0.958333	8.61477	0.000415158	0	35.3413	4.58696	4.87128e+11	5.80007	326.652
44533	0	13.2789	0.000415154	0	60.6826	4.57391	4.73069e+11	5.80087	326.583
44533	0.0416667	15.9185	0.00041515	0	86.0239	4.56087	4.5901e+11	5.80167	326.514
44533	0.0833333	18.2309	0.000415147	0	111.365	4.54783	4.44951e+11	5.80247	326.445
44533	0.125	20.6932	0.000415143	0	136.707	4.53478	4.30892e+11	5.80327	326.376
44533	0.166667	22.9129	0.000415139	0	162.048	4.52174	4.16833e+11	5.80407	326.308
44533	0.208333	25.2312	0.000415137	0	187.389	4.5087	4.02774e+11	5.80487	326.239
44533	0.25	25.6767	0.000415134	0	212.73	4.49565	3.88714e+11	5.80567	326.17
44533	0.291667	26.4981	0.000415132	0	238.072	4.48261	3.74655e+11	5.80647	326.101
44533	0.333333	27.9114	0.000415129	0	263.413	4.46957	3.60596e+11	5.80727	326.032
44533	0.375	28.771	0.000415126	0	288.754	4.45652	3.46537e+11	5.80807	325.963
44533	0.416667	27.7986	0.000415122	0	314.096	4.44348	3.32478e+11	5.80887	325.895
44533	0.458333	22.9286	0.000415119	0	339.437	4.43043	3.18419e+11	5.80967	325.826
44533	0.5	17.5078	0.000415115	0	364.778	4.41739	3.0436e+11	5.81047	325.757
44533	0.541667	15.4269	0.000415111	0	390.12	4.40435	2.90301e+11	5.81127	325.688
44533	0.583333	13.3774	0.000415111	0	415.461	4.3913	2.76242e+11	5.81207	325.619
44533	0.625	13.9913	0.000415111	0	440.802	4.37826	2.62183e+11	5.81287	325.55
44533	0.666667	14.0305	0.000415111	0	466.143	4.36522	2.48123e+11	5.81367	325.481
44533	0.708333	12.9285	0.000415112	0	491.485	4.35217	2.34064e+11	5.81447	325.413
44533	0.75	13.053	0.000415114	0	516.826	4.33913	2.20005e+11	5.81527	325.344
44533	0.791667	12.0622	0.000415115	0	542.167	4.32609	2.05946e+11	5.81607	325.275
44533	0.833333	9.83425	0.000415411	0	567.509	4.31304	1.91887e+11	5.81687	325.206
44533	0.875	9.60419	0.000415418	1	592.85	4.3	1.77828e+11	5.81767	325.137
44533	0.916667	10.5654	0.000415429	0	581.853	4.30377	1.81167e+11	5.81847	325.068
44533	0.958333	12.6196	0.000415441	0	570.856	4.30755	1.84507e+11	5.81927	324.999
44534	0	11.8519	0.000415452	0	559.858	4.31132	1.87846e+11	5.82007	324.931
44534	0.0416667	15.9016	0.000415466	0	548.861	4.31509	1.91185e+11		324.862
44534	0.0833333	22.8564	0.00041548	0	537.864	4.31887	1.94525e+11		324.793
44534	0.125	28.4681	0.000415493	0	526.867	4.32264	1.97864e+11		324.724
44534	0.166667	33.0627	0.000415506	0	515.87	4.32642	2.01203e+11		324.655
44534	0.208333	36.6561	0.000415519	0	504.873	4.33019	2.04543e+11		324.586
44534	0.25	39.3532	0.000415532	0	493.875	4.33396	2.07882e+11		324.517
44534	0.291667	42.2084	0.000415542	0	482.878	4.33774	2.11221e+11		324.449
44534	0.333333	40.461	0.000415552	0	471.881	4.34151	2.14561e+11		324.38
44534	0.375	40.2127	0.000415561	0	460.884	4.34528	2.179e+11		324.311
44534	0.416667	36.9995	0.000415566	0	449.887	4.34906	2.21239e+11		324.242
44534	0.458333	34.3667	0.00041557	0	438.89	4.35283	2.24579e+11		324.173
44534	0.5	26.7311	0.000415574	0	427.892	4.3566	2.27918e+11		324.104
44534	0.541667	18.7548	0.000415576	0	416.895	4.36038	2.31258e+11		324.035
44534	0.583333	14.73	0.000415577	0	405.898	4.36415	2.34597e+11		323.967
44534	0.625	13.988	0.000415578	0	394.901	4.36792	2.37936e+11		323.898
44534	0.666667	13.3005	0.000415581	0	383.904	4.3717	2.41276e+11		323.829
44534	0.708333	11.044	0.000415584	0	372.907	4.37547	2.44615e+11		323.76
44534	0.75	10.3165	0.000415587	0	361.909	4.37925	2.47954e+11		323.845
44534	0.791667	9.45971	0.00041559	0	350.912	4.38302	2.51294e+11		323.93
44534	0.833333	8.0643	0.000415593	0	339.915	4.38679	2.54633e+11		324.015
44534	0.875	6.29402	0.000415596	0	328.918	4.39057	2.57972e+11		324.1
44534	0.916667	5.66053	0.000415597	0	317.921	4.39434	2.61312e+11		324.185
44534	0.958333	7.86129	0.000415599	0	306.924	4.39811	2.64651e+11		324.271
44535	0	9.94109	0.0004156	0	295.926	4.40189	2.6799e+11		324.356
44535	0.0416667	13.1104	0.000415601	0	284.929	4.40566	2.7133e+11		324.441
44535	0.0833333	18.2591	0.000415603	0	273.932	4.40943	2.74669e+11		324.526
44535	0.125	23.9248	0.000415604	0	262.935	4.41321	2.78008e+11		324.611
44535	0.166667	30.3187	0.000415609	0	251.938	4.41698	2.81348e+11		324.696
44535	0.208333	37.5246	0.000415615	0	240.941	4.42075	2.84687e+11		324.781
44535	0.25	39.7078	0.00041562	0	229.943	4.42453	2.88026e+11		324.866
44535	0.291667	41.7247	0.000415626	0	218.946	4.4283	2.91366e+11		324.951
44535	0.333333	42.2067	0.000415632	0	207.949	4.43208	2.94705e+11		325.036
44535	0.375	38.7517	0.000415638	0	196.952	4.43585	2.98044e+11		325.121
44535	0.416667	36.223	0.000415641	0	185.955	4.43962	3.01384e+11		325.207
44535	0.458333	30.3548	0.000415645	0	174.958	4.4434	3.04723e+11		325.292
44535	0.5	24.596	0.000415648	0	163.96	4.44717	3.08063e+11		325.377
44535	0.541667	21.3076	0.000415648	0	152.963	4.45094	3.11402e+11		325.462
44535	0.583333	18.3642	0.000415648	0	141.966	4.45472	3.14741e+11		325.547
44535	0.625	17.6742	0.000415648	0	130.969	4.45849	3.18081e+11		325.632
44535	0.666667	14.4387	0.000415647	0	119.972	4.46226	3.2142e+11		325.717
44535	0.708333	10.5555	0.000415645	0	108.975	4.46604	3.24759e+11		325.802
44535	0.75	9.21772	0.000415644	0	97.9774	4.46981	3.28099e+11		325.887
44535	0.791667	8.54914	0.000415641	0	86.9802	4.47358	3.31438e+11		325.972
44535	0.833333	7.2194	0.000415637	0	75.983	4.47736	3.34777e+11		326.057
44535	0.875	6.32877	0.000415634	0	64.9858	4.48113	3.38117e+11		326.143
44535	0.916667	6.35361	0.000415629	0	53.9887	4.48491	3.41456e+11		326.228
44535	0.958333	8.96145	0.000415624	0	42.9915	4.48868	3.44795e+11		326.313
44536	0	11.1934	0.000415619	0	31.9943	4.49245	3.48135e+11		326.398
44536	0.0416667	15.4732	0.000415613	0	20.9972	4.49623	3.51474e+11		326.483
44536	0.0833333	22.9371	0.000415608	1	10	4.5	3.54813e+11		326.568
44536	0.125	28.1557	0.000415602	0	10	4.45	3.03001e+11		326.653
44536	0.166667	35.3437	0.000415599	1	10	4.4	2.51189e+11		326.738
44536	0.208333	41.2106	0.000415595	0	10	4.39	2.43853e+11		326.823
44536	0.25	46.74	0.000415591	0	10	4.38	2.36517e+11		326.908
44536	0.291667	44.2355	0.00041559	0	10	4.37	2.2918e+11		326.993
44536	0.333333	40.9874	0.000415588	0	10	4.36	2.21844e+11		327.078
44536	0.375	38.514	0.000415587	0	10	4.35	2.14508e+11		327.164
44536	0.416667	35.8394	0.000415587	0	10	4.34	2.07172e+11		327.249
44536	0.458333	32.1125	0.000415588	0	10	4.33	1.99836e+11		327.334
44536	0.5	27.1436	0.000415589	0	10	4.32	1.925e+11		327.419
44536	0.541667	20.9944	0.000415591	0	10	4.31	1.85164e+11		327.504
44536	0.583333	17.907	0.000415593	1	10	4.3	1.77828e+11		327.589
44536	0.625	16.8458	0.000415596	0	14.784	4.30702	1.87128e+11		327.674
44536	0.666667	15.7945	0.000415598	0	19.5681	4.31404	1.96429e+11		327.759
44536	0.708333	13.4529	0.0004156	0	24.3521	4.32105	2.05729e+11		327.844
44536	0.75	12.5401	0.000415602	0	29.1361	4.32807	2.15029e+11		327.929
44536	0.791667	11.2824	0.000415604	0	33.9202	4.33509	2.2433e+11		328.014
44536	0.833333	9.54462	0.000415606	0	38.7042	4.34211	2.3363e+11		328.1
44536	0.875	7.15123	0.000415608	0	43.4882	4.34912	2.4293e+11		328.185
44536	0.916667	5.75866	0.000415611	0	48.2723	4.35614	2.5223e+11		328.27
44536	0.958333	7.99134	0.000415613	0	53.0563	4.36316	2.61531e+11		328.355
44537	0	11.8161	0.000415615	0	57.8404	4.37018	2.70831e+11		328.44
44537	0.0416667	16.5754	0.000415616	0	62.6244	4.37719	2.80131e+11		328.525
44537	0.0833333	21.9368	0.000415618	0	67.4084	4.38421	2.89432e+11		328.61
44537	0.125	25.7051	0.000415619	0	72.1925	4.39123	2.98732e+11		328.695
44537	0.166667	32.3902	0.00041562	0	76.9765	4.39825	3.08032e+11		328.78
44537	0.208333	39.1246	0.000415622	0	81.7605	4.40526	3.17333e+11		328.865
44537	0.25	43.4175	0.000415623	0	86.5446	4.41228	3.26633e+11		328.95
44537	0.291667	44.5595	0.000415625	0	91.3286	4.4193	3.35933e+11		329.036
44537	0.333333	41.911	0.000415627	0	96.1126	4.42632	3.45234e+11		329.121
44537	0.375	40.0483	0.000415628	0	100.897	4.43333	3.54534e+11		329.206
44537	0.416667	35.9208	0.00041563	0	105.681	4.44035	3.63834e+11		329.291
44537	0.458333	29.6498	0.000415632	0	110.465	4.44737	3.73135e+11		329.376
44537	0.5	22.4779	0.000415633	0	115.249	4.45439	3.82435e+11		329.461
44537	0.541667	18.5195	0.000415632	0	120.033	4.4614	3.91735e+11		329.546
44537	0.583333	17.073	0.000415631	0	124.817	4.46842	4.01035e+11		329.631
44537	0.625	17.8294	0.00041563	0	129.601	4.47544	4.10336e+11		329.716
44537	0.666667	15.0328	0.00041563	0	134.385	4.48246	4.19636e+11		329.801
44537	0.708333	11.4337	0.000415629	0	139.169	4.48947	4.28936e+11		329.886
44537	0.75	9.84036	0.000415629	0	143.953	4.49649	4.38237e+11		329.972
44537	0.791667	8.23601	0.00041563	0	148.737	4.50351	4.47537e+11		330.057
44537	0.833333	7.46082	0.000415632	0	153.521	4.51053	4.56837e+11		330.142
44537	0.875	6.8545	0.000415634	0	158.305	4.51754	4.66138e+11		330.227
44537	0.916667	7.07361	0.000415635	0	163.089	4.52456	4.75438e+11		330.312
44537	0.958333	9.25723	0.000415637	0	167.873	4.53158	4.84738e+11		330.397
44538	0	10.7506	0.000415638	0	172.657	4.5386	4.94039e+11		330.482
44538	0.0416667	13.6728	0.000415638	0	177.441	4.54561	5.03339e+11		330.567
44538	0.0833333	16.7599	0.000415638	0	182.225	4.55263	5.12639e+11		330.652
44538	0.125	22.7765	0.000415637	0	187.009	4.55965	5.2194e+11		330.737
44538	0.166667	32.3064	0.000415635	0	191.793	4.56667	5.3124e+11		330.822
44538	0.208333	38.3834	0.000415632	0	196.577	4.57368	5.4054e+11		330.908
44538	0.25	44.0235	0.00041563	0	201.361	4.5807	5.4984e+11		330.993
44538	0.291667	44.1131	0.000415626	0	206.145	4.58772	559140775716		331.078
44538	0.333333	42.925	0.000415622	0	210.929	4.59474	5.68441e+11		331.163
44538	0.375	42.7916	0.000415618	0	215.714	4.60175	5.77741e+11		331.248
44538	0.416667	39.1613	0.000415613	0	220.498	4.60877	5.87042e+11		331.333
44538	0.458333	34.1508	0.000415608	0	225.282	4.61579	5.96342e+11		331.418
44538	0.5	27.1157	0.000415603	0	230.066	4.62281	6.05642e+11		331.503
44538	0.541667	23.0031	0.000415598	0	234.85	4.62982	6.14943e+11		331.588
44538	0.583333	19.9987	0.000415594	0	239.634	4.63684	6.24243e+11		331.673
44538	0.625	22.4226	0.000415589	0	244.418	4.64386	6.33543e+11		331.758
44538	0.666667	21.9755	0.000415586	0	249.202	4.65088	6.42844e+11		331.844
44538	0.708333	15.5411	0.000415583	0	253.986	4.65789	6.52144e+11		331.929
44538	0.75	11.1667	0.000415579	0	258.77	4.66491	6.61444e+11		332.014
44538	0.791667	9.17097	0.000415576	0	263.554	4.67193	6.70745e+11		332.099
44538	0.833333	8.24236	0.000415573	0	268.338	4.67895	6.80045e+11		332.184
44538	0.875	7.45462	0.00041557	0	273.122	4.68596	6.89345e+11		332.269
44538	0.916667	7.08437	0.000415568	0	277.906	4.69298	6.98645e+11		332.354
44538	0.958333	8.42381	0.000415565	1	282.69	4.7	7.07946e+11		332.439
44539	0	10.7462	0.000415563	0	280.142	4.6978	7.07964e+11		332.524
44539	0.0416667	12.5968	0.000415561	0	277.595	4.6956	7.07983e+11		332.609
44539	0.0833333	16.7238	0.00041556	0	275.047	4.69341	7.08001e+11		332.694
44539	0.125	19.1691	0.000415558	0	272.499	4.69121	7.0802e+11		332.78
44539	0.166667	22.7298	0.000415559	0	269.952	4.68901	7.08038e+11		332.865
44539	0.208333	26.3201	0.00041556	0	267.404	4.68681	7.08057e+11		332.95
44539	0.25	29.623	0.000415561	0	264.857	4.68462	7.08075e+11		333.035
44539	0.291667	34.4393	0.000415563	0	262.309	4.68242	7.08094e+11		333.12
44539	0.333333	36.3189	0.000415565	0	259.761	4.68022	7.08112e+11		333.205
44539	0.375	35.2567	0.000415567	0	257.214	4.67802	7.08131e+11		333.29
44539	0.416667	33.7495	0.00041557	0	254.666	4.67582	7.08149e+11		333.375
44539	0.458333	31.0997	0.000415573	0	252.118	4.67363	7.08167e+11		333.46
44539	0.5	26.8984	0.000415576	0	249.571	4.67143	7.08186e+11		333.545
44539	0.541667	19.8187	0.000415578	0	247.023	4.66923	7.08204e+11		333.63
44539	0.583333	17.931	0.00041558	0	244.475	4.66703	7.08223e+11		333.716
44539	0.625	16.7318	0.000415582	0	241.928	4.66484	7.08241e+11		333.801
44539	0.666667	16.3243	0.000415585	0	239.38	4.66264	7.0826e+11		333.886
44539	0.708333	14.4921	0.000415587	0	236.833	4.66044	7.08278e+11		333.971
44539	0.75	12.8742	0.000415589	0	234.285	4.65824	7.08297e+11		334.056
44539	0.791667	9.94958	0.000415592	0	231.737	4.65604	7.08315e+11		334.141
44539	0.833333	8.42341	0.000415595	0	229.19	4.65385	7.08334e+11		334.226
44539	0.875	7.4012	0.000415598	0	226.642	4.65165	7.08352e+11		334.311
44539	0.916667	7.22269	0.000415601	0	224.094	4.64945	7.08371e+11		334.396
44539	0.958333	9.37479	0.000415604	0	221.547	4.64725	7.08389e+11		334.481
44540	0	10.0819	0.000415606	0	218.999	4.64505	7.08408e+11		334.566
44540	0.0416667	14.0135	0.000415609	0	216.451	4.64286	7.08426e+11		334.651
44540	0.0833333	17.769	0.000415612	0	213.904	4.64066	7.08445e+11		334.737
44540	0.125	19.6827	0.000415614	0	211.356	4.63846	7.08463e+11		334.822
44540	0.166667	22.8527	0.000415618	0	208.809	4.63626	7.08481e+11		334.907
44540	0.208333	27.1751	0.000415622	0	206.261	4.63407	7.085e+11		334.992
44540	0.25	35.4283	0.000415626	0	203.713	4.63187	7.08518e+11		335.077
44540	0.291667	42.2208	0.000415632	0	201.166	4.62967	7.08537e+11		335.162
44540	0.333333	41.3871	0.000415638	0	198.618	4.62747	7.08555e+11		335.247
44540	0.375	39.1955	0.000415644	0	196.07	4.62527	7.08574e+11		335.332
44540	0.416667	35.9957	0.00041565	0	193.523	4.62308	7.08592e+11		335.417
44540	0.458333	33.9629	0.000415656	0	190.975	4.62088	7.08611e+11		335.502
44540	0.5	33.5175	0.000415662	0	188.427	4.61868	7.08629e+11		335.587
44540	0.541667	25.9292	0.000415662	0	185.88	4.61648	7.08648e+11		335.673
44540	0.583333	19.9179	0.000415662	0	183.332	4.61429	7.08666e+11		335.758
44540	0.625	19.5698	0.000415663	0	180.785	4.61209	7.08685e+11		335.843
44540	0.666667	17.582	0.000415662	0	178.237	4.60989	7.08703e+11		335.928
44540	0.708333	14.4155	0.00041566	0	175.689	4.60769	7.08722e+11		336.013
44540	0.75	12.5467	0.000415659	0	173.142	4.60549	7.0874e+11		336.098
44540	0.791667	10.315	0.000415661	0	170.594	4.6033	7.08759e+11		336.183
44540	0.833333	7.99376	0.000415662	0	168.046	4.6011	7.08777e+11		336.268
44540	0.875	5.11837	0.000415664	0	165.499	4.5989	7.08796e+11		336.353
44540	0.916667	4.73438	0.000415662	0	162.951	4.5967	7.08814e+11		336.438
44540	0.958333	6.68086	0.000415661	0	160.403	4.59451	7.08832e+11		336.523
44541	0	10.8581	0.000415659	0	157.856	4.59231	7.08851e+11		336.609
44541	0.0416667	12.7046	0.000415655	0	155.308	4.59011	7.08869e+11		336.694
44541	0.0833333	15.433	0.00041565	0	152.76	4.58791	7.08888e+11		336.779
44541	0.125	17.9185	0.000415646	0	150.213	4.58571	7.08906e+11		336.864
44541	0.166667	21.1871	0.000415643	0	147.665	4.58352	7.08925e+11		336.949
44541	0.208333	25.0735	0.00041564	0	145.118	4.58132	7.08943e+11		337.034
44541	0.25	27.9689	0.000415637	0	142.57	4.57912	7.08962e+11		335.997
44541	0.291667	31.8254	0.000415636	0	140.022	4.57692	7.0898e+11		334.96
44541	0.333333	33.8482	0.000415635	0	137.475	4.57473	7.08999e+11		333.923
44541	0.375	30.8299	0.000415635	0	134.927	4.57253	7.09017e+11		332.887
44541	0.416667	27.7643	0.000415634	0	132.379	4.57033	7.09036e+11		331.85
44541	0.458333	25.4926	0.000415632	0	129.832	4.56813	7.09054e+11		330.813
44541	0.5	20.9441	0.000415631	0	127.284	4.56593	7.09073e+11		329.776
44541	0.541667	17.0523	0.000415629	0	124.736	4.56374	7.09091e+11		328.739
44541	0.583333	16.022	0.000415626	0	122.189	4.56154	7.0911e+11		327.702
44541	0.625	16.8196	0.000415624	0	119.641	4.55934	7.09128e+11		326.665
44541	0.666667	15.0965	0.000415621	0	117.094	4.55714	7.09146e+11		325.628
44541	0.708333	11.1282	0.000415618	0	114.546	4.55495	7.09165e+11		324.592
44541	0.75	8.76202	0.000415615	0	111.998	4.55275	7.09183e+11		323.555
44541	0.791667	7.27556	0.000415613	0	109.451	4.55055	7.09202e+11		322.518
44541	0.833333	6.70393	0.000415612	0	106.903	4.54835	7.0922e+11		321.481
44541	0.875	6.99991	0.00041561	0	104.355	4.54615	7.09239e+11		320.444
44541	0.916667	7.10209	0.00041561	0	101.808	4.54396	7.09257e+11		319.407
44541	0.958333	9.35976	0.00041561	0	99.2601	4.54176	7.09276e+11		318.37
44542	0	9.73584	0.00041561	0	96.7125	4.53956	7.09294e+11		317.334
44542	0.0416667	12.7405	0.000415613	0	94.1648	4.53736	7.09313e+11		316.297
44542	0.0833333	16.9443	0.000415616	0	91.6172	4.53516	7.09331e+11		315.26
44542	0.125	20.8901	0.000415619	0	89.0696	4.53297	7.0935e+11		314.223
44542	0.166667	27.4184	0.000415622	0	86.5219	4.53077	7.09368e+11		313.186
44542	0.208333	29.4924	0.000415626	0	83.9743	4.52857	7.09387e+11		312.149
44542	0.25	33.277	0.000415629	0	81.4266	4.52637	7.09405e+11		311.112
44542	0.291667	41.3291	0.000415631	0	78.879	4.52418	7.09424e+11		310.076
44542	0.333333	42.1706	0.000415633	0	76.3314	4.52198	7.09442e+11		309.039
44542	0.375	39.0065	0.000415635	0	73.7837	4.51978	7.09461e+11		308.002
44542	0.416667	36.6646	0.000415637	0	71.2361	4.51758	7.09479e+11		306.965
44542	0.458333	33.5211	0.000415638	0	68.6885	4.51538	7.09497e+11		305.928
44542	0.5	29.7968	0.00041564	0	66.1408	4.51319	7.09516e+11		304.891
44542	0.541667	22.241	0.000415644	0	63.5932	4.51099	7.09534e+11		303.854
44542	0.583333	19.4558	0.000415648	0	61.0455	4.50879	7.09553e+11		302.817
44542	0.625	21.1459	0.000415652	0	58.4979	4.50659	7.09571e+11		301.781
44542	0.666667	20.8814	0.000415659	0	55.9503	4.5044	7.0959e+11		300.744
44542	0.708333	15.2985	0.000415665	0	53.4026	4.5022	7.09608e+11		299.707
44542	0.75	10.7114	0.000415672	2	50.855	4.5	7.09627e+11		298.67
44542	0.791667	8.33309	0.000415677	2	22.5	4.7	1.76735e+12		299.076
44542	0.833333	7.04997	0.000415682	0	26.356	4.72	1.73187e+12		299.483
44542	0.875	6.42156	0.000415687	0	30.212	4.74	1.69639e+12		299.889
44542	0.916667	6.33996	0.000415688	0	34.068	4.76	1.66091e+12		300.295
44542	0.958333	8.25879	0.000415688	0	37.924	4.78	1.62543e+12		300.701
44543	0	10.0757	0.000415689	0	41.78	4.8	1.58994e+12		301.108
44543	0.0416667	11.2145	0.00041569	0	45.636	4.82	1.55446e+12		301.514
44543	0.0833333	15.2349	0.000415691	0	49.492	4.84	1.51898e+12		301.92
44543	0.125	21.5621	0.000415692	0	53.348	4.86	1.4835e+12		302.326
44543	0.166667	29.5238	0.000415694	0	57.204	4.88	1.44802e+12		302.733
44543	0.208333	35.5102	0.000415697	1	61.06	4.9	1.41254e+12		303.139
44543	0.25	40.0027	0.000415699	0	61.6662	4.875	1.34643e+12		303.545
44543	0.291667	41.1466	0.000415694	0	62.2725	4.85	1.28032e+12		303.951
44543	0.333333	43.1239	0.00041569	0	62.8787	4.825	1.21421e+12		304.358
44543	0.375	43.7408	0.000415685	0	63.485	4.8	1.14811e+12		304.764
44543	0.416667	37.7953	0.000415676	0	64.0913	4.775	1.082e+12		305.17
44543	0.458333	38.3788	0.000415667	0	64.6975	4.75	1.01589e+12		305.576
44543	0.5	26.844	0.000415658	0	65.3037	4.725	9.49783e+11		305.983
44543	0.541667	17.2553	0.000415653	0	65.91	4.7	8.83675e+11		306.389
44543	0.583333	15.54	0.000415648	0	66.5162	4.675	8.17568e+11		306.795
44543	0.625	15.5082	0.000415643	0	67.1225	4.65	7.5146e+11		307.201
44543	0.666667	13.3334	0.000415643	0	67.7288	4.625	6.85352e+11		307.608
44543	0.708333	12.0329	0.000415644	0	68.335	4.6	6.19244e+11		308.014
44543	0.75	10.3516	0.000415644	0	68.9412	4.575	5.53137e+11		308.371
44543	0.791667	8.68819	0.000415645	0	69.5475	4.55	4.87029e+11		308.728
44543	0.833333	7.557	0.000415646	0	70.1538	4.525	4.20921e+11		309.085
44543	0.875	6.67975	0.000415647	1	70.76	4.5	3.54813e+11		309.441
44543	0.916667	5.90243	0.000415647	0	62.0087	4.50417	8.93432e+11		309.798
44543	0.958333	7.51679	0.000415647	0	53.2575	4.50833	1.43205e+12		310.155
44544	0	10.1283	0.000415647	0	44.5063	4.5125	1.97067e+12		310.512
44544	0.0416667	12.5285	0.000415643	0	35.755	4.51667	2.50929e+12		310.869
44544	0.0833333	16.6435	0.000415639	0	27.0038	4.52083	3.0479e+12		311.226
44544	0.125	20.0483	0.000415635	4	18.2525	4.525	3.58652e+12		311.583
44544	0.166667	24.338	0.000415629	3	10	4.43333	8.57191e+11		311.94
44544	0.208333	28.6756	0.000415623	1	10	5	1.99526e+12		312.296
44544	0.25	32.3478	0.000415616	0	10	4.8	1.24822e+12		312.653
44544	0.291667	36.4024	0.000415614	1	10	4.6	5.01187e+11		313.01
44544	0.333333	36.6201	0.000415611	0	10	4.55714	4.54993e+11		313.367
44544	0.375	37.0921	0.000415608	0	10	4.51429	4.08799e+11		313.724
44544	0.416667	35.3546	0.000415608	0	10	4.47143	3.62605e+11		314.081
44544	0.458333	28.621	0.000415607	0	10	4.42857	3.1641e+11		314.438
44544	0.5	22.1468	0.000415606	0	10	4.38571	2.70216e+11		314.794
44544	0.541667	17.6668	0.000415607	0	10	4.34286	2.24022e+11		315.151
44544	0.583333	15.7082	0.000415608	1	10	4.3	1.77828e+11		315.508
44544	0.625	15.1484	0.000415608	0	28.005	4.3	1.77828e+11		315.865
44544	0.666667	13.3364	0.000415616	1	46.01	4.3	1.77828e+11		316.222
44544	0.708333	11.9212	0.000415624	0	44.892	4.4	3.42262e+11		316.579
44544	0.75	11.0753	0.000415632	0	43.774	4.5	5.06697e+11		316.936
44544	0.791667	9.29097	0.000415646	0	42.656	4.6	6.71131e+11		317.293
44544	0.833333	7.86041	0.000415659	0	41.538	4.7	8.35566e+11		317.649
44544	0.875	7.83412	0.000415672	1	40.42	4.8	1000000000000		318.006
44544	0.916667	7.32098	0.000415685	1	10	4.9	1.41254e+12		318.363
44544	0.958333	9.47781	0.000415699	0	10	4.82	1.20099e+12		318.72
44545	0	11.4107	0.000415712	0	10	4.74	9.89448e+11		319.077
44545	0.0416667	14.4682	0.000415727	0	10	4.66	7.77903e+11		319.434
44545	0.0833333	18.8697	0.000415743	0	10	4.58	5.66358e+11		319.791
44545	0.125	23.2626	0.000415758	1	10	4.5	3.54813e+11		320.147
44545	0.166667	27.9872	0.000415775	2	10	4.55	1.53843e+12		320.504
44545	0.208333	31.5492	0.000415791	0	10	4.58	1.37233e+12		320.861
44545	0.25	35.3272	0.000415808	0	10	4.61	1.20624e+12		321.218
44545	0.291667	41.2857	0.000415821	0	10	4.64	1.04014e+12		321.575
44545	0.333333	42.536	0.000415835	0	10	4.67	8.74043e+11		321.932
44545	0.375	43.7518	0.000415849	1	10	4.7	7.07946e+11		322.289
44545	0.416667	40.3254	0.000415859	0	10	4.67143	6.57498e+11		322.646
44545	0.458333	32.1964	0.000415869	0	10	4.64286	6.07051e+11		323.002
44545	0.5	25.5266	0.00041588	0	10	4.61429	5.56603e+11		323.359
44545	0.541667	22.4507	0.000415887	0	10	4.58571	5.06156e+11		323.716
44545	0.583333	22.4441	0.000415895	0	10	4.55714	4.55708e+11		324.073
44545	0.625	24.2358	0.000415903	0	10	4.52857	4.05261e+11		324.43
44545	0.666667	20.2968	0.000415915	1	10	4.5	3.54813e+11		324.787
44545	0.708333	17.3929	0.000415927	1	10	4.5	3.54813e+11		325.144
44545	0.75	14.7147	0.000415939	0	10	4.54	4.2544e+11		327.037
44545	0.791667	11.6778	0.00041595	0	10	4.58	4.96066e+11		328.931
44545	0.833333	10.3989	0.000415961	0	10	4.62	5.66693e+11		330.825
44545	0.875	9.85107	0.000415973	0	10	4.66	6.37319e+11		332.719
44545	0.916667	8.49206	0.000415976	1	10	4.7	7.07946e+11		334.613
44545	0.958333	10.3824	0.000415979	1	27.21	4.8	1000000000000		336.507
44546	0	14.9802	0.000415982	0	37.6071	4.80714	1.02947e+12		338.401
44546	0.0416667	19.9958	0.000415982	0	48.0043	4.81429	1.05893e+12		340.295
44546	0.0833333	24.0631	0.000415983	0	58.4014	4.82143	1.0884e+12		342.188
44546	0.125	26.7714	0.000415984	0	68.7986	4.82857	1.11787e+12		344.082
44546	0.166667	30.789	0.000415986	0	79.1957	4.83571	1.14733e+12		345.976
44546	0.208333	34.4306	0.000415987	0	89.5929	4.84286	1.1768e+12		347.87
44546	0.25	37.0611	0.000415989	0	99.99	4.85	1.20627e+12		346.134
44546	0.291667	43.2516	0.000415986	0	110.387	4.85714	1.23574e+12		344.397
44546	0.333333	42.8609	0.000415983	0	120.784	4.86429	1.2652e+12		342.661
44546	0.375	40.5952	0.00041598	0	131.181	4.87143	1.29467e+12		340.924
44546	0.416667	36.4719	0.00041598	0	141.579	4.87857	1.32414e+12		339.188
44546	0.458333	30.738	0.00041598	0	151.976	4.88571	1.3536e+12		337.451
44546	0.5	23.9443	0.000415979	0	162.373	4.89286	1.38307e+12		335.714
44546	0.541667	19.1761	0.000415981	1	172.77	4.9	1.41254e+12		333.978
44546	0.583333	17.1058	0.000415982	0	168.371	4.8973	1.40139e+12		332.241
44546	0.625	16.6376	0.000415983	0	163.972	4.89459	1.39024e+12		330.505
44546	0.666667	13.6814	0.000415988	0	159.572	4.89189	1.37909e+12		328.769
44546	0.708333	11.3323	0.000415993	0	155.173	4.88919	1.36794e+12		327.032
44546	0.75	9.97068	0.000415999	0	150.774	4.88649	1.35679e+12		327.033
44546	0.791667	9.21689	0.000416	0	146.375	4.88378	1.34564e+12		327.034
44546	0.833333	7.84522	0.000416001	0	141.976	4.88108	1.33449e+12		327.035
44546	0.875	7.95237	0.000416003	0	137.576	4.87838	1.32334e+12		327.036
44546	0.916667	7.58889	0.000415999	0	133.177	4.87568	1.31219e+12		327.037
44546	0.958333	10.1884	0.000415994	0	128.778	4.87297	1.30104e+12		327.038
44547	0	11.3937	0.00041599	0	124.379	4.87027	1.28989e+12		327.039
44547	0.0416667	17.6589	0.000415984	0	119.98	4.86757	1.27874e+12		327.04
44547	0.0833333	24.529	0.000415979	0	115.581	4.86486	1.26759e+12		327.041
44547	0.125	31.1728	0.000415973	0	111.181	4.86216	1.25644e+12		327.042
44547	0.166667	37.8504	0.000415968	0	106.782	4.85946	1.24529e+12		327.043
44547	0.208333	41.4388	0.000415963	0	102.383	4.85676	1.23414e+12		327.044
44547	0.25	49.6653	0.000415958	0	97.9838	4.85405	1.22299e+12		327.045
44547	0.291667	52.2272	0.000415951	0	93.5846	4.85135	1.21184e+12		327.046
44547	0.333333	50.1174	0.000415945	0	89.1854	4.84865	1.20069e+12		327.047
44547	0.375	46.4094	0.000415938	0	84.7862	4.84595	1.18954e+12		327.048
44547	0.416667	40.5211	0.000415929	0	80.387	4.84324	1.17839e+12		327.049
44547	0.458333	37.5136	0.000415919	0	75.9878	4.84054	1.16724e+12		327.05
44547	0.5	33.4295	0.00041591	0	71.5886	4.83784	1.1561e+12		327.051
44547	0.541667	27.4072	0.000415901	0	67.1895	4.83514	1.14495e+12		327.052
44547	0.583333	26.1121	0.000415893	0	62.7903	4.83243	1.1338e+12		327.053
44547	0.625	24.3483	0.000415884	0	58.3911	4.82973	1122646297050		327.054
44547	0.666667	20.3866	0.000415883	0	53.9919	4.82703	1.1115e+12		327.055
44547	0.708333	18.0699	0.000415882	0	49.5927	4.82432	1.10035e+12		327.056
44547	0.75	16.1446	0.000415881	0	45.1935	4.82162	1.0892e+12		327.057
44547	0.791667	12.4086	0.000415884	0	40.7943	4.81892	1.07805e+12		327.058
44547	0.833333	6.68062	0.000415887	0	36.3951	4.81622	1.0669e+12		327.059
44547	0.875	6.00694	0.00041589	0	31.9959	4.81351	1.05575e+12		327.06
44547	0.916667	5.73016	0.000415892	0	27.5968	4.81081	1.0446e+12		327.061
44547	0.958333	9.34781	0.000415894	0	23.1976	4.80811	1.03345e+12		327.062
44548	0	13.3739	0.000415897	0	18.7984	4.80541	1.0223e+12		327.063
44548	0.0416667	19.7963	0.000415896	0	14.3992	4.8027	1.01115e+12		327.064
44548	0.0833333	26.4091	0.000415896	1	10	4.8	1000000000000		327.065
44548	0.125	32.9573	0.000415896	0	10	4.78462	9.6163e+11		327.066
44548	0.166667	40.6873	0.000415898	0	10	4.76923	9.2326e+11		327.067
44548	0.208333	46.3925	0.000415901	0	10	4.75385	8.84889e+11		327.068
44548	0.25	51.2729	0.000415903	0	10	4.73846	8.46519e+11		327.069
44548	0.291667	51.4047	0.000415909	0	10	4.72308	8.08149e+11		327.07
44548	0.333333	52.0052	0.000415915	0	10	4.70769	7.69779e+11		327.071
44548	0.375	52.9725	0.000415922	0	10	4.69231	7.31409e+11		327.072
44548	0.416667	47.9931	0.000415924	0	10	4.67692	6.93038e+11		327.073
44548	0.458333	42.3377	0.000415925	0	10	4.66154	6.54668e+11		327.074
44548	0.5	34.4391	0.000415927	0	10	4.64615	6.16298e+11		327.075
44548	0.541667	25.464	0.000415924	0	10	4.63077	5.77928e+11		327.076
44548	0.583333	25.4916	0.000415921	0	10	4.61538	5.39557e+11		327.077
44548	0.625	24.4303	0.000415918	1	10	4.6	5.01187e+11		327.078
44548	0.666667	20.7785	0.000415918	0	13.69	4.575	4.77731e+11		327.079
44548	0.708333	19.1733	0.000415918	0	17.38	4.55	4.54275e+11		327.08
44548	0.75	15.6931	0.000415917	0	21.07	4.525	4.30819e+11		327.081
44548	0.791667	12.2775	0.000415923	0	24.76	4.5	4.07364e+11		327.082
44548	0.833333	10.0374	0.000415928	0	28.45	4.475	3.83908e+11		327.083
44548	0.875	9.42952	0.000415934	0	32.14	4.45	3.60452e+11		327.084
44548	0.916667	8.17657	0.000415941	0	35.83	4.425	3.36996e+11		327.085
44548	0.958333	11.2709	0.000415947	0	39.52	4.4	3.1354e+11		327.086
44549	0	17.776	0.000415954	0	43.21	4.375	2.90084e+11		327.087
44549	0.0416667	22.4293	0.000415959	0	46.9	4.35	2.66628e+11		327.088
44549	0.0833333	27.4025	0.000415964	0	50.59	4.325	2.43172e+11		327.089
44549	0.125	34.5959	0.000415969	0	54.28	4.3	2.19716e+11		327.09
44549	0.166667	40.1653	0.000415971	0	57.97	4.275	1.9626e+11		327.091
44549	0.208333	43.7854	0.000415973	0	61.66	4.25	1.72804e+11		327.092
44549	0.25	49.4438	0.000415975	0	65.35	4.225	1.49348e+11		327.093
44549	0.291667	52.3971	0.000415974	1	69.04	4.2	1.25893e+11		327.094
44549	0.333333	54.2791	0.000415973	0	61.8925	4.25	1.72804e+11		327.095
44549	0.375	53.2434	0.000415972	0	54.745	4.3	2.19716e+11		327.096
44549	0.416667	49.3791	0.000415969	0	47.5975	4.35	2.66628e+11		327.097
44549	0.458333	44.4049	0.000415965	0	40.45	4.4	3.1354e+11		327.099
44549	0.5	36.5613	0.000415962	0	33.3025	4.45	3.60452e+11		327.1
44549	0.541667	28.1449	0.000415956	0	26.155	4.5	4.07364e+11		327.101
44549	0.583333	26.3524	0.000415951	0	19.0075	4.55	4.54275e+11		327.102
44549	0.625	24.8034	0.000415945	1	11.86	4.6	5.01187e+11		327.103
44549	0.666667	21.5854	0.000415942	0	24.8782	4.58182	4.7846e+11		327.104
44549	0.708333	19.6445	0.000415938	0	37.8964	4.56364	4.55733e+11		327.105
44549	0.75	15.1284	0.000415935	0	50.9145	4.54545	4.33006e+11		326.698
44549	0.791667	12.7717	0.000415939	0	63.9327	4.52727	4.10279e+11		326.292
44549	0.833333	10.1433	0.000415942	0	76.9509	4.50909	3.87552e+11		325.886
44549	0.875	9.83637	0.000415945	0	89.9691	4.49091	3.64824e+11		325.48
44549	0.916667	8.48088	0.000415955	0	102.987	4.47273	3.42097e+11		325.074
44549	0.958333	13.2188	0.000415964	0	116.005	4.45455	3.1937e+11		324.667
44550	0	16.7184	0.000415974	0	129.024	4.43636	2.96643e+11		324.261
44550	0.0416667	25.4599	0.000415989	0	142.042	4.41818	2.73916e+11		323.855
44550	0.0833333	32.5713	0.000416004	1	155.06	4.4	2.51189e+11		323.449
44550	0.125	32.2555	0.000416019	0	151.974	4.40638	2.60907e+11		323.043
44550	0.166667	36.5207	0.000416041	0	148.887	4.41277	2.70625e+11		322.636
44550	0.208333	44.0702	0.000416064	0	145.801	4.41915	2.80343e+11		322.23
44550	0.25	56.003	0.000416086	0	142.714	4.42553	2.90062e+11		321.824
44550	0.291667	59.6656	0.00041611	0	139.628	4.43191	2.9978e+11		321.418
44550	0.333333	52.9702	0.000416134	0	136.542	4.4383	3.09498e+11		321.012
44550	0.375	48.2614	0.000416158	0	133.455	4.44468	3.19216e+11		320.605
44550	0.416667	41.125	0.000416172	0	130.369	4.45106	3.28935e+11		320.199
44550	0.458333	32.8438	0.000416186	0	127.283	4.45745	3.38653e+11		319.793
44550	0.5	24.9356	0.0004162	0	124.196	4.46383	3.48371e+11		319.387
44550	0.541667	21.6231	0.000416198	0	121.11	4.47021	3.58089e+11		318.981
44550	0.583333	20.9171	0.000416196	0	118.023	4.4766	3.67807e+11		318.574
44550	0.625	19.6321	0.000416194	0	114.937	4.48298	3.77526e+11		318.168
44550	0.666667	17.5824	0.000416183	0	111.851	4.48936	3.87244e+11		317.762
44550	0.708333	17.0303	0.000416173	0	108.764	4.49574	3.96962e+11		317.356
44550	0.75	14.5447	0.000416162	0	105.678	4.50213	4.0668e+11		318.147
44550	0.791667	13.2767	0.000416148	0	102.591	4.50851	4.16399e+11		318.938
44550	0.833333	12.3227	0.000416134	0	99.5051	4.51489	4.26117e+11		319.729
44550	0.875	10.4281	0.000416119	0	96.4187	4.52128	4.35835e+11		320.52
44550	0.916667	7.95607	0.000416105	0	93.3323	4.52766	4.45553e+11		321.31
44550	0.958333	10.7919	0.000416092	0	90.246	4.53404	4.55272e+11		322.101
44551	0	15.4413	0.000416078	0	87.1596	4.54043	4.6499e+11		322.892
44551	0.0416667	18.7139	0.000416066	0	84.0732	4.54681	4.74708e+11		323.683
44551	0.0833333	23.489	0.000416055	0	80.9868	4.55319	4.84426e+11		324.474
44551	0.125	29.4267	0.000416043	0	77.9004	4.55957	4.94145e+11		325.265
44551	0.166667	36.3135	0.000416036	0	74.814	4.56596	5.03863e+11		326.056
44551	0.208333	42.4829	0.000416028	0	71.7277	4.57234	5.13581e+11		326.847
44551	0.25	49.0721	0.00041602	0	68.6413	4.57872	5.23299e+11		327.638
44551	0.291667	51.795	0.000416013	0	65.5549	4.58511	5.33018e+11		328.429
44551	0.333333	47.5	0.000416006	0	62.4685	4.59149	5.42736e+11		329.22
44551	0.375	43.8774	0.000415998	0	59.3821	4.59787	5.52454e+11		330.011
44551	0.416667	41.8064	0.000415995	0	56.2957	4.60426	5.62172e+11		330.802
44551	0.458333	36.0674	0.000415992	0	53.2094	4.61064	5.7189e+11		331.592
44551	0.5	29.5823	0.000415989	0	50.123	4.61702	5.81609e+11		332.383
44551	0.541667	26.4756	0.00041599	0	47.0366	4.6234	5.91327e+11		333.174
44551	0.583333	26.4347	0.00041599	0	43.9502	4.62979	6.01045e+11		333.965
44551	0.625	24.6686	0.000415991	0	40.8638	4.63617	6.10763e+11		334.756
44551	0.666667	20.7188	0.000415996	0	37.7774	4.64255	6.20482e+11		335.547
44551	0.708333	19.5449	0.000416	0	34.6911	4.64894	6.302e+11		336.338
44551	0.75	17.0551	0.000416005	0	31.6047	4.65532	6.39918e+11		336.075
44551	0.791667	14.0418	0.000416004	0	28.5183	4.6617	6.49636e+11		335.813
44551	0.833333	12.0113	0.000416003	0	25.4319	4.66809	6.59355e+11		335.55
44551	0.875	11.0408	0.000416002	0	22.3455	4.67447	6.69073e+11		335.288
44551	0.916667	9.79452	0.000415998	0	19.2591	4.68085	6.78791e+11		335.025
44551	0.958333	14.0779	0.000415993	0	16.1728	4.68723	6.88509e+11		334.762
44552	0	18.8726	0.000415989	0	13.0864	4.69362	6.98228e+11		334.5
44552	0.0416667	24.9842	0.000415987	1	10	4.7	7.07946e+11		334.237
44552	0.0833333	31.4287	0.000415985	1	10	4.6	5.01187e+11		333.975
44552	0.125	37.6538	0.000415983	0	10	4.59	4.8655e+11		333.712
44552	0.166667	41.5551	0.000415985	0	10	4.58	4.71912e+11		333.449
44552	0.208333	46.1521	0.000415987	0	10	4.57	4.57275e+11		333.187
44552	0.25	53.5029	0.000415989	0	10	4.56	4.42638e+11		332.924
44552	0.291667	58.405	0.000415993	0	10	4.55	4.28e+11		332.661
44552	0.333333	57.171	0.000415997	0	10	4.54	4.13363e+11		332.399
44552	0.375	56.9398	0.000416001	0	10	4.53	3.98726e+11		332.136
44552	0.416667	51.6525	0.000416006	0	10	4.52	3.84088e+11		331.874
44552	0.458333	46.4185	0.000416011	0	10	4.51	3.69451e+11		331.611
44552	0.5	37.8737	0.000416017	1	10	4.5	3.54813e+11		331.348
44552	0.541667	31.8624	0.000416021	0	11.3889	4.5	3.54813e+11		331.086
44552	0.583333	28.9427	0.000416026	0	12.7778	4.5	3.54813e+11		330.823
44552	0.625	26.5013	0.000416031	0	14.1667	4.5	3.54813e+11		330.561
44552	0.666667	22.8107	0.000416038	0	15.5556	4.5	3.54813e+11		330.298
44552	0.708333	19.4061	0.000416045	0	16.9444	4.5	3.54813e+11		330.035
44552	0.75	17.8144	0.000416052	0	18.3333	4.5	3.54813e+11		329.773
44552	0.791667	15.5274	0.000416057	0	19.7222	4.5	3.54813e+11		329.51
44552	0.833333	13.0759	0.000416061	0	21.1111	4.5	3.54813e+11		329.248
44552	0.875	11.2603	0.000416065	0	22.5	4.5	3.54813e+11		328.985
44552	0.916667	9.78214	0.000416065	0	23.8889	4.5	3.54813e+11		328.722
44552	0.958333	13.9384	0.000416065	0	25.2778	4.5	3.54813e+11		328.46
44553	0	18.0027	0.000416065	0	26.6667	4.5	3.54813e+11		328.197
44553	0.0416667	22.3958	0.000416061	0	28.0556	4.5	3.54813e+11		327.935
44553	0.0833333	26.3249	0.000416058	0	29.4444	4.5	3.54813e+11		327.672
44553	0.125	32.3259	0.000416054	0	30.8333	4.5	3.54813e+11		327.409
44553	0.166667	39.2677	0.000416049	0	32.2222	4.5	3.54813e+11		327.147
44553	0.208333	43.9153	0.000416044	0	33.6111	4.5	3.54813e+11		326.884
44553	0.25	50.4844	0.000416039	1	35	4.5	3.54813e+11		326.622
44553	0.291667	52.5246	0.000416034	0	36.0724	4.5	3.54813e+11		326.359
44553	0.333333	49.1441	0.00041603	0	37.1449	4.5	3.54813e+11		326.096
44553	0.375	51.025	0.000416025	0	38.2173	4.5	3.54813e+11		325.834
44553	0.416667	49.4947	0.000416021	0	39.2898	4.5	3.54813e+11		325.571
44553	0.458333	47.8718	0.000416018	0	40.3622	4.5	3.54813e+11		325.308
44553	0.5	38.1472	0.000416014	0	41.4346	4.5	3.54813e+11		325.046
44553	0.541667	30.9708	0.00041601	0	42.5071	4.5	3.54813e+11		324.783
44553	0.583333	32.6379	0.000416006	0	43.5795	4.5	3.54813e+11		324.521
44553	0.625	31.4355	0.000416001	0	44.652	4.5	3.54813e+11		324.258
44553	0.666667	23.8074	0.000415999	0	45.7244	4.5	3.54813e+11		323.995
44553	0.708333	15.4054	0.000415997	0	46.7968	4.5	3.54813e+11		323.733
44553	0.75	12.1023	0.000415994	0	47.8693	4.5	3.54813e+11		323.47
44553	0.791667	10.6806	0.000415991	0	48.9417	4.5	3.54813e+11		323.208
44553	0.833333	9.73714	0.000415987	0	50.0141	4.5	3.54813e+11		322.945
44553	0.875	9.46979	0.000415983	0	51.0866	4.5	3.54813e+11		322.682
44553	0.916667	7.92567	0.000415979	0	52.159	4.5	3.54813e+11		322.42
44553	0.958333	11.9745	0.000415974	0	53.2315	4.5	3.54813e+11		322.157
44554	0	15.3327	0.00041597	0	54.3039	4.5	3.54813e+11		321.895
44554	0.0416667	19.487	0.000415968	0	55.3763	4.5	3.54813e+11		321.632
44554	0.0833333	23.7789	0.000415965	0	56.4488	4.5	3.54813e+11		321.369
44554	0.125	31.9699	0.000415963	0	57.5212	4.5	3.54813e+11		321.107
44554	0.166667	36.9321	0.000415964	0	58.5937	4.5	3.54813e+11		320.844
44554	0.208333	42.0348	0.000415964	0	59.6661	4.5	3.54813e+11		320.582
44554	0.25	52.8527	0.000415964	0	60.7385	4.5	3.54813e+11		320.319
44554	0.291667	56.6264	0.000415964	0	61.811	4.5	3.54813e+11		320.056
44554	0.333333	60.8711	0.000415964	0	62.8834	4.5	3.54813e+11		319.794
44554	0.375	57.6683	0.000415964	0	63.9559	4.5	3.54813e+11		319.531
44554	0.416667	54.1494	0.000415964	0	65.0283	4.5	3.54813e+11		319.269
44554	0.458333	49.9813	0.000415964	0	66.1007	4.5	3.54813e+11		319.006
44554	0.5	35.8916	0.000415964	0	67.1732	4.5	3.54813e+11		318.743
44554	0.541667	27.4166	0.000415963	0	68.2456	4.5	3.54813e+11		318.481
44554	0.583333	22.4117	0.000415963	0	69.318	4.5	3.54813e+11		318.218
44554	0.625	21.0195	0.000415962	0	70.3905	4.5	3.54813e+11		317.955
44554	0.666667	18.2524	0.00041596	0	71.4629	4.5	3.54813e+11		317.693
44554	0.708333	14.4874	0.000415959	0	72.5354	4.5	3.54813e+11		317.43
44554	0.75	12.2903	0.000415957	0	73.6078	4.5	3.54813e+11		317.168
44554	0.791667	11.3129	0.000415953	0	74.6802	4.5	3.54813e+11		316.905
44554	0.833333	10.821	0.000415949	0	75.7527	4.5	3.54813e+11		316.642
44554	0.875	10.227	0.000415945	0	76.8251	4.5	3.54813e+11		316.38
44554	0.916667	9.02619	0.000415941	0	77.8976	4.5	3.54813e+11		316.117
44554	0.958333	12.62	0.000415936	0	78.97	4.5	3.54813e+11		315.855
44555	0	16.6938	0.000415932	0	80.0424	4.5	3.54813e+11		315.592
44555	0.0416667	23.8668	0.000415928	0	81.1149	4.5	3.54813e+11		315.329
44555	0.0833333	30.3371	0.000415924	0	82.1873	4.5	3.54813e+11		315.067
44555	0.125	35.8793	0.000415921	0	83.2598	4.5	3.54813e+11		314.804
44555	0.166667	40.6484	0.00041592	0	84.3322	4.5	3.54813e+11		314.542
44555	0.208333	47.4956	0.000415919	0	85.4046	4.5	3.54813e+11		314.279
44555	0.25	54.161	0.000415918	0	86.4771	4.5	3.54813e+11		314.016
44555	0.291667	56.4338	0.00041592	0	87.5495	4.5	3.54813e+11		313.754
44555	0.333333	57.9066	0.000415921	0	88.622	4.5	3.54813e+11		313.491
44555	0.375	53.0921	0.000415922	0	89.6944	4.5	3.54813e+11		313.229
44555	0.416667	51.0276	0.000415924	0	90.7668	4.5	3.54813e+11		312.966
44555	0.458333	47.4447	0.000415926	0	91.8393	4.5	3.54813e+11		312.703
44555	0.5	37.5254	0.000415927	0	92.9117	4.5	3.54813e+11		312.441
44555	0.541667	31.1565	0.000415928	0	93.9841	4.5	3.54813e+11		312.178
44555	0.583333	27.2295	0.000415929	0	95.0566	4.5	3.54813e+11		311.916
44555	0.625	27.0029	0.00041593	0	96.129	4.5	3.54813e+11		311.653
44555	0.666667	24.2621	0.000415931	0	97.2015	4.5	3.54813e+11		311.39
44555	0.708333	21.5365	0.000415932	0	98.2739	4.5	3.54813e+11		311.128
44555	0.75	18.0838	0.000415934	0	99.3463	4.5	3.54813e+11		311.091
44555	0.791667	17.3978	0.000415936	0	100.419	4.5	3.54813e+11		311.055
44555	0.833333	16.4586	0.000415939	0	101.491	4.5	3.54813e+11		311.018
44555	0.875	13.1453	0.000415942	0	102.564	4.5	3.54813e+11		310.981
44555	0.916667	10.5775	0.000415943	0	103.636	4.5	3.54813e+11		310.945
44555	0.958333	14.0412	0.000415945	0	104.709	4.5	3.54813e+11		310.908
44556	0	17.6788	0.000415946	0	105.781	4.5	3.54813e+11		310.872
44556	0.0416667	24.7937	0.000415944	0	106.853	4.5	3.54813e+11		310.835
44556	0.0833333	31.5067	0.000415941	0	107.926	4.5	3.54813e+11		310.799
44556	0.125	38.0309	0.000415939	0	108.998	4.5	3.54813e+11		310.762
44556	0.166667	43.0216	0.000415935	0	110.071	4.5	3.54813e+11		310.725
44556	0.208333	48.9185	0.000415932	0	111.143	4.5	3.54813e+11		310.689
44556	0.25	59.8039	0.000415928	0	112.216	4.5	3.54813e+11		310.652
[truncated: 113 more rows]
