# Supplementary material for: Ionospheric TEC anomalies analysis and prediction during six volcanic eruptions using a Hybrid ML-DL model and comparison with the AR/MLR Models
Source: PLoS One. 2026 Jul 24;21(7):e0354386. doi: 10.1371/journal.pone.0354386 (PMC13399517; doi:10.1371/journal.pone.0354386)
Supplement: S1 File — (ZIP) [file pone.0354386.s001.zip › dataset/mt.sinabung.xlsx]

## Sheet: Sheet1
Date	Time (UTC)	TEC (TECU)	CO2_EMISSION	SESIMIC_COUNT	AVG_DEPTH	AVG_MAG	Sesimic_energy	So2_emission	Surface_Thermal_data
42430	0	13.4353	0.000726763	0	32.698	4.01	6.53131e+10	0.00108748	336.664
42430	0.0416667	17.6344	0.000694003	0	35.22	4	6.30957e+10	0.00108731	335.698
42430	0.0833333	23.3401	0.000661244	0	37.742	3.99	6.09537e+10	0.00108713	334.732
42430	0.125	27.521	0.000628485	0	40.264	3.98	5.88844e+10	0.00108695	333.766
42430	0.166667	32.1354	0.000621852	0	42.786	3.97	5.68853e+10	0.00108677	332.8
42430	0.208333	38.7711	0.000615219	0	45.308	3.96	5.49541e+10	0.00108659	331.834
42430	0.25	42.6631	0.000608587	0	47.83	3.95	5.30884e+10	0.00108641	330.868
42430	0.291667	53.5139	0.000606714	0	50.352	3.94	5.12861e+10	0.00108624	329.902
42430	0.333333	61.5019	0.000604841	0	52.874	3.93	4.9545e+10	0.00108606	328.936
42430	0.375	63.5331	0.000602969	0	55.396	3.92	4.7863e+10	0.00108588	327.97
42430	0.416667	65.6603	0.000613008	1	57.918	3.91	4.62381e+10	0.0010857	327.004
42430	0.458333	58.3507	0.000623048	0	56.6866	3.90889	4.6061e+10	0.00108552	326.038
42430	0.5	55.4392	0.000633088	0	51.7017	3.91667	4.73151e+10	0.00108535	325.072
42430	0.541667	50.6331	0.000650936	0	42.9633	3.93333	5.01187e+10	0.00108517	324.106
42430	0.583333	43.4582	0.000668785	0	34.225	3.95	5.30884e+10	0.00108499	323.14
42430	0.625	43.7814	0.000686634	0	25.4867	3.96667	5.62341e+10	0.00108481	322.174
42430	0.666667	38.4011	0.00070462	1	16.7483	3.98333	5.95662e+10	0.00108463	321.208
42430	0.708333	28.4771	0.000722606	0	11.9224	4.00185	6.35006e+10	0.00108446	320.242
42430	0.75	21.5135	0.000740593	0	11.0089	4.02222	6.81292e+10	0.00108428	319.276
42430	0.791667	16.9582	0.00075181	0	14.0078	4.04444	7.35642e+10	0.0010841	318.31
42430	0.833333	17.0716	0.000763028	0	17.0067	4.06667	7.94328e+10	0.00107662	317.344
42430	0.875	14.381	0.000774246	0	20.0056	4.08889	8.57696e+10	0.00109301	316.378
42430	0.916667	11.6307	0.000788948	0	23.0044	4.11111	9.26119e+10	0.00109283	315.412
42430	0.958333	12.5835	0.000803651	0	26.0033	4.13333	100000000000	0.00109265	314.446
42431	0	12.1794	0.000818354	0	29.0022	4.15556	1.07978e+11	0.00109247	313.48
42431	0.0416667	13.0828	0.000761732	1	32.0011	4.17778	1.16591e+11	0.00109229	314.206
42431	0.0833333	21.7226	0.00070511	0	36.8884	4.25259	1.50969e+11	0.00109211	314.933
42431	0.125	30.1318	0.000648488	0	43.664	4.38	2.34423e+11	0.00109194	315.659
42431	0.166667	38.7456	0.000639115	0	52.328	4.56	4.36516e+11	0.00109176	316.385
42431	0.208333	43.0225	0.000629741	0	60.992	4.74	8.12831e+11	0.00109158	317.112
42431	0.25	47.2959	0.000620368	1	69.656	4.92	1.51356e+12	0.0010914	317.838
42431	0.291667	59.242	0.000610178	0	72.4142	5.19	3.84592e+12	0.00109122	318.564
42431	0.333333	64.5404	0.000599989	0	69.2667	5.55	1.33352e+13	0.00109105	319.291
42431	0.375	62.7433	0.000589799	0	60.2133	6	6.30957e+13	0.00109087	320.017
42431	0.416667	64.1991	0.000605163	0	51.16	6.45	298538261891794	0.00109069	320.744
42431	0.458333	61.0323	0.000620527	0	42.1067	6.9	1412537544622740	0.00109051	321.47
42431	0.5	57.3441	0.000635891	1	33.0533	7.35	6683439175686130	0.00109033	322.196
42431	0.541667	51.4646	0.000650415	1	22.3511	6.58333	473151258961481	0.00109016	322.923
42431	0.583333	45.1569	0.000664939	0	15.055	5.75	2.66073e+13	0.00108998	323.649
42431	0.625	41.513	0.000679463	1	11.165	4.85	1.1885e+12	0.0010898	324.375
42431	0.666667	28.9362	0.000694198	1	12.6017	4.75	8.41395e+11	0.00108962	325.102
42431	0.708333	21.4965	0.000708932	0	15.8939	4.56667	4.46684e+11	0.00108944	325.828
42431	0.75	13.9365	0.000723667	0	21.0417	4.3	1.77828e+11	0.00108926	326.554
42431	0.791667	10.6804	0.000740248	2	27.7733	4.3	1.77828e+11	0.00108909	327.281
42431	0.833333	9.31226	0.00075683	0	30.6274	4.34333	2.06538e+11	0.00108891	328.007
42431	0.875	7.23583	0.000773411	0	29.604	4.43	2.78612e+11	0.00108873	328.733
42431	0.916667	4.6915	0.000762347	0	24.703	4.56	4.36516e+11	0.00108855	329.46
42431	0.958333	5.17306	0.000751282	0	19.802	4.69	6.83912e+11	0.00108837	330.186
42432	0	11.5235	0.000740218	2	14.901	4.82	1.07152e+12	0.0010882	330.913
42432	0.0416667	17.6311	0.000710017	0	12.892	4.83167	1.11558e+12	0.00108802	329.542
42432	0.0833333	24.5641	0.000679817	1	13.775	4.725	7.71792e+11	0.00108784	328.171
42432	0.125	31.0546	0.000649617	1	13.775	4.575	4.59727e+11	0.00108766	326.8
42432	0.166667	38.0392	0.000643321	0	12.5167	4.51667	3.75837e+11	0.00108748	325.429
42432	0.208333	44.5182	0.000637026	0	10	4.55	4.21697e+11	0.00108731	324.058
42432	0.25	49.7877	0.00063073	2	10	4.6	5.01187e+11	0.00108713	322.687
42432	0.291667	56.292	0.000628172	0	10	4.63611	5.67762e+11	0.00108695	321.316
42432	0.333333	58.9722	0.000625615	0	10	4.65833	6.13056e+11	0.00108677	319.945
42432	0.375	57.5608	0.000623057	0	10	4.66667	6.30957e+11	0.00108659	318.574
42432	0.416667	62.9952	0.000627943	0	10	4.675	6.49382e+11	0.00108641	317.203
42432	0.458333	54.6116	0.00063283	0	10	4.68333	6.68344e+11	0.00108624	315.832
42432	0.5	48.4253	0.000637716	1	10	4.69167	6.8786e+11	0.00108606	314.461
42432	0.541667	47.694	0.00065565	0	10.3487	4.67722	6.54385e+11	0.00108588	313.09
42432	0.583333	47.934	0.000673585	0	11.046	4.64	5.7544e+11	0.0010857	311.719
42432	0.625	34.1478	0.000691519	0	12.092	4.58	4.67735e+11	0.00108552	310.348
42432	0.666667	21.6062	0.00071471	0	13.138	4.52	3.80189e+11	0.00108535	308.978
42432	0.708333	15.9235	0.0007379	1	14.184	4.46	3.0903e+11	0.00108517	307.607
42432	0.75	13.5166	0.000761091	0	15.8209	4.40571	2.56195e+11	0.00108499	306.236
42432	0.791667	10.3847	0.000760473	0	18.0486	4.35714	2.16628e+11	0.00108481	304.865
42432	0.833333	7.942	0.000759855	0	20.8671	4.31429	1.86822e+11	0.00108463	303.494
42432	0.875	6.43456	0.000759237	0	23.6857	4.27143	1.61118e+11	0.00108446	302.123
42432	0.916667	5.83376	0.000786914	0	26.5043	4.22857	1.3895e+11	0.00108428	300.752
42432	0.958333	7.15023	0.000814591	0	29.3229	4.18571	1.19832e+11	0.0010841	299.381
42433	0	13.0039	0.000842269	1	32.1414	4.14286	1.03344e+11	0.00108392	298.01
42433	0.0416667	18.402	0.000776558	0	32.9805	4.13929	1.02077e+11	0.00108374	298.079
42433	0.0833333	24.9276	0.000710848	0	31.84	4.175	1.15478e+11	0.00108356	298.148
42433	0.125	32.1948	0.000645138	0	28.72	4.25	1.49624e+11	0.00108339	298.218
42433	0.166667	38.4832	0.000640704	0	25.6	4.325	1.93865e+11	0.00108321	298.287
42433	0.208333	43.9297	0.000636271	0	22.48	4.4	2.51189e+11	0.00108303	298.356
42433	0.25	48.5526	0.000631837	0	19.36	4.475	3.25462e+11	0.00108285	298.425
42433	0.291667	57.9417	0.000627	0	16.24	4.55	4.21697e+11	0.00108267	298.494
42433	0.333333	59.5375	0.000622162	1	13.12	4.625	5.46387e+11	0.0010825	298.564
42433	0.375	56.7604	0.000617325	0	29.091	4.65833	6.13056e+11	0.00108232	298.633
42433	0.416667	62.0717	0.000622315	0	64.153	4.65	5.95662e+11	0.00108214	298.702
42433	0.458333	62.0717	0.000627305	0	118.306	4.6	5.01187e+11	0.00108196	298.771
42433	0.5	65.3068	0.000632295	0	172.459	4.55	4.21697e+11	0.00108178	298.84
42433	0.541667	52.7536	0.000652729	0	226.612	4.5	3.54813e+11	0.00108161	298.91
42433	0.583333	51.2859	0.000673164	0	280.765	4.45	2.98538e+11	0.00108143	298.979
42433	0.625	51.6025	0.000693598	0	334.918	4.4	2.51189e+11	0.00108125	299.048
42433	0.666667	27.6058	0.00071789	0	389.071	4.35	2.11349e+11	0.00108107	299.117
42433	0.708333	17.2389	0.000742182	0	443.224	4.3	1.77828e+11	0.00108089	299.186
42433	0.75	12.5084	0.000766474	1	497.377	4.25	1.49624e+11	0.00108071	299.256
42433	0.791667	9.72532	0.000765662	0	447.791	4.30833	1.83021e+11	0.00108054	299.325
42433	0.833333	8.99228	0.000764851	2	294.467	4.475	3.25462e+11	0.00108036	299.394
42433	0.875	8.00596	0.000764039	0	120.809	4.6375	5.70493e+11	0.00108018	299.463
42433	0.916667	6.19108	0.000772216	0	30.5537	4.6875	6.78032e+11	0.00108	299.532
42433	0.958333	6.99802	0.000780392	0	23.7025	4.625	5.46387e+11	0.00107982	299.602
42434	0	14.6688	0.000788569	1	16.8513	4.5625	4.40301e+11	0.00107965	299.671
42434	0.0416667	19.0741	0.000736213	0	12.9721	4.55417	4.27809e+11	0.00107947	299.74
42434	0.0833333	24.1	0.000683857	1	12.065	4.6	5.01187e+11	0.00107929	300.567
42434	0.125	30.3363	0.000631501	0	14.2091	4.6641	6.25394e+11	0.00107911	301.394
42434	0.166667	39.5921	0.000625344	0	16.4323	4.69231	6.89385e+11	0.00107893	302.221
42434	0.208333	44.7478	0.000619186	0	18.7346	4.68462	6.7131e+11	0.00107876	303.048
42434	0.25	48.3759	0.000613029	0	21.0369	4.67692	6.53709e+11	0.00107858	303.874
42434	0.291667	53.8392	0.000611732	0	23.3392	4.66923	6.3657e+11	0.0010784	304.701
42434	0.333333	53.8065	0.000610435	0	25.6415	4.66154	6.1988e+11	0.00107822	305.528
42434	0.375	52.5361	0.000609138	0	27.9438	4.65385	6.03628e+11	0.00107804	306.355
42434	0.416667	56.6023	0.000614533	0	30.2462	4.64615	5.87802e+11	0.00107786	307.182
42434	0.458333	55.52	0.000619927	0	32.5485	4.63846	5.7239e+11	0.00107769	308.009
42434	0.5	49.5814	0.000625322	0	34.8508	4.63077	5.57383e+11	0.00107751	308.836
42434	0.541667	47.7324	0.00064462	0	37.1531	4.62308	5.42769e+11	0.00107733	309.663
42434	0.583333	45.7301	0.000663918	0	39.4554	4.61538	5.28539e+11	0.00107715	310.489
42434	0.625	45.562	0.000683216	2	41.7577	4.60769	5.14681e+11	0.00107697	311.316
42434	0.666667	39.6811	0.000694079	0	43.2382	4.60256	5.05646e+11	0.0010768	312.143
42434	0.708333	31.4877	0.000704942	0	43.897	4.6	5.01187e+11	0.00107662	312.97
42434	0.75	17.9824	0.000715805	0	43.7339	4.6	5.01187e+11	0.00107644	313.797
42434	0.791667	13.1281	0.0007307	0	43.5709	4.6	5.01187e+11	0.00107626	314.624
42434	0.833333	11.8249	0.000745596	0	43.4079	4.6	5.01187e+11	0.00107608	315.451
42434	0.875	10.5626	0.000760491	0	43.2448	4.6	5.01187e+11	0.0010759	316.277
42434	0.916667	9.94906	0.000760596	0	43.0818	4.6	5.01187e+11	0.00107573	317.104
42434	0.958333	10.8417	0.000760701	0	42.9188	4.6	5.01187e+11	0.00107555	317.931
42435	0	12.3571	0.000760806	0	42.7558	4.6	5.01187e+11	0.00107537	318.758
42435	0.0416667	17.7377	0.000716666	0	42.5927	4.6	5.01187e+11	0.00107519	319.585
42435	0.0833333	24.5088	0.000672526	0	42.4297	4.6	5.01187e+11	0.00107501	319.291
42435	0.125	33.4986	0.000628386	0	42.2667	4.6	5.01187e+11	0.00107484	318.996
42435	0.166667	43.6839	0.000624547	0	42.1036	4.6	5.01187e+11	0.00107466	318.702
42435	0.208333	51.3022	0.000620708	0	41.9406	4.6	5.01187e+11	0.00107448	318.408
42435	0.25	56.863	0.000616869	0	41.7776	4.6	5.01187e+11	0.0010743	318.113
42435	0.291667	65.1549	0.000610796	0	41.6145	4.6	5.01187e+11	0.00107412	317.819
42435	0.333333	61.7115	0.000604723	0	41.4515	4.6	5.01187e+11	0.00107395	317.525
42435	0.375	61.7764	0.00059865	0	41.2885	4.6	5.01187e+11	0.00107377	317.23
42435	0.416667	61.0308	0.000609343	0	41.1255	4.6	5.01187e+11	0.00107359	316.936
42435	0.458333	60.6079	0.000620036	0	40.9624	4.6	5.01187e+11	0.00107341	316.642
42435	0.5	56.213	0.000630729	0	40.7994	4.6	5.01187e+11	0.00107323	316.347
42435	0.541667	49.6032	0.000646686	0	40.6364	4.6	5.01187e+11	0.00107305	316.053
42435	0.583333	43.1994	0.000662643	0	40.4733	4.6	5.01187e+11	0.00107288	315.758
42435	0.625	32.5134	0.0006786	0	40.3103	4.6	5.01187e+11	0.0010727	315.464
42435	0.666667	22.2766	0.00069108	0	40.1473	4.6	5.01187e+11	0.00107252	315.17
42435	0.708333	22.4609	0.00070356	0	39.9842	4.6	5.01187e+11	0.00107234	314.875
42435	0.75	16.4663	0.00071604	0	39.8212	4.6	5.01187e+11	0.00107216	314.581
42435	0.791667	12.4563	0.000729762	0	39.6582	4.6	5.01187e+11	0.00107199	314.287
42435	0.833333	12.5468	0.000743484	0	39.4952	4.6	5.01187e+11	0.00107181	313.992
42435	0.875	9.54902	0.000757206	0	39.3321	4.6	5.01187e+11	0.00107163	313.698
42435	0.916667	7.40932	0.000772954	0	39.1691	4.6	5.01187e+11	0.00107145	313.404
42435	0.958333	9.9236	0.000788702	0	39.0061	4.6	5.01187e+11	0.00107127	313.109
42436	0	18.7695	0.000804449	1	38.843	4.6	5.01187e+11	0.0010711	312.815
42436	0.0416667	26.467	0.000748305	0	38.7373	4.6	5.01187e+11	0.00107092	313.629
42436	0.0833333	33.7955	0.000692161	0	38.6887	4.6	5.01187e+11	0.00107074	314.443
42436	0.125	42.0334	0.000636016	0	38.6975	4.6	5.01187e+11	0.00107056	315.257
42436	0.166667	53.2657	0.000631144	0	38.7062	4.6	5.01187e+11	0.00107038	316.071
42436	0.208333	56.0457	0.000626272	0	38.715	4.6	5.01187e+11	0.0010702	316.885
42436	0.25	52.9355	0.000621401	0	38.7238	4.6	5.01187e+11	0.00107003	317.699
42436	0.291667	57.4696	0.000618614	0	38.7325	4.6	5.01187e+11	0.00106985	318.513
42436	0.333333	52.1676	0.000615828	0	38.7413	4.6	5.01187e+11	0.00106967	319.327
42436	0.375	38.5833	0.000613041	0	38.75	4.6	5.01187e+11	0.00106949	320.141
42436	0.416667	39.0706	0.000621514	0	38.7587	4.6	5.01187e+11	0.00106931	320.955
42436	0.458333	37.5736	0.000629987	0	38.7675	4.6	5.01187e+11	0.00106914	321.769
42436	0.5	31.6858	0.00063846	0	38.7762	4.6	5.01187e+11	0.00106896	322.582
42436	0.541667	32.5467	0.000653861	0	38.785	4.6	5.01187e+11	0.00106878	323.396
42436	0.583333	31.3028	0.000669262	0	38.7938	4.6	5.01187e+11	0.0010686	324.21
42436	0.625	22.0541	0.000684663	0	38.8025	4.6	5.01187e+11	0.00106842	325.024
42436	0.666667	17.9704	0.000699725	0	38.8113	4.6	5.01187e+11	0.00106825	325.838
42436	0.708333	17.2545	0.000714787	0	38.82	4.6	5.01187e+11	0.00106807	326.652
42436	0.75	13.2984	0.000729849	0	38.8287	4.6	5.01187e+11	0.00106789	327.466
42436	0.791667	11.7103	0.000743475	0	38.8375	4.6	5.01187e+11	0.00106771	328.28
42436	0.833333	10.332	0.000757102	0	38.8462	4.6	5.01187e+11	0.00106753	329.094
42436	0.875	7.98718	0.000770729	0	38.855	4.6	5.01187e+11	0.00106735	329.908
42436	0.916667	6.66433	0.000778329	0	38.8638	4.6	5.01187e+11	0.00106718	330.722
42436	0.958333	8.02779	0.00078593	0	38.8725	4.6	5.01187e+11	0.001067	331.536
42437	0	12.9402	0.00079353	0	38.8813	4.6	5.01187e+11	0.00106682	332.35
42437	0.0416667	18.068	0.000747525	0	38.89	4.6	5.01187e+11	0.00106664	332.302
42437	0.0833333	22.9997	0.000701519	0	38.8987	4.6	5.01187e+11	0.00106646	332.255
42437	0.125	30.0909	0.000655513	0	38.9075	4.6	5.01187e+11	0.00106629	332.207
42437	0.166667	38.9314	0.000641913	0	38.9162	4.6	5.01187e+11	0.00106611	332.159
42437	0.208333	44.6204	0.000628314	0	38.925	4.6	5.01187e+11	0.00106593	332.112
42437	0.25	49.7305	0.000614714	0	38.9338	4.6	5.01187e+11	0.00106575	332.064
42437	0.291667	58.5788	0.000612253	0	38.9425	4.6	5.01187e+11	0.00106557	332.016
42437	0.333333	49.0313	0.000609792	1	38.9513	4.6	5.01187e+11	0.0010654	331.968
42437	0.375	42.2814	0.00060733	0	57.8267	4.58667	4.7863e+11	0.00106522	331.921
42437	0.416667	47.8011	0.000611577	0	95.569	4.56	4.36516e+11	0.00106504	331.873
42437	0.458333	43.7514	0.000615824	0	152.178	4.52	3.80189e+11	0.00106486	331.825
42437	0.5	37.4698	0.000620071	0	208.787	4.48	3.31131e+11	0.00106468	331.778
42437	0.541667	36.087	0.000629736	0	265.396	4.44	2.88403e+11	0.0010645	331.73
42437	0.583333	30.5723	0.0006394	0	322.005	4.4	2.51189e+11	0.00106433	331.687
42437	0.625	18.5754	0.000649065	0	378.614	4.36	2.18776e+11	0.00106415	331.644
42437	0.666667	15.8897	0.000670699	0	435.223	4.32	1.90546e+11	0.00106397	331.6
42437	0.708333	15.6677	0.000692332	0	491.832	4.28	1.65959e+11	0.00106379	331.557
42437	0.75	12.3913	0.000713965	1	548.441	4.24	1.44544e+11	0.00106361	331.514
42437	0.791667	9.77518	0.000738263	0	585.099	4.21636	1.33213e+11	0.00106344	331.471
42437	0.833333	7.56352	0.000762561	0	601.807	4.20909	1.29908e+11	0.00106326	331.428
42437	0.875	5.75498	0.000786859	0	598.565	4.21818	1.34052e+11	0.00106308	331.385
42437	0.916667	5.23189	0.000788952	0	595.322	4.22727	138327679298	0.0010629	331.341
42437	0.958333	6.11117	0.000791045	0	592.079	4.23636	1.4274e+11	0.00106272	331.298
42438	0	7.65306	0.000793138	0	588.836	4.24545	1.47293e+11	0.00106254	331.255
42438	0.0416667	12.1375	0.000740498	0	585.594	4.25455	1.51991e+11	0.00106237	330.868
42438	0.0833333	22.0972	0.000687858	0	582.351	4.26364	1.56839e+11	0.00106219	330.48
42438	0.125	30.8386	0.000635218	0	579.108	4.27273	1.61842e+11	0.00106201	330.093
42438	0.166667	42.316	0.000630788	0	575.865	4.28182	1.67004e+11	0.00106183	329.705
42438	0.208333	48.1553	0.000626358	0	572.623	4.29091	1.72331e+11	0.00106165	329.318
42438	0.25	55.6079	0.000621928	0	569.38	4.3	1.77828e+11	0.00106148	328.931
42438	0.291667	62.2383	0.000618562	0	566.137	4.30909	1.835e+11	0.0010613	328.543
42438	0.333333	58.0007	0.000615196	0	562.895	4.31818	1.89353e+11	0.00106112	328.156
42438	0.375	56.644	0.00061183	0	559.652	4.32727	1.95393e+11	0.00106094	327.768
42438	0.416667	54.9888	0.000619903	0	556.409	4.33636	2.01625e+11	0.00106076	327.381
42438	0.458333	51.1248	0.000627976	0	553.166	4.34545	2.08057e+11	0.00106059	326.994
42438	0.5	49.826	0.000636049	0	549.924	4.35455	2.14693e+11	0.00106041	326.606
42438	0.541667	48.5723	0.000646391	0	546.681	4.36364	2.21541e+11	0.00106023	326.219
42438	0.583333	44.673	0.000656733	0	543.438	4.37273	2.28608e+11	0.00106005	325.831
42438	0.625	40.1126	0.000667075	0	540.195	4.38182	2.359e+11	0.00105987	325.444
42438	0.666667	28.9658	0.000680401	1	536.953	4.39091	2.43424e+11	0.00105969	325.057
42438	0.708333	25.8513	0.000693727	0	526.637	4.3882	2.41155e+11	0.00105952	324.669
42438	0.75	20.7196	0.000707053	0	509.247	4.37368	2.29365e+11	0.00105934	324.282
42438	0.791667	15.652	0.000723862	0	484.785	4.34737	2.09437e+11	0.00105916	323.894
42438	0.833333	8.38542	0.000740671	0	460.322	4.32105	1.9124e+11	0.00105898	323.507
42438	0.875	3.9939	0.00075748	0	435.859	4.29474	1.74625e+11	0.0010588	323.12
42438	0.916667	3.70316	0.000782715	0	411.397	4.26842	1.59453e+11	0.00105863	322.732
42438	0.958333	5.40194	0.00080795	0	386.934	4.24211	1.45599e+11	0.00105845	322.345
42439	0	12.062	0.000833186	0	362.472	4.21579	1.32949e+11	0.00105827	321.957
42439	0.0416667	17.6999	0.000764254	0	338.009	4.18947	1.21398e+11	0.00105809	321.57
42439	0.0833333	23.737	0.000695322	0	313.546	4.16316	1.1085e+11	0.00105791	321.593
42439	0.125	32.4729	0.000626391	0	289.084	4.13684	1.01219e+11	0.00105774	321.615
42439	0.166667	45.0687	0.000621805	0	264.621	4.11053	9.2425e+10	0.00105756	321.638
42439	0.208333	53.8053	0.00061722	0	240.158	4.08421	8.43948e+10	0.00105738	321.661
42439	0.25	59.2017	0.000612635	0	215.696	4.05789	7.70623e+10	0.0010572	321.684
42439	0.291667	60.8122	0.000610959	0	191.233	4.03158	7.03669e+10	0.00105702	321.706
42439	0.333333	48.8058	0.000609283	0	166.771	4.00526	6.42532e+10	0.00105684	321.729
42439	0.375	42.1336	0.000607607	0	142.308	3.97895	5.86707e+10	0.00105667	321.752
42439	0.416667	41.6074	0.000619148	0	117.845	3.95263	5.35732e+10	0.00105649	321.774
42439	0.458333	40.741	0.000630689	1	93.3826	3.92632	4.89186e+10	0.00105631	321.797
42439	0.5	39.5184	0.00064223	0	67.2542	3.99211	6.13985e+10	0.00105613	321.82
42439	0.541667	33.2309	0.000652171	1	39.46	4.15	1.05925e+11	0.00105595	321.842
42439	0.583333	26.5028	0.000662113	0	21.4375	4.31667	1.88365e+11	0.00105578	321.865
42439	0.625	19.901	0.000672055	0	14.8525	4.4	2.51189e+11	0.0010556	321.888
42439	0.666667	17.0631	0.000682154	0	19.705	4.4	2.51189e+11	0.00105542	321.911
42439	0.708333	14.0403	0.000692253	1	24.5575	4.4	2.51189e+11	0.00105524	321.933
42439	0.75	9.54573	0.000702351	0	27.8906	4.39649	2.48163e+11	0.00105506	321.956
42439	0.791667	6.73654	0.000736636	0	29.7042	4.38947	2.4222e+11	0.00105489	321.979
42439	0.833333	5.97035	0.000770921	0	29.9984	4.37895	2.33572e+11	0.00105471	322.001
42439	0.875	5.68281	0.000805205	0	30.2926	4.36842	2.25233e+11	0.00105453	322.024
42439	0.916667	5.50539	0.000832518	0	30.5868	4.35789	2.17191e+11	0.00105435	322.047
42439	0.958333	7.43003	0.000859831	0	30.8811	4.34737	2.09437e+11	0.00105417	322.07
42440	0	11.9415	0.000887143	0	31.1753	4.33684	2.01959e+11	0.00105399	322.092
42440	0.0416667	21.6621	0.000807042	0	31.4695	4.32632	1.94748e+11	0.00105382	322.115
42440	0.0833333	22.9997	0.000726941	0	31.7637	4.31579	1.87795e+11	0.00105364	322.566
42440	0.125	30.0909	0.00064684	0	32.0579	4.30526	1.8109e+11	0.00105346	323.016
42440	0.166667	38.9314	0.00063833	0	32.3521	4.29474	1.74625e+11	0.00105328	323.467
42440	0.208333	44.6204	0.00062982	0	32.6463	4.28421	1.6839e+11	0.0010531	323.917
42440	0.25	49.7305	0.00062131	0	32.9405	4.27368	1.62378e+11	0.00105293	324.368
42440	0.291667	58.5788	0.000616054	0	33.2347	4.26316	1.5658e+11	0.00105275	324.818
42440	0.333333	49.0313	0.000610797	0	33.5289	4.25263	1.5099e+11	0.00105257	325.269
42440	0.375	42.2814	0.000605541	0	33.8232	4.24211	1.45599e+11	0.00105239	325.719
42440	0.416667	47.8011	0.000615328	0	34.1174	4.23158	1.404e+11	0.00105221	326.17
42440	0.458333	43.7514	0.000625116	0	34.4116	4.22105	1.35388e+11	0.00105204	326.62
42440	0.5	37.4698	0.000634904	1	34.7058	4.21053	1.30554e+11	0.00105186	327.071
42440	0.541667	36.087	0.000651202	0	36.1326	4.20263	1.27042e+11	0.00105168	327.521
42440	0.583333	30.5723	0.000667501	0	38.6921	4.19737	1.24753e+11	0.0010515	327.972
42440	0.625	18.5754	0.000683799	0	42.3842	4.19474	1.23625e+11	0.00105132	328.422
42440	0.666667	15.8897	0.000715041	0	46.0763	4.19211	1.22506e+11	0.00105114	328.873
42440	0.708333	15.6677	0.000746284	0	49.7684	4.18947	1.21398e+11	0.00105097	329.323
42440	0.75	12.3913	0.000777526	0	53.4605	4.18684	1.20299e+11	0.00105079	329.774
42440	0.791667	9.77518	0.000773909	0	57.1526	4.18421	1.19211e+11	0.00105061	330.224
42440	0.833333	7.56352	0.000770293	0	60.8447	4.18158	1.18132e+11	0.00105043	330.675
42440	0.875	5.75498	0.000766676	0	64.5368	4.17895	1.17063e+11	0.00105025	331.125
42440	0.916667	5.23189	0.000784505	0	68.2289	4.17632	1.16004e+11	0.00105008	331.576
42440	0.958333	6.11117	0.000802334	0	71.9211	4.17368	1.14955e+11	0.0010499	332.026
42441	0	12.8168	0.000820164	0	75.6132	4.17105	1.13914e+11	0.00104972	332.477
42441	0.0416667	14.8795	0.000754153	0	79.3053	4.16842	1.12884e+11	0.00104954	332.124
42441	0.0833333	18.8165	0.000688143	0	82.9974	4.16579	1.11862e+11	0.00104936	331.771
42441	0.125	28.5261	0.000622133	0	86.6895	4.16316	1.1085e+11	0.00104918	331.418
42441	0.166667	43.6191	0.000618006	0	90.3816	4.16053	1.09847e+11	0.00104901	331.065
42441	0.208333	49.0665	0.000613879	0	94.0737	4.15789	1.08853e+11	0.00104883	330.712
42441	0.25	59.6358	0.000609752	0	97.7658	4.15526	1.07869e+11	0.00104865	330.36
42441	0.291667	69.5088	0.000608206	0	101.458	4.15263	1.06893e+11	0.00104847	330.007
42441	0.333333	68.3476	0.000606661	0	105.15	4.15	1.05925e+11	0.00104829	329.654
42441	0.375	67.0174	0.000605115	0	108.842	4.14737	1.04967e+11	0.00104812	329.301
42441	0.416667	62.9823	0.000611044	0	112.534	4.14474	1.04017e+11	0.00104794	328.948
42441	0.458333	62.0213	0.000616972	0	116.226	4.14211	1.03076e+11	0.00104776	328.595
42441	0.5	57.2337	0.0006229	0	119.918	4.13947	1.02143e+11	0.00104758	328.243
42441	0.541667	49.5335	0.000629595	0	123.611	4.13684	1.01219e+11	0.0010474	327.89
42441	0.583333	39.5982	0.000636291	0	127.303	4.13421	1.00303e+11	0.00104723	327.537
42441	0.625	25.4091	0.000642986	0	130.995	4.13158	9.93959e+10	0.00104705	327.184
42441	0.666667	19.6301	0.000651782	0	134.687	4.12895	9.84966e+10	0.00104687	326.831
42441	0.708333	16.1084	0.000660578	0	138.379	4.12632	9.76054e+10	0.00104669	326.478
42441	0.75	11.7781	0.000669374	0	142.071	4.12368	9.67222e+10	0.00104651	326.125
42441	0.791667	10.9328	0.0006713	0	145.763	4.12105	9.58471e+10	0.00104633	325.773
42441	0.833333	10.5471	0.000673226	0	149.455	4.11842	9.49799e+10	0.00104616	325.42
42441	0.875	11.3183	0.000675151	0	153.147	4.11579	9.41205e+10	0.00104598	325.067
42441	0.916667	6.52749	0.000683288	0	156.839	4.11316	9.32689e+10	0.0010458	324.714
42441	0.958333	5.85437	0.000691425	0	160.532	4.11053	9.2425e+10	0.00104562	324.361
42442	0	11.2743	0.000699562	0	164.224	4.10789	9.15887e+10	0.00104544	324.008
42442	0.0416667	19.2497	0.000672568	0	167.916	4.10526	9.07601e+10	0.00104527	323.739
42442	0.0833333	25.499	0.000645575	1	171.608	4.10263	8.99389e+10	0.00104509	323.47
42442	0.125	33.1717	0.000618582	0	171.728	4.10754	9.14778e+10	0.00104491	323.201
42442	0.166667	42.3362	0.000615833	0	168.275	4.12	9.54993e+10	0.00104473	322.932
42442	0.208333	45.6123	0.000613084	0	161.251	4.14	1.02329e+11	0.00104455	322.663
42442	0.25	57.5859	0.000610335	0	154.226	4.16	1.09648e+11	0.00104438	322.394
42442	0.291667	62.0243	0.00060965	0	147.202	4.18	1.1749e+11	0.0010442	322.125
42442	0.333333	46.6665	0.000608964	0	140.177	4.2	1.25893e+11	0.00104402	321.856
42442	0.375	44.7739	0.000608278	0	133.153	4.22	1.34896e+11	0.00104384	321.586
42442	0.416667	48.3695	0.000615361	0	126.128	4.24	1.44544e+11	0.00104366	321.317
42442	0.458333	44.0455	0.000622443	0	119.104	4.26	1.54882e+11	0.00104348	321.048
42442	0.5	39.7978	0.000629525	0	112.079	4.28	1.65959e+11	0.00104331	320.779
42442	0.541667	39.8314	0.000641108	0	105.055	4.3	1.77828e+11	0.00104313	320.51
42442	0.583333	34.4657	0.00065269	0	98.0305	4.32	1.90546e+11	0.00104295	320.241
42442	0.625	25.2348	0.000664272	0	91.006	4.34	2.04174e+11	0.00104277	319.972
42442	0.666667	23.3009	0.000691173	0	83.9815	4.36	2.18776e+11	0.00104259	319.703
42442	0.708333	17.7368	0.000718073	0	76.957	4.38	2.34423e+11	0.00104242	319.434
42442	0.75	12.6002	0.000744973	0	69.9325	4.4	2.51189e+11	0.00104224	319.165
42442	0.791667	9.01016	0.000747412	0	62.908	4.42	2.69153e+11	0.00104206	318.895
42442	0.833333	7.43849	0.00074985	0	55.8835	4.44	2.88403e+11	0.00104188	318.626
42442	0.875	6.55863	0.000752288	0	48.859	4.46	3.0903e+11	0.0010417	318.357
42442	0.916667	5.48121	0.000758998	1	41.8345	4.48	3.31131e+11	0.00104153	318.088
42442	0.958333	6.49177	0.000765708	0	37.1571	4.47111	3.21119e+11	0.00104135	317.819
42443	0	10.0206	0.000772417	0	34.8267	4.43333	2.81838e+11	0.00104117	317.55
42443	0.0416667	22.2618	0.000721685	1	34.8433	4.36667	2.23872e+11	0.00104099	317.615
42443	0.0833333	29.9526	0.000670952	0	37.0821	4.32222	1.92014e+11	0.00104081	317.68
42443	0.125	41.7458	0.00062022	0	41.543	4.3	1.77828e+11	0.00104063	317.745
42443	0.166667	49.5476	0.000616697	0	48.226	4.3	1.77828e+11	0.00104046	317.81
42443	0.208333	55.3724	0.000613174	0	54.909	4.3	1.77828e+11	0.00104028	317.876
42443	0.25	57.3278	0.000609651	0	61.592	4.3	1.77828e+11	0.0010401	317.941
42443	0.291667	59.0185	0.000608477	0	68.275	4.3	1.77828e+11	0.00103992	318.006
42443	0.333333	55.9195	0.000607302	0	74.958	4.3	1.77828e+11	0.00103974	318.071
42443	0.375	51.2672	0.000606128	0	81.641	4.3	1.77828e+11	0.00103957	318.136
42443	0.416667	39.1535	0.000609999	0	88.324	4.3	1.77828e+11	0.00103939	318.201
42443	0.458333	32.3063	0.00061387	1	95.007	4.3	1.77828e+11	0.00103921	318.266
42443	0.5	30.2863	0.000617741	0	135.546	4.3	1.77828e+11	0.00103903	318.331
42443	0.541667	24.0006	0.00062799	1	209.94	4.3	1.77828e+11	0.00103885	318.396
42443	0.583333	15.0819	0.000638239	0	277.905	4.295	1.74783e+11	0.00103868	318.461
42443	0.625	9.82951	0.000648489	0	305.586	4.285	1.6885e+11	0.0010385	318.527
42443	0.666667	8.44016	0.000673537	0	292.982	4.27	1.60325e+11	0.00103832	318.592
42443	0.708333	6.7702	0.000698584	0	280.378	4.255	1.5223e+11	0.00103814	318.657
42443	0.75	5.01988	0.000723632	0	267.774	4.24	1.44544e+11	0.00103796	318.722
42443	0.791667	3.28023	0.000718056	0	255.17	4.225	1.37246e+11	0.00103778	318.787
42443	0.833333	2.54517	0.000712479	0	242.566	4.21	1.30317e+11	0.00103761	318.852
42443	0.875	2.13574	0.000706903	0	229.962	4.195	1.23737e+11	0.00103743	318.917
42443	0.916667	1.58224	0.000703793	0	217.358	4.18	1.1749e+11	0.00103725	318.982
42443	0.958333	2.77944	0.000700683	0	204.754	4.165	1.11558e+11	0.00103707	319.047
42444	0	8.08173	0.000697573	0	192.15	4.15	1.05925e+11	0.00103689	319.112
42444	0.0416667	16.1288	0.000671615	0	179.546	4.135	1.00577e+11	0.00103672	319.178
42444	0.0833333	23.497	0.000645657	0	166.942	4.12	9.54993e+10	0.00103654	319.243
42444	0.125	35.3475	0.000619699	0	154.338	4.105	9.06776e+10	0.00103636	319.308
42444	0.166667	48.1	0.000616225	0	141.734	4.09	8.60994e+10	0.00103618	319.373
42444	0.208333	54.8657	0.000612751	0	129.13	4.075	8.17523e+10	0.001036	319.438
42444	0.25	57.6287	0.000609277	0	116.526	4.06	7.76247e+10	0.00103583	319.503
42444	0.291667	62.3275	0.0006071	0	103.922	4.045	7.37055e+10	0.00103565	319.568
42444	0.333333	60.6945	0.000604923	0	91.318	4.03	6.99842e+10	0.00103547	319.633
42444	0.375	54.7815	0.000602747	1	78.714	4.015	6.64508e+10	0.00103529	319.698
42444	0.416667	49.2708	0.000612489	0	69.5833	4.01611	6.67063e+10	0.00103511	319.763
42444	0.458333	41.1529	0.000622231	0	63.9258	4.03333	7.07946e+10	0.00103493	319.829
42444	0.5	31.6196	0.000631974	0	61.7417	4.06667	7.94328e+10	0.00103476	319.894
42444	0.541667	27.401	0.000639421	0	59.5575	4.1	8.91251e+10	0.00103458	319.959
42444	0.583333	19.4228	0.000646869	0	57.3733	4.13333	100000000000	0.0010344	320.024
42444	0.625	13.8801	0.000654317	0	55.1892	4.16667	1.12202e+11	0.00103422	320.089
42444	0.666667	12.1348	0.000657861	0	53.005	4.2	1.25893e+11	0.00103404	320.154
42444	0.708333	10.5311	0.000661405	0	50.8208	4.23333	1.41254e+11	0.00103387	320.219
42444	0.75	8.9966	0.000664949	0	48.6367	4.26667	1.58489e+11	0.00103369	320.284
42444	0.791667	6.32353	0.000677346	0	46.4525	4.3	1.77828e+11	0.00103351	320.349
42444	0.833333	4.23722	0.000689743	0	44.2683	4.33333	1.99526e+11	0.00103333	320.414
42444	0.875	3.14777	0.00070214	1	42.0842	4.36667	2.23872e+11	0.00103315	320.48
42444	0.916667	1.90804	0.000730623	0	40.0051	4.39931	2.50587e+11	0.00103297	320.545
42444	0.958333	3.41905	0.000759107	0	38.0312	4.43125	2.79818e+11	0.0010328	320.61
42445	0	8.70429	0.00078759	0	36.1625	4.4625	3.11709e+11	0.00103262	320.675
42445	0.0416667	16.7752	0.000733376	0	34.2937	4.49375	3.47236e+11	0.00103244	320.74
42445	0.0833333	24.0971	0.000679162	0	32.425	4.525	3.86812e+11	0.00103226	320.592
42445	0.125	35.15	0.000624949	0	30.5562	4.55625	4.30899e+11	0.00103208	320.445
42445	0.166667	45.7624	0.000620085	0	28.6875	4.5875	4.8001e+11	0.00103191	320.297
42445	0.208333	55.4271	0.000615222	0	26.8187	4.61875	5.34718e+11	0.00103173	320.15
42445	0.25	58.1462	0.000610359	0	24.95	4.65	5.95662e+11	0.00103155	320.002
42445	0.291667	64.8227	0.000609422	0	23.0812	4.68125	6.63552e+11	0.00103137	319.855
42445	0.333333	60.0652	0.000608485	0	21.2125	4.7125	7.3918e+11	0.00103119	319.707
42445	0.375	51.291	0.000607548	0	19.3437	4.74375	8.23427e+11	0.00103102	319.56
42445	0.416667	49.5168	0.000613177	0	17.475	4.775	9.17276e+11	0.00103084	319.412
42445	0.458333	42.2415	0.000618807	0	15.6062	4.80625	1.02182e+12	0.00103066	319.265
42445	0.5	31.9047	0.000624436	0	13.7375	4.8375	1.13828e+12	0.00103048	319.117
42445	0.541667	24.503	0.000635656	1	11.8687	4.86875	1.26802e+12	0.0010303	318.97
42445	0.583333	16.4741	0.000646875	0	11.1915	4.88958	1.36262e+12	0.00103012	318.822
42445	0.625	14.5934	0.000658094	0	11.7058	4.9	1.41254e+12	0.00102995	318.674
42445	0.666667	13.875	0.000674339	0	13.4117	4.9	1.41254e+12	0.00102977	318.527
42445	0.708333	11.8461	0.000690584	0	15.1175	4.9	1.41254e+12	0.00102959	318.379
42445	0.75	11.4865	0.000706829	0	16.8233	4.9	1.41254e+12	0.00102941	318.232
42445	0.791667	8.92644	0.000720954	0	18.5292	4.9	1.41254e+12	0.00102923	318.084
42445	0.833333	5.4945	0.000735079	0	20.235	4.9	1.41254e+12	0.00102906	317.937
42445	0.875	3.76051	0.000749204	0	21.9408	4.9	1.41254e+12	0.00102888	317.789
42445	0.916667	3.01619	0.000783534	0	23.6467	4.9	1.41254e+12	0.0010287	317.642
42445	0.958333	5.22872	0.000817865	0	25.3525	4.9	1.41254e+12	0.00102852	317.494
42446	0	7.74607	0.000852195	0	27.0583	4.9	1.41254e+12	0.00102834	317.347
42446	0.0416667	12.0811	0.000776454	0	28.7642	4.9	1.41254e+12	0.00102817	318.626
42446	0.0833333	16.8712	0.000700714	0	30.47	4.9	1.41254e+12	0.00102799	319.906
42446	0.125	25.4893	0.000624974	0	32.1758	4.9	1.41254e+12	0.00102781	321.185
42446	0.166667	35.7862	0.000621295	0	33.8817	4.9	1.41254e+12	0.00102763	322.464
42446	0.208333	52.0939	0.000617617	0	35.5875	4.9	1.41254e+12	0.00102745	323.744
42446	0.25	61.1556	0.000613938	0	37.2933	4.9	1.41254e+12	0.00102727	325.023
42446	0.291667	64.0345	0.000605967	0	38.9992	4.9	1.41254e+12	0.0010271	326.303
42446	0.333333	57.9452	0.000597995	0	40.705	4.9	1.41254e+12	0.00102692	327.582
42446	0.375	50.6269	0.000590023	0	42.4108	4.9	1.41254e+12	0.00102674	328.862
42446	0.416667	40.6594	0.00060115	0	44.1167	4.9	1.41254e+12	0.00102656	330.141
42446	0.458333	33.2624	0.000612278	0	45.8225	4.9	1.41254e+12	0.00102638	331.421
42446	0.5	27.9578	0.000623404	0	47.5283	4.9	1.41254e+12	0.00102621	332.7
42446	0.541667	25.2789	0.000663697	1	49.2342	4.9	1.41254e+12	0.00102603	332.743
42446	0.583333	20.4974	0.000703989	1	43.6081	4.8	1000000000000	0.00102585	332.785
42446	0.625	17.6057	0.000744282	1	33.4767	4.73333	7.94328e+11	0.00102567	332.827
42446	0.666667	17.0378	0.000765005	0	23.1446	4.66111	6.18966e+11	0.00102549	332.87
42446	0.708333	13.2205	0.000785727	0	19.9439	4.68333	6.68344e+11	0.00102532	332.912
42446	0.75	10.2928	0.00080645	0	21.0478	4.66667	6.30957e+11	0.00102514	332.955
42446	0.791667	6.49077	0.000829079	0	22.1517	4.65	5.95662e+11	0.00102496	332.998
42446	0.833333	4.31367	0.000851708	0	23.2556	4.63333	5.62341e+11	0.00102478	333.04
42446	0.875	3.01594	0.000874336	0	24.3594	4.61667	5.30884e+11	0.0010246	333.082
42446	0.916667	1.68212	0.000838959	0	25.4633	4.6	5.01187e+11	0.00102442	333.125
42446	0.958333	3.53993	0.000803581	0	26.5672	4.58333	4.73151e+11	0.00102425	333.167
42447	0	10.3538	0.000768204	0	27.6711	4.56667	4.46684e+11	0.00102407	333.21
42447	0.0416667	16.242	0.00072271	0	28.775	4.55	4.21697e+11	0.00102389	332.762
42447	0.0833333	22.2018	0.000677216	0	29.8789	4.53333	3.98107e+11	0.00102371	332.314
42447	0.125	31.9329	0.000631722	0	30.9828	4.51667	3.75837e+11	0.00102353	331.866
42447	0.166667	44.734	0.000627425	0	32.0867	4.5	3.54813e+11	0.00102336	331.417
42447	0.208333	55.6418	0.000623129	0	33.1906	4.48333	3.34965e+11	0.00102318	330.969
42447	0.25	59.4883	0.000618832	0	34.2944	4.46667	3.16228e+11	0.001023	330.521
42447	0.291667	60.9301	0.000616389	0	35.3983	4.45	2.98538e+11	0.00102282	330.073
42447	0.333333	52.4891	0.000613945	0	36.5022	4.43333	2.81838e+11	0.00102264	329.625
42447	0.375	46.7058	0.000611501	0	37.6061	4.41667	2.66073e+11	0.00102246	329.177
42447	0.416667	45.125	0.00061733	0	38.71	4.4	2.51189e+11	0.00102229	328.728
42447	0.458333	40.8689	0.000623158	0	39.8139	4.38333	2.37137e+11	0.00102211	328.28
42447	0.5	34.5054	0.000628987	0	40.9178	4.36667	2.23872e+11	0.00102193	327.832
42447	0.541667	29.5042	0.000637746	0	42.0217	4.35	2.11349e+11	0.00102175	327.384
42447	0.583333	24.0138	0.000646506	0	43.1256	4.33333	1.99526e+11	0.00102157	326.936
42447	0.625	19.6482	0.000655265	0	44.2294	4.31667	1.88365e+11	0.0010214	326.488
42447	0.666667	16.498	0.000686327	0	45.3333	4.3	1.77828e+11	0.00102122	326.039
42447	0.708333	12.7043	0.00071739	0	46.4372	4.28333	1.6788e+11	0.00102104	325.591
42447	0.75	11.3581	0.000748452	0	47.5411	4.26667	1.58489e+11	0.00102086	325.143
42447	0.791667	9.44752	0.000764396	0	48.645	4.25	1.49624e+11	0.00102068	324.695
42447	0.833333	7.08777	0.00078034	0	49.7489	4.23333	1.41254e+11	0.00102051	324.247
42447	0.875	6.0317	0.000796284	0	50.8528	4.21667	1.33352e+11	0.00102033	323.799
42447	0.916667	4.94696	0.000816935	0	51.9567	4.2	1.25893e+11	0.00102015	323.35
42447	0.958333	6.19001	0.000837587	0	53.0606	4.18333	1.1885e+11	0.00101997	322.902
42448	0	8.10034	0.000858238	0	54.1644	4.16667	1.12202e+11	0.00101979	322.454
42448	0.0416667	12.8277	0.00078646	0	55.2683	4.15	1.05925e+11	0.00101961	322.006
42448	0.0833333	19.457	0.000714683	0	56.3722	4.13333	100000000000	0.00101944	321.558
42448	0.125	30.0588	0.000642905	1	57.4761	4.11667	9.44061e+10	0.00101926	321.11
42448	0.166667	38.7282	0.000638901	0	58.7512	4.10822	9.16924e+10	0.00101908	320.662
42448	0.208333	51.4689	0.000634897	0	60.1976	4.108	9.1622e+10	0.0010189	320.213
42448	0.25	62.7654	0.000630894	0	61.8152	4.116	9.4189e+10	0.00101872	319.765
42448	0.291667	67.1341	0.000626933	0	63.4328	4.124	9.68278e+10	0.00101855	319.317
42448	0.333333	67.0392	0.000622973	0	65.0504	4.132	9.95405e+10	0.00101837	318.869
42448	0.375	63.1305	0.000619012	0	66.668	4.14	1.02329e+11	0.00101819	318.421
42448	0.416667	58.9969	0.000625806	0	68.2856	4.148	1.05196e+11	0.00101801	317.973
42448	0.458333	52.0834	0.000632599	0	69.9032	4.156	1.08143e+11	0.00101783	317.524
42448	0.5	44.9737	0.000639393	0	71.5208	4.164	1.11173e+11	0.00101766	317.076
42448	0.541667	37.7607	0.000655391	0	73.1384	4.172	1.14288e+11	0.00101748	316.628
42448	0.583333	26.8333	0.00067139	0	74.756	4.18	1.1749e+11	0.0010173	316.18
42448	0.625	21.5706	0.000687389	0	76.3736	4.188	1.20781e+11	0.00101712	315.732
42448	0.666667	15.469	0.000709156	0	77.9912	4.196	1.24165e+11	0.00101694	315.284
42448	0.708333	11.4059	0.000730922	0	79.6088	4.204	1.27644e+11	0.00101676	314.835
42448	0.75	11.8438	0.000752689	0	81.2264	4.212	1.3122e+11	0.00101659	314.387
42448	0.791667	8.71893	0.000754123	0	82.844	4.22	1.34896e+11	0.00101641	313.939
42448	0.833333	6.08511	0.000755557	0	84.4616	4.228	1.38676e+11	0.00101623	313.491
42448	0.875	3.12548	0.00075699	0	86.0792	4.236	1.42561e+11	0.00101605	313.043
42448	0.916667	1.24513	0.000755792	0	87.6968	4.244	1.46555e+11	0.00101587	312.595
42448	0.958333	3.43318	0.000754594	0	89.3144	4.252	1.50661e+11	0.0010157	312.146
42449	0	10.2715	0.000753397	0	90.932	4.26	1.54882e+11	0.00101552	311.698
42449	0.0416667	15.0686	0.000712112	0	92.5496	4.268	1.59221e+11	0.00101534	311.917
42449	0.0833333	20.4245	0.000670826	0	94.1672	4.276	1.63682e+11	0.00101516	312.135
42449	0.125	25.9719	0.000629541	0	95.7848	4.284	1.68267e+11	0.00101498	312.353
42449	0.166667	27.9366	0.000624117	1	97.4024	4.292	1.72982e+11	0.00101481	312.572
42449	0.208333	33.0599	0.000618693	0	96.1755	4.29733	1.76198e+11	0.00101463	312.79
42449	0.25	42.8567	0.000613269	0	92.1042	4.3	1.77828e+11	0.00101445	313.008
42449	0.291667	45.0073	0.000609328	0	85.1883	4.3	1.77828e+11	0.00101427	313.227
42449	0.333333	46.7449	0.000605387	0	78.2725	4.3	1.77828e+11	0.00101409	313.445
42449	0.375	46.863	0.000601446	0	71.3567	4.3	1.77828e+11	0.00101391	313.663
42449	0.416667	41.5491	0.000609304	0	64.4408	4.3	1.77828e+11	0.00101374	313.882
42449	0.458333	39.1039	0.000617161	0	57.525	4.3	1.77828e+11	0.00101356	314.1
42449	0.5	39.599	0.000625018	0	50.6092	4.3	1.77828e+11	0.00101338	314.318
42449	0.541667	36.6628	0.000631122	0	43.6933	4.3	1.77828e+11	0.0010132	314.537
42449	0.583333	30.5166	0.000637225	0	36.7775	4.3	1.77828e+11	0.00101302	314.755
42449	0.625	25.4405	0.000643329	0	29.8617	4.3	1.77828e+11	0.00101285	314.973
42449	0.666667	18.7284	0.000650308	1	22.9458	4.3	1.77828e+11	0.00101267	315.192
42449	0.708333	13.4551	0.000657288	0	20.0613	4.31	1.84077e+11	0.00101249	315.41
42449	0.75	11.7053	0.000664268	0	21.208	4.33	1.97242e+11	0.00101231	315.628
42449	0.791667	6.70974	0.00067962	0	26.386	4.36	2.18776e+11	0.00101213	315.847
42449	0.833333	5.68121	0.000694973	0	31.564	4.39	2.42661e+11	0.00101196	316.065
42449	0.875	4.17028	0.000710326	0	36.742	4.42	2.69153e+11	0.00101178	316.283
42449	0.916667	3.08642	0.000710725	0	41.92	4.45	2.98538e+11	0.0010116	316.502
42449	0.958333	5.49311	0.000711124	0	47.098	4.48	3.31131e+11	0.00101142	316.72
42450	0	10.2957	0.000711523	0	52.276	4.51	3.67282e+11	0.00101124	316.938
42450	0.0416667	15.4574	0.000681539	0	57.454	4.54	4.0738e+11	0.00101106	317.157
42450	0.0833333	20.9591	0.000651554	1	62.632	4.57	4.51856e+11	0.00101089	317.375
42450	0.125	29.8464	0.00062157	0	64.8796	4.59	4.84172e+11	0.00101071	317.593
42450	0.166667	34.6854	0.00061878	0	64.1969	4.6	5.01187e+11	0.00101053	317.812
42450	0.208333	47.5829	0.000615989	0	60.5837	4.6	5.01187e+11	0.00101035	318.03
42450	0.25	54.8595	0.000613198	0	56.9706	4.6	5.01187e+11	0.00101017	318.248
42450	0.291667	54.466	0.000610232	0	53.3575	4.6	5.01187e+11	0.00101	318.467
42450	0.333333	58.5551	0.000607265	0	49.7444	4.6	5.01187e+11	0.00100982	318.685
42450	0.375	57.6703	0.000604298	0	46.1312	4.6	5.01187e+11	0.00100964	318.903
42450	0.416667	56.791	0.000613607	0	42.5181	4.6	5.01187e+11	0.00100946	319.122
42450	0.458333	51.5009	0.000622916	0	38.905	4.6	5.01187e+11	0.00100928	319.34
42450	0.5	43.8339	0.000632224	0	35.2919	4.6	5.01187e+11	0.00100911	319.558
42450	0.541667	38.0893	0.000647851	0	31.6787	4.6	5.01187e+11	0.00100893	319.777
42450	0.583333	31.2599	0.000663477	0	28.0656	4.6	5.01187e+11	0.00100875	319.995
42450	0.625	25.4056	0.000679103	0	24.4525	4.6	5.01187e+11	0.00100857	320.213
42450	0.666667	22.3811	0.000682876	0	20.8394	4.6	5.01187e+11	0.00100839	320.432
42450	0.708333	17.0015	0.000686649	0	17.2262	4.6	5.01187e+11	0.00100821	320.65
42450	0.75	16.167	0.000690423	1	13.6131	4.6	5.01187e+11	0.00100804	320.868
42450	0.791667	7.94626	0.000695023	0	19.4599	4.61111	5.20795e+11	0.00100786	321.087
42450	0.833333	3.73754	0.000699624	0	34.7667	4.63333	5.62341e+11	0.00100768	321.305
42450	0.875	2.53543	0.000704224	1	59.5333	4.66667	6.30957e+11	0.0010075	321.523
42450	0.916667	1.17469	0.000716445	0	63.6611	4.58889	4.82318e+11	0.00100732	321.742
42450	0.958333	3.17211	0.000728666	1	47.15	4.4	2.51189e+11	0.00100715	321.96
42451	0	6.06539	0.000740887	0	30.5085	4.20741	1.29155e+11	0.00100697	322.178
42451	0.0416667	11.4278	0.000704396	0	34.3756	4.12222	9.62351e+10	0.00100679	322.397
42451	0.0833333	18.6681	0.000667905	0	58.7511	4.14444	1.03912e+11	0.00100661	322.243
42451	0.125	23.4453	0.000631415	0	83.1267	4.16667	1.12202e+11	0.00100643	322.089
42451	0.166667	31.0604	0.000625844	0	107.502	4.18889	1.21153e+11	0.00100625	321.935
42451	0.208333	38.0451	0.000620272	0	131.878	4.21111	1.30818e+11	0.00100608	321.782
42451	0.25	39.6729	0.000614701	0	156.253	4.23333	1.41254e+11	0.0010059	321.628
42451	0.291667	41.1959	0.000613734	0	180.629	4.25556	1.52522e+11	0.00100572	321.474
42451	0.333333	44.3978	0.000612768	1	205.004	4.27778	1.6469e+11	0.00100554	321.32
42451	0.375	46.4575	0.000611801	0	218.941	4.28746	1.70293e+11	0.00100536	321.167
42451	0.416667	47.3246	0.000617101	0	222.437	4.28462	1.68625e+11	0.00100519	321.013
42451	0.458333	37.2362	0.000622401	0	215.495	4.26923	1.59899e+11	0.00100501	320.859
42451	0.5	29.5337	0.000627701	0	208.552	4.25385	1.51624e+11	0.00100483	320.705
42451	0.541667	16.3166	0.000637686	0	201.609	4.23846	1.43778e+11	0.00100465	320.551
42451	0.583333	8.21255	0.000647671	0	194.667	4.22308	1.36338e+11	0.00100447	320.398
42451	0.625	4.80786	0.000657657	0	187.724	4.20769	1.29282e+11	0.0010043	320.244
42451	0.666667	4.98419	0.000661435	0	180.781	4.19231	1.22592e+11	0.00100412	320.09
42451	0.708333	5.23895	0.000665212	0	173.838	4.17692	1.16248e+11	0.00100394	319.936
42451	0.75	3.5587	0.00066899	0	166.896	4.16154	1.10232e+11	0.00100376	319.783
42451	0.791667	1.67587	0.000677563	0	159.953	4.14615	1.04528e+11	0.00100358	319.629
42451	0.833333	1.47139	0.000686136	0	153.01	4.13077	9.91183e+10	0.0010034	319.475
42451	0.875	0.743744	0.000694708	0	146.068	4.11538	9.3989e+10	0.00100323	319.321
42451	0.916667	0.0176539	0.000708937	0	139.125	4.1	8.91251e+10	0.00100305	319.168
42451	0.958333	1.84402	0.000723166	0	132.182	4.08462	8.45129e+10	0.00100287	319.014
42452	0	7.58234	0.000737396	0	125.24	4.06923	8.01394e+10	0.00100269	318.86
42452	0.0416667	11.7432	0.000700784	0	118.297	4.05385	7.59922e+10	0.00100251	318.884
42452	0.0833333	19.9081	0.000664172	0	111.354	4.03846	7.20597e+10	0.00100234	318.908
42452	0.125	24.7367	0.00062756	0	104.412	4.02308	6.83306e+10	0.00100216	318.931
42452	0.166667	33.713	0.000623663	0	97.4688	4.00769	6.47945e+10	0.00100198	318.955
42452	0.208333	39.313	0.000619767	0	90.5262	3.99231	6.14415e+10	0.0010018	318.979
42452	0.25	37.717	0.00061587	0	83.5835	3.97692	5.82619e+10	0.00100162	319.003
42452	0.291667	43.5917	0.000614296	0	76.6408	3.96154	5.52469e+10	0.00100145	319.027
42452	0.333333	40.1201	0.000612721	0	69.6981	3.94615	5.23879e+10	0.00100127	319.051
42452	0.375	34.7695	0.000611147	0	62.7554	3.93077	4.96768e+10	0.00100109	319.074
42452	0.416667	22.4504	0.000620405	1	55.8127	3.91538	4.71061e+10	0.00100091	319.098
42452	0.458333	16.9175	0.000629664	0	47.6142	3.92179	4.81606e+10	0.00100073	319.122
42452	0.5	11.5124	0.000638922	1	38.16	3.95	5.30884e+10	0.00100055	319.146
42452	0.541667	5.47064	0.000651178	0	31.4269	3.98333	5.95662e+10	0.00100038	319.17
42452	0.583333	3.91685	0.000663433	0	28.6707	4	6.30957e+10	0.0010002	319.193
42452	0.625	3.08037	0.000675688	0	29.8914	4	6.30957e+10	0.00100002	319.217
42452	0.666667	2.8805	0.000690567	0	31.1122	4	6.30957e+10	0.000999842	319.241
42452	0.708333	2.72494	0.000705446	0	32.3329	4	6.30957e+10	0.000999664	319.265
42452	0.75	2.28013	0.000720325	0	33.5536	4	6.30957e+10	0.000999486	319.289
42452	0.791667	2.16769	0.000735227	0	34.7743	4	6.30957e+10	0.000999308	319.312
42452	0.833333	1.20653	0.00075013	0	35.9951	4	6.30957e+10	0.00099913	319.336
42452	0.875	0.292801	0.000765032	0	37.2158	4	6.30957e+10	0.000998951	319.36
42452	0.916667	0.088294	0.000794199	0	38.4365	4	6.30957e+10	0.000998773	319.384
42452	0.958333	2.88602	0.000823366	0	39.6572	4	6.30957e+10	0.000998595	319.408
42453	0	6.44731	0.000852533	0	40.8779	4	6.30957e+10	0.000998417	319.432
42453	0.0416667	10.625	0.000781459	0	42.0987	4	6.30957e+10	0.000998239	319.455
42453	0.0833333	16.7983	0.000710384	0	43.3194	4	6.30957e+10	0.000998061	319.479
42453	0.125	21.8705	0.00063931	0	44.5401	4	6.30957e+10	0.000997883	319.503
42453	0.166667	28.2737	0.000633426	0	45.7608	4	6.30957e+10	0.000997704	319.527
42453	0.208333	37.5208	0.000627542	0	46.9815	4	6.30957e+10	0.000997526	319.551
42453	0.25	37.1624	0.000621658	0	48.2023	4	6.30957e+10	0.000997348	319.574
42453	0.291667	40.2331	0.000617404	0	49.423	4	6.30957e+10	0.00099717	319.598
42453	0.333333	37.8099	0.000613149	0	50.6437	4	6.30957e+10	0.000996992	319.622
42453	0.375	35.6188	0.000608895	0	51.8644	4	6.30957e+10	0.000996814	319.646
42453	0.416667	25.1915	0.000615043	0	53.0852	4	6.30957e+10	0.000996636	319.67
42453	0.458333	19.1964	0.000621191	0	54.3059	4	6.30957e+10	0.000996458	319.694
42453	0.5	16.4864	0.000627339	0	55.5266	4	6.30957e+10	0.000996279	319.717
42453	0.541667	8.03875	0.000637569	0	56.7473	4	6.30957e+10	0.000996101	319.741
42453	0.583333	5.67417	0.000647799	0	57.968	4	6.30957e+10	0.000995923	319.765
42453	0.625	3.89296	0.000658028	0	59.1888	4	6.30957e+10	0.000995745	319.789
42453	0.666667	2.15616	0.000673456	0	60.4095	4	6.30957e+10	0.000995567	319.813
42453	0.708333	1.83237	0.000688884	0	61.6302	4	6.30957e+10	0.000995389	319.836
42453	0.75	1.131	0.000704311	0	62.8509	4	6.30957e+10	0.000995211	319.86
42453	0.791667	1.41406	0.00071636	0	64.0716	4	6.30957e+10	0.000995032	319.884
42453	0.833333	1.24391	0.000728409	0	65.2924	4	6.30957e+10	0.000994854	319.908
42453	0.875	0.256046	0.000740458	0	66.5131	4	6.30957e+10	0.000994676	319.932
42453	0.916667	0.236339	0.000746041	0	67.7338	4	6.30957e+10	0.000994498	319.955
42453	0.958333	3.24522	0.000751624	0	68.9545	4	6.30957e+10	0.00099432	319.979
42454	0	9.61349	0.000757208	0	70.1753	4	6.30957e+10	0.000994142	320.003
42454	0.0416667	18.2366	0.00071386	0	71.396	4	6.30957e+10	0.000993964	320.027
42454	0.0833333	28.5966	0.000670512	0	72.6167	4	6.30957e+10	0.000993786	320.051
42454	0.125	36.0465	0.000627164	0	73.8374	4	6.30957e+10	0.000993607	320.075
42454	0.166667	41.4454	0.000621732	0	75.0581	4	6.30957e+10	0.000993429	320.098
42454	0.208333	40.3328	0.000616299	0	76.2789	4	6.30957e+10	0.000993251	320.122
42454	0.25	38.5838	0.000610867	0	77.4996	4	6.30957e+10	0.000993073	320.146
42454	0.291667	38.048	0.000608955	0	78.7203	4	6.30957e+10	0.000992895	320.17
42454	0.333333	33.9938	0.000607044	0	79.941	4	6.30957e+10	0.000992717	320.194
42454	0.375	25.9958	0.000605133	0	81.1618	4	6.30957e+10	0.000992539	320.217
42454	0.416667	18.8753	0.000610512	0	82.3825	4	6.30957e+10	0.000992361	320.241
42454	0.458333	13.6833	0.000615891	0	83.6032	4	6.30957e+10	0.000992182	320.265
42454	0.5	8.38076	0.000621269	0	84.8239	4	6.30957e+10	0.000992004	320.289
42454	0.541667	4.21082	0.000646117	0	86.0446	4	6.30957e+10	0.000991826	320.313
42454	0.583333	3.44129	0.000670964	0	87.2654	4	6.30957e+10	0.000991648	320.336
42454	0.625	3.17518	0.000695811	0	88.4861	4	6.30957e+10	0.00099147	320.36
42454	0.666667	3.12383	0.000702203	0	89.7068	4	6.30957e+10	0.000991292	320.384
42454	0.708333	3.30763	0.000708596	0	90.9275	4	6.30957e+10	0.000991114	320.408
42454	0.75	2.4281	0.000714988	0	92.1482	4	6.30957e+10	0.000990935	320.432
42454	0.791667	1.34128	0.000722065	0	93.369	4	6.30957e+10	0.000990757	320.456
42454	0.833333	0.469887	0.000729143	0	94.5897	4	6.30957e+10	0.000990579	320.479
42454	0.875	0.1632	0.00073622	0	95.8104	4	6.30957e+10	0.000990401	320.503
42454	0.916667	0.0316351	0.000769498	0	97.0311	4	6.30957e+10	0.000990223	320.527
42454	0.958333	2.53948	0.000802776	0	98.2519	4	6.30957e+10	0.000990045	320.551
42455	0	7.65582	0.000836054	0	99.4726	4	6.30957e+10	0.000989867	320.575
42455	0.0416667	14.1504	0.000764123	0	100.693	4	6.30957e+10	0.000989689	320.598
42455	0.0833333	23.2889	0.000692193	0	101.914	4	6.30957e+10	0.00098951	320.622
42455	0.125	32.0758	0.000620262	0	103.135	4	6.30957e+10	0.000989332	320.646
42455	0.166667	43.7658	0.000617478	0	104.355	4	6.30957e+10	0.000989154	320.67
42455	0.208333	43.5025	0.000614695	0	105.576	4	6.30957e+10	0.000988976	320.694
42455	0.25	41.0006	0.000611911	0	106.797	4	6.30957e+10	0.000988798	320.718
42455	0.291667	38.5488	0.000608747	0	108.018	4	6.30957e+10	0.00098862	320.741
42455	0.333333	35.3737	0.000605583	0	109.238	4	6.30957e+10	0.000988442	320.765
42455	0.375	32.1764	0.000602419	0	110.459	4	6.30957e+10	0.000988263	320.789
42455	0.416667	18.5041	0.000614259	0	111.68	4	6.30957e+10	0.000988085	320.813
42455	0.458333	12.0668	0.000626098	0	112.901	4	6.30957e+10	0.000987907	320.837
42455	0.5	8.80462	0.000637938	0	114.121	4	6.30957e+10	0.000987729	320.86
42455	0.541667	5.13979	0.000657332	0	115.342	4	6.30957e+10	0.000987551	320.884
42455	0.583333	4.24541	0.000676726	0	116.563	4	6.30957e+10	0.000987373	320.908
42455	0.625	4.47497	0.000696121	0	117.783	4	6.30957e+10	0.000987195	320.932
42455	0.666667	4.20977	0.000715464	0	119.004	4	6.30957e+10	0.000987016	320.956
42455	0.708333	4.2946	0.000734807	0	120.225	4	6.30957e+10	0.000986838	320.979
42455	0.75	3.35154	0.000754149	0	121.446	4	6.30957e+10	0.00098666	321.003
42455	0.791667	2.45249	0.000762082	0	122.666	4	6.30957e+10	0.000986482	321.027
42455	0.833333	1.60166	0.000770014	0	123.887	4	6.30957e+10	0.000986304	321.051
42455	0.875	1.5327	0.000777946	0	125.108	4	6.30957e+10	0.000986126	321.075
42455	0.916667	1.77138	0.000796704	0	126.328	4	6.30957e+10	0.000985948	321.099
42455	0.958333	4.29364	0.000815463	0	127.549	4	6.30957e+10	0.00098577	321.122
42456	0	8.57449	0.000834222	0	128.77	4	6.30957e+10	0.000985591	321.146
42456	0.0416667	14.4004	0.000769779	0	129.991	4	6.30957e+10	0.000985413	321.17
42456	0.0833333	21.6906	0.000705335	0	131.211	4	6.30957e+10	0.000985235	321.106
42456	0.125	26.7915	0.000640892	0	132.432	4	6.30957e+10	0.000985057	321.043
42456	0.166667	35.392	0.000632654	0	133.653	4	6.30957e+10	0.000984879	320.979
42456	0.208333	41.2287	0.000624416	0	134.874	4	6.30957e+10	0.000984701	320.915
42456	0.25	43.8453	0.000616179	0	136.094	4	6.30957e+10	0.000984523	320.852
42456	0.291667	41.4588	0.000614236	0	137.315	4	6.30957e+10	0.000984345	320.788
42456	0.333333	39.4236	0.000612293	0	138.536	4	6.30957e+10	0.000984166	320.724
42456	0.375	26.4684	0.000610349	0	139.756	4	6.30957e+10	0.000983988	320.66
42456	0.416667	15.2333	0.000619814	0	140.977	4	6.30957e+10	0.00098381	320.597
42456	0.458333	12.3774	0.00062928	0	142.198	4	6.30957e+10	0.000983632	320.533
42456	0.5	10.0333	0.000638745	0	143.419	4	6.30957e+10	0.000983454	320.469
42456	0.541667	6.60215	0.000648166	1	144.639	4	6.30957e+10	0.000983276	320.406
42456	0.583333	5.42991	0.000657588	0	144.27	4	6.30957e+10	0.000983098	320.342
42456	0.625	3.99719	0.00066701	0	142.31	4	6.30957e+10	0.000982919	320.278
42456	0.666667	4.36178	0.00068214	0	138.761	4	6.30957e+10	0.000982741	320.215
42456	0.708333	4.14007	0.00069727	0	135.211	4	6.30957e+10	0.000982563	320.151
42456	0.75	3.37624	0.000712399	0	131.662	4	6.30957e+10	0.000982385	320.087
42456	0.791667	2.58161	0.000724656	0	128.112	4	6.30957e+10	0.000982207	320.023
42456	0.833333	2.47218	0.000736912	0	124.562	4	6.30957e+10	0.000982029	319.96
42456	0.875	2.29763	0.000749168	0	121.013	4	6.30957e+10	0.000981851	319.896
42456	0.916667	2.56449	0.000773647	0	117.463	4	6.30957e+10	0.000981673	319.832
42456	0.958333	4.56508	0.000798126	0	113.913	4	6.30957e+10	0.000981494	319.769
42457	0	9.14329	0.000822605	0	110.364	4	6.30957e+10	0.000981316	319.705
42457	0.0416667	15.3277	0.000759471	0	106.814	4	6.30957e+10	0.000981138	319.153
42457	0.0833333	19.7793	0.000696338	0	103.265	4	6.30957e+10	0.00098096	318.6
42457	0.125	20.1629	0.000633204	0	99.715	4	6.30957e+10	0.000980782	318.048
42457	0.166667	22.7809	0.00062814	0	96.1654	4	6.30957e+10	0.000980604	317.496
42457	0.208333	24.2286	0.000623077	0	92.6158	4	6.30957e+10	0.000980426	316.943
42457	0.25	25.8946	0.000618013	0	89.0662	4	6.30957e+10	0.000980248	316.391
42457	0.291667	33.4546	0.000616422	0	85.5165	4	6.30957e+10	0.000980069	315.839
42457	0.333333	42.2805	0.00061483	0	81.9669	4	6.30957e+10	0.000979891	315.286
42457	0.375	44.2325	0.000613239	0	78.4173	4	6.30957e+10	0.000979713	314.734
42457	0.416667	39.575	0.000625523	0	74.8677	4	6.30957e+10	0.000979535	314.182
42457	0.458333	34.0937	0.000637806	0	71.3181	4	6.30957e+10	0.000979357	313.629
42457	0.5	18.521	0.00065009	0	67.7685	4	6.30957e+10	0.000979179	313.077
42457	0.541667	10.7892	0.000687087	0	64.2188	4	6.30957e+10	0.000979001	312.525
42457	0.583333	7.71923	0.000724084	0	60.6692	4	6.30957e+10	0.000978822	311.972
42457	0.625	6.16028	0.000761081	1	57.1196	4	6.30957e+10	0.000978644	311.42
42457	0.666667	6.07535	0.000770357	1	213.027	4.03333	7.07946e+10	0.000978466	310.868
42457	0.708333	7.11103	0.000779633	0	332.997	4.09167	8.65964e+10	0.000978288	310.315
42457	0.75	5.97859	0.000788909	0	417.032	4.175	1.15478e+11	0.00097811	309.763
42457	0.791667	5.02292	0.000797512	0	305.675	4.25	1.49624e+11	0.000977932	309.211
42457	0.833333	3.93188	0.000806115	1	194.317	4.325	1.93865e+11	0.000977754	308.658
42457	0.875	3.33645	0.000814719	0	115.25	4.35833	2.1752e+11	0.000977575	308.106
42457	0.916667	3.4692	0.000848157	0	68.4725	4.35	2.11349e+11	0.000977397	307.554
42457	0.958333	5.90347	0.000881595	0	53.985	4.3	1.77828e+11	0.000977219	307.001
42458	0	9.97511	0.000915034	1	39.4975	4.25	1.49624e+11	0.000977041	306.449
42458	0.0416667	15.0219	0.000820203	0	37.3314	4.26667	1.58489e+11	0.000976863	307.082
42458	0.0833333	17.3624	0.000725373	0	47.4867	4.35	2.11349e+11	0.000976685	307.715
42458	0.125	18.7083	0.000630542	0	69.9633	4.5	3.54813e+11	0.000976507	308.348
42458	0.166667	22.8432	0.000625583	0	92.44	4.65	5.95662e+11	0.000976329	308.981
42458	0.208333	27.9358	0.000620623	0	114.917	4.8	1000000000000	0.00097615	309.614
42458	0.25	30.8377	0.000615664	1	137.393	4.95	1.6788e+12	0.000975972	310.248
42458	0.291667	37.9326	0.000612478	0	151.479	5.04333	2.31739e+12	0.000975794	310.881
42458	0.333333	42.2836	0.000609291	0	157.174	5.08	2.63027e+12	0.000975616	311.514
42458	0.375	46.1922	0.000606104	0	154.479	5.06	2.45471e+12	0.000975438	312.147
42458	0.416667	37.3634	0.000614586	0	151.783	5.04	2.29087e+12	0.00097526	312.78
42458	0.458333	27.3956	0.000623067	0	149.088	5.02	2.13796e+12	0.000975082	313.413
42458	0.5	18.3885	0.000631548	0	146.392	5	1.99526e+12	0.000974903	314.046
42458	0.541667	10.9914	0.000650123	0	143.697	4.98	1.86209e+12	0.000974725	314.679
42458	0.583333	8.04312	0.000668698	0	141.001	4.96	1.7378e+12	0.000974547	315.312
42458	0.625	7.06835	0.000687273	0	138.306	4.94	1.62181e+12	0.000974369	315.945
42458	0.666667	6.06498	0.000709064	0	135.61	4.92	1.51356e+12	0.000974191	316.579
42458	0.708333	5.08481	0.000730855	0	132.914	4.9	1.41254e+12	0.000974013	317.212
42458	0.75	5.09746	0.000752645	0	130.219	4.88	1.31826e+12	0.000973835	317.845
42458	0.791667	4.92925	0.000757165	0	127.523	4.86	1.23027e+12	0.000973657	318.478
42458	0.833333	4.05535	0.000761684	0	124.828	4.84	1.14815e+12	0.000973478	319.111
42458	0.875	3.64063	0.000766203	0	122.132	4.82	1.07152e+12	0.0009733	319.744
42458	0.916667	3.729	0.000768121	0	119.437	4.8	1000000000000	0.000973122	320.377
42458	0.958333	6.2844	0.000770039	0	116.741	4.78	9.33254e+11	0.000972944	321.01
42459	0	7.91956	0.000771956	0	114.046	4.76	8.70964e+11	0.000972766	321.643
42459	0.0416667	14.1848	0.000725031	0	111.35	4.74	8.12831e+11	0.000972588	321.635
42459	0.0833333	17.9853	0.000678106	0	108.654	4.72	7.58578e+11	0.00097241	321.627
42459	0.125	20.6596	0.000631181	0	105.959	4.7	7.07946e+11	0.000972232	321.62
42459	0.166667	24.9858	0.000626989	0	103.263	4.68	6.60693e+11	0.000972053	321.612
42459	0.208333	30.1858	0.000622797	0	100.568	4.66	6.16595e+11	0.000971875	321.604
42459	0.25	38.1489	0.000618605	0	97.8722	4.64	5.7544e+11	0.000971697	321.596
42459	0.291667	43.0905	0.000617449	0	95.1767	4.62	5.37032e+11	0.000971519	321.588
42459	0.333333	40.926	0.000616293	0	92.4811	4.6	5.01187e+11	0.000971341	321.58
42459	0.375	41.6428	0.000615137	0	89.7856	4.58	4.67735e+11	0.000971163	321.572
42459	0.416667	42.0324	0.00062143	0	87.09	4.56	4.36516e+11	0.000970985	321.564
42459	0.458333	35.4551	0.000627722	0	84.3944	4.54	4.0738e+11	0.000970806	321.556
42459	0.5	18.2536	0.000634014	0	81.6989	4.52	3.80189e+11	0.000970628	321.548
42459	0.541667	9.85005	0.000656106	0	79.0033	4.5	3.54813e+11	0.00097045	321.54
42459	0.583333	7.96819	0.000678198	0	76.3078	4.48	3.31131e+11	0.000970272	321.533
42459	0.625	4.49595	0.00070029	0	73.6122	4.46	3.0903e+11	0.000970094	321.525
42459	0.666667	3.90491	0.000718382	0	70.9167	4.44	2.88403e+11	0.000969916	321.517
42459	0.708333	3.45489	0.000736475	0	68.2211	4.42	2.69153e+11	0.000969738	321.509
42459	0.75	3.18066	0.000754567	0	65.5256	4.4	2.51189e+11	0.000969559	321.501
42459	0.791667	2.64788	0.000775051	0	62.83	4.38	2.34423e+11	0.000969381	321.493
42459	0.833333	1.35126	0.000795534	0	60.1344	4.36	2.18776e+11	0.000969203	321.485
42459	0.875	0.968435	0.000816018	0	57.4389	4.34	2.04174e+11	0.000969025	321.477
42459	0.916667	1.47937	0.000857499	0	54.7433	4.32	1.90546e+11	0.000968847	321.469
42459	0.958333	3.93833	0.00089898	0	52.0478	4.3	1.77828e+11	0.000968669	321.461
42460	0	9.45886	0.000940461	0	49.3522	4.28	1.65959e+11	0.000968491	321.453
42460	0.0416667	18.6156	0.000840177	0	46.6567	4.26	1.54882e+11	0.000968313	321.445
42460	0.0833333	29.4051	0.000739894	0	43.9611	4.24	1.44544e+11	0.000968134	321.438
42460	0.125	32.246	0.00063961	1	41.2656	4.22	1.34896e+11	0.000967956	321.43
42460	0.166667	34.5222	0.000634305	0	38.3724	4.21778	1.33865e+11	0.000967778	321.422
42460	0.208333	33.7974	0.000629	0	35.2817	4.23333	1.41254e+11	0.0009676	321.414
42460	0.25	37.2609	0.000623695	0	31.9933	4.26667	1.58489e+11	0.000967422	321.406
42460	0.291667	38.5711	0.000621127	0	28.705	4.3	1.77828e+11	0.000967244	321.398
42460	0.333333	40.1867	0.000618559	0	25.4167	4.33333	1.99526e+11	0.000967066	321.39
42460	0.375	40.6099	0.00061599	1	22.1283	4.36667	2.23872e+11	0.000966888	321.382
42460	0.416667	35.8636	0.000620677	0	19.6774	4.41222	2.62019e+11	0.000966709	321.374
42460	0.458333	30.5435	0.000625363	0	18.064	4.47	3.1989e+11	0.000966531	321.366
42460	0.5	17.7424	0.000630049	0	17.288	4.54	4.0738e+11	0.000966353	321.358
42460	0.541667	8.49697	0.000637283	0	16.512	4.61	5.188e+11	0.000966175	321.35
42460	0.583333	6.0401	0.000644516	0	15.736	4.68	6.60693e+11	0.000965997	321.342
42460	0.625	3.75446	0.000651749	0	14.96	4.75	8.41395e+11	0.000965819	321.335
42460	0.666667	3.74395	0.000662073	0	14.184	4.82	1.07152e+12	0.000965641	321.327
42460	0.708333	3.50159	0.000672397	0	13.408	4.89	1.36458e+12	0.000965462	321.319
42460	0.75	2.66958	0.000682721	0	12.632	4.96	1.7378e+12	0.000965284	321.311
42460	0.791667	2.61954	0.000691193	1	11.856	5.03	2.21309e+12	0.000965106	321.303
42460	0.833333	2.05953	0.000699664	1	10.9787	4.74333	8.22243e+11	0.000964928	321.295
42460	0.875	0.85209	0.000708136	0	11.2812	4.43182	2.80367e+11	0.00096475	321.287
42460	0.916667	1.26289	0.000726801	0	12.7636	4.09545	8.77368e+10	0.000964572	321.279
42460	0.958333	4.31039	0.000745465	0	15.5273	4.09091	8.63701e+10	0.000964394	321.271
42461	0	10.4698	0.00076413	0	18.2909	4.08636	8.50248e+10	0.000964215	321.263
42461	0.0416667	15.156	0.000721603	0	21.0545	4.08182	8.37003e+10	0.000964037	321.255
42461	0.0833333	21.3726	0.000679076	0	23.8182	4.07727	8.23966e+10	0.000963859	321.248
42461	0.125	28.8323	0.000636549	0	26.5818	4.07273	8.11131e+10	0.000963681	321.24
42461	0.166667	35.7048	0.000629783	0	29.3455	4.06818	7.98496e+10	0.000963503	321.232
42461	0.208333	47.1445	0.000623017	0	32.1091	4.06364	7.86058e+10	0.000963325	321.224
42461	0.25	54.1986	0.000616252	0	34.8727	4.05909	7.73814e+10	0.000963147	321.216
42461	0.291667	48.9349	0.00061338	0	37.6364	4.05455	7.6176e+10	0.000962969	321.208
42461	0.333333	48.7951	0.000610507	0	40.4	4.05	7.49894e+10	0.00096279	321.2
42461	0.375	44.9211	0.000607636	0	43.1636	4.04545	7.38213e+10	0.000962612	321.192
42461	0.416667	38.97	0.000616255	0	45.9273	4.04091	7.26714e+10	0.000962434	321.184
42461	0.458333	37.0792	0.000624875	0	48.6909	4.03636	7.15394e+10	0.000962256	321.176
42461	0.5	36.11	0.000633495	0	51.4545	4.03182	7.04251e+10	0.000962078	321.168
42461	0.541667	28.2252	0.000649344	0	54.2182	4.02727	6.93281e+10	0.0009619	321.16
42461	0.583333	16.1596	0.000665193	0	56.9818	4.02273	6.82482e+10	0.000961722	321.152
42461	0.625	12.8288	0.000681042	0	59.7455	4.01818	6.71851e+10	0.000961544	321.145
42461	0.666667	9.81511	0.000696961	0	62.5091	4.01364	6.61385e+10	0.000961365	321.137
42461	0.708333	9.71385	0.00071288	0	65.2727	4.00909	6.51083e+10	0.000961187	321.129
42461	0.75	9.97706	0.000728799	1	68.0364	4.00455	6.40941e+10	0.000961009	321.121
42461	0.791667	7.09852	0.000741564	1	80.9988	4.03485	7.1166e+10	0.000960831	321.113
42461	0.833333	5.34451	0.00075433	0	90.7512	4.06905	8.00887e+10	0.000960653	321.105
42461	0.875	3.7139	0.000767096	0	97.2936	4.10714	9.13512e+10	0.000960475	321.097
42461	0.916667	3.20605	0.000756727	0	90.4271	4.11429	9.36329e+10	0.000960527	321.089
42461	0.958333	5.22815	0.000746359	0	83.5607	4.12143	9.59716e+10	0.000960579	321.081
42462	0	7.35702	0.000735992	0	76.6943	4.12857	9.83687e+10	0.000960632	321.073
42462	0.0416667	11.3387	0.000699901	0	69.8279	4.13571	1.00826e+11	0.000960684	320.845
42462	0.0833333	17.2765	0.00066381	0	62.9614	4.14286	1.03344e+11	0.000960736	320.616
42462	0.125	27.0464	0.000627719	0	56.095	4.15	1.05925e+11	0.000960788	320.387
42462	0.166667	36.097	0.000622983	0	49.2286	4.15714	1.08571e+11	0.000960841	320.159
42462	0.208333	48.1159	0.000618247	0	42.3621	4.16429	1.11283e+11	0.000960893	319.93
42462	0.25	51.3622	0.000613511	0	35.4957	4.17143	1.14062e+11	0.000960945	319.702
42462	0.291667	53.3941	0.000613745	0	28.6293	4.17857	1.16911e+11	0.000960998	319.473
42462	0.333333	53.8079	0.000613978	0	21.7629	4.18571	1.19832e+11	0.00096105	319.244
42462	0.375	52.882	0.000614212	1	14.8964	4.19286	1.22825e+11	0.000961102	319.016
42462	0.416667	46.7154	0.00061931	0	10.483	4.19762	1.24862e+11	0.000961154	318.787
42462	0.458333	39.9991	0.000624407	0	8.5225	4.2	1.25893e+11	0.000961207	318.559
42462	0.5	35.6235	0.000629505	0	9.015	4.2	1.25893e+11	0.000961259	318.33
42462	0.541667	29.6812	0.000649167	1	9.5075	4.2	1.25893e+11	0.000961311	318.101
42462	0.583333	20.7133	0.000668828	0	17.4465	4.24	1.44544e+11	0.000961364	317.873
42462	0.625	17.225	0.00068849	0	32.832	4.32	1.90546e+11	0.000961416	317.644
42462	0.666667	13.6056	0.000721079	0	55.664	4.44	2.88403e+11	0.000961468	317.416
42462	0.708333	10.0352	0.000753668	0	78.496	4.56	4.36516e+11	0.00096152	317.187
42462	0.75	7.81933	0.000786257	1	101.328	4.68	6.60693e+11	0.000961573	316.958
42462	0.791667	4.62839	0.000784927	0	113.378	4.74889	8.38172e+11	0.000961625	316.73
42462	0.833333	5.21241	0.000783597	0	114.647	4.76667	8.91251e+11	0.000961677	316.501
42462	0.875	3.46037	0.000782266	0	105.133	4.73333	7.94328e+11	0.00096173	316.272
42462	0.916667	1.31157	0.000794481	0	95.62	4.7	7.07946e+11	0.000961782	316.044
42462	0.958333	3.73588	0.000806695	0	86.1067	4.66667	6.30957e+11	0.000961834	315.815
42464	0	11.7857	0.000818909	0	24.7711	4.35278	2.13386e+11	0.000961886	315.587
42464	0.0416667	17.8058	0.000758986	0	25.64	4.35	2.11349e+11	0.000961939	316.134
42464	0.0833333	23.898	0.000699063	0	26.5089	4.34722	2.09331e+11	0.000961991	316.682
42464	0.125	31.1138	0.000639141	0	27.3778	4.34444	2.07332e+11	0.000962043	317.23
42464	0.166667	30.5614	0.000633523	0	28.2467	4.34167	2.05353e+11	0.000962096	317.778
42464	0.208333	34.8224	0.000627905	0	29.1156	4.33889	2.03392e+11	0.000962148	318.326
42464	0.25	41.5082	0.000622287	0	29.9844	4.33611	2.0145e+11	0.0009622	318.874
42464	0.291667	44.203	0.000620188	0	30.8533	4.33333	1.99526e+11	0.000962252	319.421
42464	0.333333	45.3076	0.00061809	0	31.7222	4.33056	1.97621e+11	0.000962305	319.969
42464	0.375	41.2319	0.000615991	0	32.5911	4.32778	1.95734e+11	0.000962357	320.517
42464	0.416667	36.764	0.000624552	0	33.46	4.325	1.93865e+11	0.000962409	321.065
42464	0.458333	36.5915	0.000633112	0	34.3289	4.32222	1.92014e+11	0.000962462	321.613
42464	0.5	32.7022	0.000641673	0	35.1978	4.31944	1.90181e+11	0.000962514	322.16
42464	0.541667	21.9972	0.000653377	0	36.0667	4.31667	1.88365e+11	0.000962566	322.708
42464	0.583333	16.5419	0.000665081	0	36.9356	4.31389	1.86566e+11	0.000962618	323.256
42464	0.625	11.0679	0.000676784	0	37.8044	4.31111	1.84785e+11	0.000962671	323.804
42464	0.666667	8.35781	0.000690655	0	38.6733	4.30833	1.83021e+11	0.000962723	324.352
42464	0.708333	7.71267	0.000704526	0	39.5422	4.30556	1.81273e+11	0.000962775	324.9
42464	0.75	7.82379	0.000718397	1	40.4111	4.30278	1.79542e+11	0.000962828	325.447
42464	0.791667	5.68521	0.000731415	0	36.637	4.33426	2.00165e+11	0.00096288	325.995
42464	0.833333	4.79567	0.000744433	1	28.22	4.4	2.51189e+11	0.000962932	326.543
42464	0.875	3.65642	0.000757452	0	21.827	4.4697	3.19555e+11	0.000962984	327.091
42464	0.916667	3.62903	0.00078565	0	22.1009	4.50909	3.66131e+11	0.000963037	327.639
42464	0.958333	5.76283	0.000813849	0	29.0418	4.51818	3.77809e+11	0.000963089	328.186
42467	0	10.2613	0.000842048	1	42.9933	4.31667	1.88365e+11	0.000963141	328.734
42467	0.0416667	15.5696	0.000769372	0	43.5134	4.32222	1.92014e+11	0.000963194	328.668
42467	0.0833333	23.3693	0.000696695	0	43.997	4.35	2.11349e+11	0.000963246	328.601
42467	0.125	33.6451	0.000624019	0	44.444	4.4	2.51189e+11	0.000963298	328.534
42467	0.166667	43.5933	0.000620793	0	44.891	4.45	2.98538e+11	0.00096335	328.468
42467	0.208333	49.763	0.000617567	0	45.338	4.5	3.54813e+11	0.000963403	328.401
42467	0.25	55.6333	0.000614341	0	45.785	4.55	4.21697e+11	0.000963455	328.334
42467	0.291667	59.7487	0.000613307	0	46.232	4.6	5.01187e+11	0.000963507	328.268
42467	0.333333	55.0663	0.000612273	0	46.679	4.65	5.95662e+11	0.00096356	328.201
42467	0.375	51.4891	0.00061124	0	47.126	4.7	7.07946e+11	0.000963612	328.135
42467	0.416667	45.462	0.000618836	1	47.573	4.75	8.41395e+11	0.000963664	328.068
42467	0.458333	37.2502	0.000626432	0	47.6375	4.77899	9.2999e+11	0.000963716	328.001
42467	0.5	29.6885	0.000634028	0	47.3196	4.78696	9.55949e+11	0.000963769	327.935
42467	0.541667	17.032	0.00064586	0	46.6191	4.77391	9.13839e+11	0.000963821	327.868
42467	0.583333	11.7316	0.000657692	0	45.9187	4.76087	8.73583e+11	0.000963873	327.801
42467	0.625	9.4945	0.000669524	0	45.2183	4.74783	8.35101e+11	0.000963926	327.735
42467	0.666667	7.07353	0.000681455	0	44.5178	4.73478	7.98314e+11	0.000963978	327.668
42467	0.708333	6.0989	0.000693387	0	43.8174	4.72174	7.63148e+11	0.00096403	327.602
42467	0.75	4.51108	0.000705319	0	43.117	4.7087	7.29531e+11	0.000964082	327.535
42467	0.791667	3.32458	0.000714804	0	42.4165	4.69565	6.97394e+11	0.000964135	327.468
42467	0.833333	2.46733	0.00072429	0	41.7161	4.68261	6.66673e+11	0.000964187	327.402
42467	0.875	2.00599	0.000733776	0	41.0157	4.66957	6.37306e+11	0.000964239	327.335
42467	0.916667	2.52291	0.00072183	0	40.3152	4.65652	6.09232e+11	0.000964292	327.268
42467	0.958333	4.58255	0.000709884	0	39.6148	4.64348	5.82395e+11	0.000964344	327.202
42468	0	11.1747	0.000697938	0	38.9143	4.63043	5.5674e+11	0.000964396	327.135
42468	0.0416667	14.0916	0.00067102	0	38.2139	4.61739	5.32215e+11	0.000964448	327.068
42468	0.0833333	22.474	0.000644101	0	37.5135	4.60435	5.0877e+11	0.000964501	327.002
42468	0.125	32.2861	0.000617183	0	36.813	4.5913	4.86359e+11	0.000964553	326.935
42468	0.166667	37.1854	0.000614587	0	36.1126	4.57826	4.64934e+11	0.000964605	326.869
42468	0.208333	52.474	0.00061199	0	35.4122	4.56522	4.44453e+11	0.000964658	326.802
42468	0.25	55.1779	0.000609394	0	34.7117	4.55217	4.24875e+11	0.00096471	326.735
42468	0.291667	58.8081	0.000608726	0	34.0113	4.53913	4.06159e+11	0.000964762	326.669
42468	0.333333	59.6575	0.000608058	0	33.3109	4.52609	3.88267e+11	0.000964814	326.602
42468	0.375	57.2884	0.00060739	1	32.6104	4.51304	3.71163e+11	0.000964867	326.535
42468	0.416667	50.248	0.000615502	0	33.4646	4.44879	2.97296e+11	0.000964919	326.469
42468	0.458333	41.2596	0.000623614	0	35.8733	4.33333	1.99526e+11	0.000964971	326.402
42468	0.5	36.3742	0.000631726	1	39.8367	4.16667	1.12202e+11	0.000965024	326.335
42468	0.541667	29.2922	0.000649494	0	38.7233	4.06667	7.94328e+10	0.000965076	326.269
42468	0.583333	18.985	0.000667263	0	32.5333	4.03333	7.07946e+10	0.000965128	326.202
42468	0.625	12.3082	0.000685031	1	21.2667	4.06667	7.94328e+10	0.00096518	326.136
42468	0.666667	9.28993	0.00069376	0	13.7556	4.09869	8.87236e+10	0.000965233	326.069
42468	0.708333	8.50146	0.00070249	0	10	4.12941	9.86547e+10	0.000965285	326.002
42468	0.75	7.9009	0.00071122	0	10	4.15882	1.09203e+11	0.000965337	325.936
42468	0.791667	6.05256	0.000723858	0	10	4.18824	1.2088e+11	0.00096539	325.869
42468	0.833333	4.90039	0.000736496	0	10	4.21765	1.33804e+11	0.000965442	325.802
42468	0.875	3.37837	0.000749134	0	10	4.24706	1.48111e+11	0.000965494	325.736
42468	0.916667	2.61536	0.000754275	0	10	4.27647	1.63948e+11	0.000965546	325.669
42468	0.958333	4.51396	0.000759416	0	10	4.30588	1.81478e+11	0.000965599	325.602
42469	0	9.72726	0.000764557	0	10	4.33529	2.00882e+11	0.000965651	325.536
42469	0.0416667	15.2363	0.000719462	0	10	4.36471	2.22361e+11	0.000965703	325.469
42469	0.0833333	22.1976	0.000674367	0	10	4.39412	2.46137e+11	0.000965756	325.403
42469	0.125	29.4055	0.000629272	0	10	4.42353	2.72455e+11	0.000965808	325.336
42469	0.166667	35.7785	0.000625496	0	10	4.45294	3.01586e+11	0.00096586	325.269
42469	0.208333	48.6925	0.00062172	0	10	4.48235	3.33833e+11	0.000965912	325.203
42469	0.25	51.1698	0.000617944	0	10	4.51176	3.69528e+11	0.000965965	325.136
42469	0.291667	48.092	0.000615437	0	10	4.54118	4.09039e+11	0.000966017	325.069
42469	0.333333	42.9501	0.00061293	1	10	4.57059	4.52775e+11	0.000966069	325.003
42469	0.375	34.9815	0.000610423	0	10.5741	4.61057	5.19816e+11	0.000966122	324.936
42469	0.416667	28.7398	0.000623283	0	11.7222	4.66111	6.18966e+11	0.000966174	324.87
42469	0.458333	27.352	0.000636142	0	13.4444	4.72222	7.64422e+11	0.000966226	324.803
42469	0.5	23.1892	0.000649002	0	15.1667	4.78333	9.44061e+11	0.000966278	324.736
42469	0.541667	18.1166	0.000656457	0	16.8889	4.84444	1.16591e+12	0.000966331	324.67
42469	0.583333	14.0365	0.000663912	0	18.6111	4.90556	1.4399e+12	0.000966383	324.603
42469	0.625	10.3214	0.000671366	0	20.3333	4.96667	1.77828e+12	0.000966435	324.536
42469	0.666667	6.83702	0.000684119	0	22.0556	5.02778	2.19617e+12	0.000966488	324.47
42469	0.708333	6.28843	0.000696873	0	23.7778	5.08889	2.71227e+12	0.00096654	324.403
42469	0.75	6.39236	0.000709626	0	25.5	5.15	3.34965e+12	0.000966592	324.336
42469	0.791667	5.39991	0.000722621	0	27.2222	5.21111	4.13682e+12	0.000966644	324.27
42469	0.833333	4.95227	0.000735617	0	28.9444	5.27222	5.10897e+12	0.000966697	324.203
42469	0.875	3.65132	0.000748612	0	30.6667	5.33333	6.30957e+12	0.000966749	324.137
42469	0.916667	2.49255	0.000776692	0	32.3889	5.39444	7.79232e+12	0.000966801	324.07
42469	0.958333	4.48075	0.000804772	0	34.1111	5.45556	9.62351e+12	0.000966854	324.003
42470	0	8.65273	0.000832852	0	35.8333	5.51667	1.1885e+13	0.000966906	323.937
42470	0.0416667	12.8155	0.000766446	0	37.5556	5.57778	1.4678e+13	0.000966958	323.87
42470	0.0833333	18.654	0.000700039	1	39.2778	5.63889	1.81273e+13	0.00096701	325.903
42470	0.125	26.6025	0.000633633	1	40.5826	5.21296	4.16336e+12	0.000967063	327.936
42470	0.166667	40.1819	0.000626711	0	41.3306	4.76389	8.82741e+11	0.000967115	329.97
42470	0.208333	49.4434	0.00061979	0	41.5217	4.29167	1.72783e+11	0.000967167	332.003
42470	0.25	53.126	0.000612869	0	41.5733	4.28333	1.6788e+11	0.00096722	334.036
42470	0.291667	49.9617	0.000611513	0	41.625	4.275	1.63117e+11	0.000967272	336.069
42470	0.333333	47.9793	0.000610158	0	41.6767	4.26667	1.58489e+11	0.000967324	338.102
42470	0.375	46.0576	0.000608802	0	41.7283	4.25833	1.53993e+11	0.000967376	340.135
42470	0.416667	44.1394	0.000613964	0	41.78	4.25	1.49624e+11	0.000967429	342.169
42470	0.458333	38.7606	0.000619126	0	41.8317	4.24167	1.45378e+11	0.000967481	344.202
42470	0.5	30.7608	0.000624287	0	41.8833	4.23333	1.41254e+11	0.000967533	346.235
42470	0.541667	22.1455	0.000646185	0	41.935	4.225	1.37246e+11	0.000967586	345.582
42470	0.583333	19.0297	0.000668083	0	41.9867	4.21667	1.33352e+11	0.000967638	344.929
42470	0.625	14.7884	0.000689981	1	42.0383	4.20833	1.29569e+11	0.00096769	344.276
42470	0.666667	10.0238	0.000712713	0	42.1066	4.20278	1.27106e+11	0.000967742	343.623
42470	0.708333	8.95146	0.000735446	0	42.1916	4.2	1.25893e+11	0.000967795	342.97
42470	0.75	8.20392	0.000758179	0	42.2931	4.2	1.25893e+11	0.000967847	342.317
42470	0.791667	6.31478	0.000767343	0	42.3947	4.2	1.25893e+11	0.000967899	341.664
42470	0.833333	4.09782	0.000776508	0	42.4962	4.2	1.25893e+11	0.000967952	341.011
42470	0.875	2.36808	0.000785672	0	42.5978	4.2	1.25893e+11	0.000968004	340.358
42470	0.916667	1.90856	0.000798709	0	42.6994	4.2	1.25893e+11	0.000968056	339.704
42470	0.958333	4.41765	0.000811746	0	42.8009	4.2	1.25893e+11	0.000968108	339.051
42471	0	7.9939	0.000824784	0	42.9025	4.2	1.25893e+11	0.000968161	338.398
42471	0.0416667	13.4626	0.000762101	0	43.0041	4.2	1.25893e+11	0.000968213	337.745
42471	0.0833333	24.9782	0.000699417	0	43.1056	4.2	1.25893e+11	0.000968265	337.092
42471	0.125	37.4815	0.000636734	0	43.2072	4.2	1.25893e+11	0.000968318	336.439
42471	0.166667	45.6229	0.000631027	0	43.3087	4.2	1.25893e+11	0.00096837	335.786
42471	0.208333	48.8123	0.00062532	0	43.4103	4.2	1.25893e+11	0.000968422	335.133
42471	0.25	52.9338	0.000619613	0	43.5119	4.2	1.25893e+11	0.000968474	334.48
42471	0.291667	48.616	0.000618251	0	43.6134	4.2	1.25893e+11	0.000968527	333.827
42471	0.333333	45.2557	0.00061689	0	43.715	4.2	1.25893e+11	0.000968579	333.174
42471	0.375	45.5068	0.000615528	0	43.8166	4.2	1.25893e+11	0.000968631	332.521
42471	0.416667	42.5302	0.000623581	0	43.9181	4.2	1.25893e+11	0.000968684	331.868
42471	0.458333	36.4717	0.000631635	0	44.0197	4.2	1.25893e+11	0.000968736	331.215
42471	0.5	30.0255	0.000639688	0	44.1212	4.2	1.25893e+11	0.000968788	330.562
42471	0.541667	22.4962	0.000648265	0	44.2228	4.2	1.25893e+11	0.00096884	329.909
42471	0.583333	15.363	0.000656843	0	44.3244	4.2	1.25893e+11	0.000968893	329.256
42471	0.625	11.9544	0.000665421	0	44.4259	4.2	1.25893e+11	0.000968945	328.603
42471	0.666667	8.41724	0.000675508	0	44.5275	4.2	1.25893e+11	0.000968997	327.949
42471	0.708333	8.12727	0.000685595	0	44.6291	4.2	1.25893e+11	0.00096905	327.296
42471	0.75	6.49103	0.000695683	0	44.7306	4.2	1.25893e+11	0.000969102	326.643
42471	0.791667	5.03966	0.000702603	0	44.8322	4.2	1.25893e+11	0.000969154	325.99
42471	0.833333	5.18355	0.000709523	0	44.9337	4.2	1.25893e+11	0.000969206	325.337
42471	0.875	3.31095	0.000716444	0	45.0353	4.2	1.25893e+11	0.000969259	324.684
42471	0.916667	1.85184	0.000721623	0	45.1369	4.2	1.25893e+11	0.000969311	324.031
42471	0.958333	4.45515	0.000726803	1	45.2384	4.2	1.25893e+11	0.000969363	323.378
42472	0	11.1239	0.000731982	1	62.3861	4.16667	1.12202e+11	0.000969416	322.725
42472	0.0416667	16.5856	0.000694182	0	77.095	4.15	1.05925e+11	0.000969468	323.521
42472	0.0833333	23.5267	0.000656383	0	89.365	4.15	1.05925e+11	0.00096952	324.317
42472	0.125	30.0232	0.000618583	0	82.15	4.2	1.25893e+11	0.000969572	325.112
42472	0.166667	38.7387	0.000616003	0	74.935	4.25	1.49624e+11	0.000969625	325.908
42472	0.208333	51.0472	0.000613423	0	67.72	4.3	1.77828e+11	0.000969677	326.704
42472	0.25	57.6322	0.000610843	0	60.505	4.35	2.11349e+11	0.000969729	327.5
42472	0.291667	57.8429	0.000609377	0	53.29	4.4	2.51189e+11	0.000969782	328.295
42472	0.333333	54.3269	0.00060791	0	46.075	4.45	2.98538e+11	0.000969834	329.091
42472	0.375	50.5796	0.000606444	0	38.86	4.5	3.54813e+11	0.000969886	329.887
42472	0.416667	39.1001	0.000611763	0	31.645	4.55	4.21697e+11	0.000969938	330.683
42472	0.458333	34.2482	0.000617082	0	24.43	4.6	5.01187e+11	0.000969991	331.478
42472	0.5	29.3795	0.000622401	1	17.215	4.65	5.95662e+11	0.000970043	332.274
42472	0.541667	20.7666	0.000631981	0	13.0142	4.66667	6.30957e+11	0.000970095	333.07
42472	0.583333	13.5307	0.000641562	0	11.8275	4.65	5.95662e+11	0.000970148	331.072
42472	0.625	9.44128	0.000651142	0	13.655	4.6	5.01187e+11	0.0009702	329.073
42472	0.666667	7.71043	0.000670722	0	15.4825	4.55	4.21697e+11	0.000970252	327.075
42472	0.708333	7.83669	0.000690301	0	17.31	4.5	3.54813e+11	0.000970304	325.076
42472	0.75	6.83563	0.00070988	0	19.1375	4.45	2.98538e+11	0.000970357	323.078
42472	0.791667	5.98687	0.00071904	0	20.965	4.4	2.51189e+11	0.000970409	321.079
42472	0.833333	5.5268	0.0007282	1	22.7925	4.35	2.11349e+11	0.000970461	319.081
42472	0.875	4.40401	0.000737359	0	26.2255	4.32333	1.92752e+11	0.000970514	317.082
42472	0.916667	3.2351	0.000786567	0	31.264	4.32	1.90546e+11	0.000970566	315.084
42472	0.958333	5.88903	0.000835775	0	37.908	4.34	2.04174e+11	0.000970618	313.085
42473	0	12.1361	0.000884983	0	44.552	4.36	2.18776e+11	0.00097067	311.087
42473	0.0416667	21.3154	0.000802187	1	51.196	4.38	2.34423e+11	0.000970723	311.09
42473	0.0833333	29.8352	0.000719391	0	54.9909	4.38778	2.40806e+11	0.000970775	311.093
42473	0.125	33.7445	0.000636595	0	55.9367	4.38333	2.37137e+11	0.000970827	311.097
42473	0.166667	32.9028	0.000632467	0	54.0333	4.36667	2.23872e+11	0.00097088	311.1
42473	0.208333	48.5749	0.000628339	0	52.13	4.35	2.11349e+11	0.000970932	311.103
42473	0.25	56.2129	0.000624212	0	50.2267	4.33333	1.99526e+11	0.000970984	311.107
42473	0.291667	53.6759	0.000619385	0	48.3233	4.31667	1.88365e+11	0.000971036	311.11
42473	0.333333	52.1035	0.000614558	0	46.42	4.3	1.77828e+11	0.000971089	311.113
42473	0.375	56.7667	0.000609731	0	44.5167	4.28333	1.6788e+11	0.000971141	311.117
42473	0.416667	57.301	0.000616088	0	42.6133	4.26667	1.58489e+11	0.000971193	311.12
42473	0.458333	45.6274	0.000622446	0	40.71	4.25	1.49624e+11	0.000971246	311.123
42473	0.5	35.9978	0.000628804	0	38.8067	4.23333	1.41254e+11	0.000971298	311.127
42473	0.541667	22.4935	0.000635644	1	36.9033	4.21667	1.33352e+11	0.00097135	311.13
42473	0.583333	13.7811	0.000642483	0	35.3139	4.20556	1.28332e+11	0.000971402	311.133
42473	0.625	10.845	0.000649322	0	34.0385	4.2	1.25893e+11	0.000971455	311.137
42473	0.666667	9.32943	0.000665692	0	33.0769	4.2	1.25893e+11	0.000971507	311.14
42473	0.708333	7.97375	0.000682063	0	32.1154	4.2	1.25893e+11	0.000971559	311.143
42473	0.75	7.47207	0.000698433	0	31.1538	4.2	1.25893e+11	0.000971612	311.147
42473	0.791667	7.60937	0.000692368	0	30.1923	4.2	1.25893e+11	0.000971664	311.15
42473	0.833333	6.22048	0.000686302	0	29.2308	4.2	1.25893e+11	0.000971716	311.153
42473	0.875	4.27139	0.000680237	0	28.2692	4.2	1.25893e+11	0.000971768	311.157
42473	0.916667	3.84632	0.000673424	0	27.3077	4.2	1.25893e+11	0.000971821	311.16
42473	0.958333	6.57931	0.000666612	0	26.3462	4.2	1.25893e+11	0.000971873	311.163
42474	0	9.80901	0.000659799	0	25.3846	4.2	1.25893e+11	0.000971925	311.167
42474	0.0416667	16.098	0.000646512	0	24.4231	4.2	1.25893e+11	0.000971978	311.17
42474	0.0833333	24.3008	0.000633224	0	23.4615	4.2	1.25893e+11	0.00097203	311.173
42474	0.125	31.4761	0.000619937	0	22.5	4.2	1.25893e+11	0.000972082	311.177
42474	0.166667	37.5287	0.000613878	0	21.5385	4.2	1.25893e+11	0.000972134	311.18
42474	0.208333	49.5697	0.000607818	0	20.5769	4.2	1.25893e+11	0.000972187	311.183
42474	0.25	50.8111	0.000601758	0	19.6154	4.2	1.25893e+11	0.000972239	311.187
42474	0.291667	55.7854	0.000602146	0	18.6538	4.2	1.25893e+11	0.000972291	311.19
42474	0.333333	56.6819	0.000602533	0	17.6923	4.2	1.25893e+11	0.000972344	311.193
42474	0.375	57.3689	0.000602921	0	16.7308	4.2	1.25893e+11	0.000972396	311.197
42474	0.416667	54.7203	0.00061307	0	15.7692	4.2	1.25893e+11	0.000972448	311.2
42474	0.458333	48.2678	0.000623218	0	14.8077	4.2	1.25893e+11	0.0009725	311.203
42474	0.5	44.4333	0.000633367	0	13.8462	4.2	1.25893e+11	0.000972553	311.207
42474	0.541667	38.4208	0.000640319	0	12.8846	4.2	1.25893e+11	0.000972605	311.21
42474	0.583333	34.7401	0.000647271	0	11.9231	4.2	1.25893e+11	0.000972657	311.213
42474	0.625	18.1728	0.000654223	1	10.9615	4.2	1.25893e+11	0.00097271	311.217
42474	0.666667	13.7564	0.000663176	0	13.6627	4.18889	1.21153e+11	0.000972762	311.22
42474	0.708333	9.68745	0.000672128	0	20.0267	4.16667	1.12202e+11	0.000972814	311.223
42474	0.75	3.48302	0.00068108	1	30.0533	4.13333	100000000000	0.000972866	311.227
42474	0.791667	2.30668	0.000684711	0	40.2764	4.11875	9.50878e+10	0.000972919	311.23
42474	0.833333	2.45897	0.000688341	0	50.6958	4.12292	9.64662e+10	0.000972971	311.233
42474	0.875	1.51227	0.000691971	0	61.3117	4.14583	1.04412e+11	0.000973023	311.237
42474	0.916667	1.18458	0.000698444	0	71.9275	4.16875	1.13012e+11	0.000973076	311.24
42474	0.958333	5.07986	0.000704917	0	82.5433	4.19167	1.22321e+11	0.000973128	311.243
42475	0	13.0844	0.000711389	0	93.1592	4.21458	1.32396e+11	0.00097318	311.247
42475	0.0416667	18.9962	0.000683732	0	103.775	4.2375	1.43301e+11	0.000973232	311.25
42475	0.0833333	25.7929	0.000656074	0	114.391	4.26042	1.55105e+11	0.000973285	311.201
42475	0.125	31.9227	0.000628417	0	125.007	4.28333	1.6788e+11	0.000973337	311.151
42475	0.166667	43.8477	0.000621636	0	135.622	4.30625	1.81708e+11	0.000973389	311.102
42475	0.208333	57.947	0.000614856	0	146.238	4.32917	1.96675e+11	0.000973442	311.053
42475	0.25	55.44	0.000608075	0	156.854	4.35208	2.12875e+11	0.000973494	311.003
42475	0.291667	45.8713	0.000605294	0	167.47	4.375	2.30409e+11	0.000973546	310.954
42475	0.333333	43.1937	0.000602513	0	178.086	4.39792	2.49388e+11	0.000973598	310.905
42475	0.375	44.3592	0.000599731	0	188.702	4.42083	2.69929e+11	0.000973651	310.855
42475	0.416667	44.4928	0.000605376	3	199.317	4.44375	2.92163e+11	0.000973703	310.806
42475	0.458333	39.7262	0.00061102	0	196.996	4.45532	3.04079e+11	0.000973755	310.757
42475	0.5	30.756	0.000616665	0	181.738	4.45556	3.04322e+11	0.000973808	310.707
42475	0.541667	23.191	0.000628166	0	153.542	4.44444	2.92864e+11	0.00097386	310.658
42475	0.583333	19.7718	0.000639667	0	125.347	4.43333	2.81838e+11	0.000973912	310.608
42475	0.625	12.5369	0.000651169	0	97.1511	4.42222	2.71227e+11	0.000973964	310.559
42475	0.666667	6.97557	0.000660876	1	68.9556	4.41111	2.61016e+11	0.000974017	310.51
42475	0.708333	5.66032	0.000670584	0	49.9461	4.40883	2.58969e+11	0.000974069	310.46
42475	0.75	3.47869	0.000680291	0	40.1227	4.41538	2.64897e+11	0.000974121	310.411
42475	0.791667	3.22691	0.0006928	0	39.4854	4.43077	2.79353e+11	0.000974174	310.362
42475	0.833333	2.17057	0.000705308	0	38.8481	4.44615	2.94599e+11	0.000974226	310.312
42475	0.875	1.03491	0.000717816	0	38.2108	4.46154	3.10676e+11	0.000974278	310.263
42475	0.916667	0.728424	0.000732714	0	37.5735	4.47692	3.27631e+11	0.00097433	310.214
42475	0.958333	3.88478	0.000747611	0	36.9362	4.49231	3.45511e+11	0.000974383	310.164
42476	0	9.35835	0.000762508	0	36.2988	4.50769	3.64367e+11	0.000974435	310.115
42476	0.0416667	13.5803	0.000715418	0	35.6615	4.52308	3.84251e+11	0.000974487	310.823
42476	0.0833333	20.3161	0.000668329	0	35.0242	4.53846	4.05221e+11	0.000974539	311.531
42476	0.125	25.2172	0.000621239	0	34.3869	4.55385	4.27336e+11	0.000974592	312.239
42476	0.166667	32.3562	0.000616773	0	33.7496	4.56923	4.50657e+11	0.000974644	312.947
42476	0.208333	44.5341	0.000612306	0	33.1123	4.58462	4.75251e+11	0.000974696	313.656
42476	0.25	52.6637	0.00060784	0	32.475	4.6	5.01187e+11	0.000974749	314.364
42476	0.291667	61.6602	0.00060697	0	31.8377	4.61538	5.28539e+11	0.000974801	315.072
42476	0.333333	62.8038	0.000606099	0	31.2004	4.63077	5.57383e+11	0.000974853	315.78
42476	0.375	64.9698	0.000605229	0	30.5631	4.64615	5.87802e+11	0.000974906	316.488
42476	0.416667	59.0931	0.00061207	0	29.9258	4.66154	6.1988e+11	0.000974958	317.196
42476	0.458333	50.255	0.000618911	0	29.2885	4.67692	6.53709e+11	0.00097501	317.904
42476	0.5	45.7534	0.000625752	0	28.6512	4.69231	6.89385e+11	0.000975062	318.613
42476	0.541667	32.632	0.00063617	0	28.0138	4.70769	7.27007e+11	0.000975115	319.321
42476	0.583333	27.0741	0.000646589	0	27.3765	4.72308	7.66682e+11	0.000975167	320.029
42476	0.625	18.9331	0.000657007	0	26.7392	4.73846	8.08523e+11	0.000975219	320.737
42476	0.666667	14.123	0.000669229	0	26.1019	4.75385	8.52647e+11	0.000975272	321.445
42476	0.708333	12.4443	0.000681451	0	25.4646	4.76923	8.99179e+11	0.000975324	322.153
42476	0.75	11.7072	0.000693673	1	24.8273	4.78462	9.4825e+11	0.000975376	322.861
42476	0.791667	9.2115	0.00069726	0	22.8258	4.82821	1.10232e+12	0.000975428	323.569
42476	0.833333	6.25103	0.000700847	0	19.46	4.9	1.41254e+12	0.000975481	324.277
42476	0.875	3.36141	0.000704434	1	14.73	5	1.99526e+12	0.000975533	324.986
42476	0.916667	2.74723	0.000721191	0	12.5775	5.05208	2.3885e+12	0.000975585	325.694
42476	0.958333	6.32803	0.000737948	0	13.0025	5.05625	2.42312e+12	0.000975638	326.402
42477	0	8.9324	0.000754704	0	16.005	5.0125	2.08329e+12	0.00097569	327.11
42477	0.0416667	14.2022	0.000711465	0	19.0075	4.96875	1.79112e+12	0.000975742	326.266
42477	0.0833333	23.7722	0.000668226	0	22.01	4.925	1.53993e+12	0.000975794	325.421
42477	0.125	28.8214	0.000624987	0	25.0125	4.88125	1.32396e+12	0.000975847	324.577
42477	0.166667	34.3243	0.000620634	0	28.015	4.8375	1.13828e+12	0.000975899	323.733
42477	0.208333	44.5925	0.000616282	0	31.0175	4.79375	9.78645e+11	0.000975951	322.888
42477	0.25	54.6264	0.000611929	0	34.02	4.75	8.41395e+11	0.000976004	322.044
42477	0.291667	62.2507	0.000608081	0	37.0225	4.70625	7.23394e+11	0.000976056	321.2
42477	0.333333	60.066	0.000604233	0	40.025	4.6625	6.21942e+11	0.000976108	320.356
42477	0.375	57.2042	0.000600385	0	43.0275	4.61875	5.34718e+11	0.00097616	319.511
42477	0.416667	46.5517	0.000615068	0	46.03	4.575	4.59727e+11	0.000976213	318.667
42477	0.458333	36.2647	0.000629751	0	49.0325	4.53125	3.95253e+11	0.000976265	317.823
42477	0.5	23.0748	0.000644434	0	52.035	4.4875	3.39821e+11	0.000976317	316.978
42477	0.541667	13.7144	0.000662232	1	55.0375	4.44375	2.92163e+11	0.00097637	316.134
42477	0.583333	11.5734	0.00068003	0	56.4669	4.41058	2.6054e+11	0.000976422	315.29
42477	0.625	8.04822	0.000697827	0	56.3232	4.388	2.40991e+11	0.000976474	314.445
42477	0.666667	7.21182	0.00072186	0	54.6064	4.376	2.31206e+11	0.000976526	313.601
42477	0.708333	7.02915	0.000745893	0	52.8896	4.364	2.2182e+11	0.000976579	312.757
42477	0.75	5.21155	0.000769927	0	51.1728	4.352	2.12814e+11	0.000976631	311.912
42477	0.791667	4.82249	0.00077389	0	49.456	4.34	2.04174e+11	0.000976683	311.068
42477	0.833333	2.52346	0.000777853	0	47.7392	4.328	1.95884e+11	0.000976735	310.224
42477	0.875	1.22659	0.000781816	0	46.0224	4.316	1.87932e+11	0.000976788	309.38
42477	0.916667	0.856426	0.000781468	0	44.3056	4.304	1.80302e+11	0.00097684	308.535
42477	0.958333	4.44243	0.000781121	0	42.5888	4.292	1.72982e+11	0.000976892	307.691
42478	0	8.89389	0.000780774	0	40.872	4.28	1.65959e+11	0.000976945	306.847
42478	0.0416667	17.0972	0.000728496	0	39.1552	4.268	1.59221e+11	0.000976997	307.068
42478	0.0833333	24.9529	0.000676218	0	37.4384	4.256	1.52757e+11	0.000977049	307.289
42478	0.125	26.1908	0.000623941	0	35.7216	4.244	1.46555e+11	0.000977102	307.511
42478	0.166667	28.9731	0.000617956	0	34.0048	4.232	1.40605e+11	0.000977154	307.732
42478	0.208333	33.6298	0.000611972	0	32.288	4.22	1.34896e+11	0.000977206	307.954
42478	0.25	37.1546	0.000605987	0	30.5712	4.208	1.2942e+11	0.000977258	308.175
42478	0.291667	52.3813	0.000604469	0	28.8544	4.196	1.24165e+11	0.000977311	308.396
42478	0.333333	53.9366	0.000602951	0	27.1376	4.184	1.19124e+11	0.000977363	308.618
42478	0.375	52.7813	0.000601433	0	25.4208	4.172	1.14288e+11	0.000977415	308.839
42478	0.416667	45.7081	0.000610895	0	23.704	4.16	1.09648e+11	0.000977468	309.061
42478	0.458333	39.1752	0.000620357	0	21.9872	4.148	1.05196e+11	0.00097752	309.282
42478	0.5	28.3236	0.00062982	0	20.2704	4.136	1.00925e+11	0.000977572	309.503
42478	0.541667	18.6757	0.000646895	0	18.5536	4.124	9.68278e+10	0.000977624	309.725
42478	0.583333	16.0174	0.000663971	1	16.8368	4.112	9.28966e+10	0.000977677	309.946
42478	0.625	12.6894	0.000681047	0	16.0072	4.10661	9.11846e+10	0.000977729	310.168
42478	0.666667	11.8099	0.000698685	0	16.0647	4.10784	9.15724e+10	0.000977781	310.389
42478	0.708333	10.2513	0.000716323	0	17.0094	4.11569	9.4087e+10	0.000977834	310.61
42478	0.75	7.33451	0.000733961	0	17.9541	4.12353	9.66705e+10	0.000977886	310.832
42478	0.791667	4.91941	0.000746546	0	18.8988	4.13137	9.93251e+10	0.000977938	311.053
42478	0.833333	3.06706	0.000759132	0	19.8435	4.13922	1.02052e+11	0.00097799	311.275
42478	0.875	1.8936	0.000771717	0	20.7882	4.14706	1.04855e+11	0.000978043	311.496
42478	0.916667	1.65774	0.000775653	0	21.7329	4.1549	1.07734e+11	0.000978095	311.717
42478	0.958333	4.49402	0.000779588	0	22.6776	4.16275	1.10692e+11	0.000978147	311.939
42479	0	8.36476	0.000783524	0	23.6224	4.17059	1.13732e+11	0.0009782	312.16
42479	0.0416667	13.7712	0.000731141	0	24.5671	4.17843	1.16855e+11	0.000978252	312.382
42479	0.0833333	20.1958	0.000678758	0	25.5118	4.18627	1.20064e+11	0.000978304	312.603
42479	0.125	24.6172	0.000626375	0	26.4565	4.19412	1.23361e+11	0.000978356	312.824
42479	0.166667	32.3862	0.000620713	0	27.4012	4.20196	1.26748e+11	0.000978409	313.046
42479	0.208333	41.0973	0.000615051	0	28.3459	4.2098	1.30228e+11	0.000978461	313.267
42479	0.25	47.5815	0.000609389	0	29.2906	4.21765	1.33804e+11	0.000978513	313.489
42479	0.291667	46.0057	0.000608548	0	30.2353	4.22549	1.37479e+11	0.000978566	313.71
42479	0.333333	41.92	0.000607706	0	31.18	4.23333	1.41254e+11	0.000978618	313.931
42479	0.375	40.2456	0.000606865	0	32.1247	4.24118	1.45133e+11	0.00097867	314.153
42479	0.416667	38.1222	0.000614734	0	33.0694	4.24902	1.49118e+11	0.000978722	314.374
42479	0.458333	34.6193	0.000622603	0	34.0141	4.25686	1.53212e+11	0.000978775	314.595
42479	0.5	22.5741	0.000630471	0	34.9588	4.26471	1.5742e+11	0.000978827	314.817
42479	0.541667	11.3673	0.000649185	0	35.9035	4.27255	1.61742e+11	0.000978879	315.038
42479	0.583333	8.2071	0.0006679	0	36.8482	4.28039	1.66184e+11	0.000978932	315.26
42479	0.625	6.10192	0.000686614	0	37.7929	4.28824	1.70747e+11	0.000978984	315.481
42479	0.666667	4.92805	0.000695499	0	38.7376	4.29608	1.75436e+11	0.000979036	315.702
42479	0.708333	5.01988	0.000704385	0	39.6824	4.30392	1.80253e+11	0.000979088	315.924
42479	0.75	4.24064	0.00071327	0	40.6271	4.31176	1.85203e+11	0.000979141	316.145
42479	0.791667	4.31791	0.000709752	0	41.5718	4.31961	1.90288e+11	0.000979193	316.367
42479	0.833333	3.69967	0.000706234	0	42.5165	4.32745	1.95513e+11	0.000979245	316.588
42479	0.875	1.88917	0.000702715	0	43.4612	4.33529	2.00882e+11	0.000979298	316.809
42479	0.916667	1.32105	0.000709545	0	44.4059	4.34314	2.06398e+11	0.00097935	317.031
42479	0.958333	3.87089	0.000716374	0	45.3506	4.35098	2.12066e+11	0.000979402	317.252
42480	0	10.725	0.000723203	0	46.2953	4.35882	2.17889e+11	0.000979454	317.474
42480	0.0416667	13.5711	0.000686355	0	47.24	4.36667	2.23872e+11	0.000979507	317.695
42480	0.0833333	17.9863	0.000649508	0	48.1847	4.37451	2.3002e+11	0.000979559	319.901
42480	0.125	23.1763	0.000612661	0	49.1294	4.38235	2.36336e+11	0.000979611	322.108
42480	0.166667	27.2751	0.000608634	0	50.0741	4.3902	2.42825e+11	0.000979663	324.314
42480	0.208333	30.2818	0.000604606	0	51.0188	4.39804	2.49493e+11	0.000979716	326.52
42480	0.25	26.9789	0.000600579	0	51.9635	4.40588	2.56344e+11	0.000979768	328.727
42480	0.291667	32.914	0.00060016	0	52.9082	4.41373	2.63383e+11	0.00097982	330.933
42480	0.333333	29.4299	0.000599741	0	53.8529	4.42157	2.70616e+11	0.000979873	333.14
42480	0.375	26.3996	0.000599322	0	54.7976	4.42941	2.78047e+11	0.000979925	335.346
42480	0.416667	28.157	0.000609866	0	55.7424	4.43725	2.85682e+11	0.000979977	337.552
42480	0.458333	25.9287	0.00062041	0	56.6871	4.4451	293526326120	0.000980029	339.759
42480	0.5	19.2734	0.000630954	0	57.6318	4.45294	3.01586e+11	0.000980082	341.965
42480	0.541667	14.1305	0.000647444	0	58.5765	4.46078	3.09868e+11	0.000980134	340.34
42480	0.583333	9.48559	0.000663933	0	59.5212	4.46863	3.18377e+11	0.000980186	338.714
42480	0.625	7.71137	0.000680423	0	60.4659	4.47647	3.27119e+11	0.000980239	337.089
42480	0.666667	6.35369	0.000696366	0	61.4106	4.48431	3.36102e+11	0.000980291	335.463
42480	0.708333	5.77942	0.00071231	1	62.3553	4.49216	3.45331e+11	0.000980343	333.838
42480	0.75	5.84874	0.000728253	0	59.9684	4.54183	4.09963e+11	0.000980395	332.212
42480	0.791667	6.23746	0.000734187	0	54.25	4.63333	5.62341e+11	0.000980448	330.587
42480	0.833333	5.46789	0.000740121	1	45.2	4.76667	8.91251e+11	0.0009805	328.962
42480	0.875	4.08671	0.000746055	0	45.2239	4.81667	1.05925e+12	0.000980552	327.336
42480	0.916667	3.3994	0.00073885	0	54.3217	4.78333	9.44061e+11	0.000980605	325.711
42480	0.958333	5.96372	0.000731644	0	72.4933	4.66667	6.30957e+11	0.000980657	324.085
42481	0	10.0989	0.000724439	0	90.665	4.55	4.21697e+11	0.000980709	322.46
42481	0.0416667	13.8764	0.000691292	0	108.837	4.43333	2.81838e+11	0.000980761	322.45
42481	0.0833333	18.1682	0.000658145	1	127.008	4.31667	1.88365e+11	0.000980814	322.44
42481	0.125	20.5268	0.000624998	0	118.393	4.23889	1.4399e+11	0.000980866	322.431
42481	0.166667	27.3946	0.000621953	1	82.99	4.2	1.25893e+11	0.000980918	322.421
42481	0.208333	35.1612	0.000618908	0	43.5667	4.19667	1.24451e+11	0.000980971	322.411
42481	0.25	36.7324	0.000615863	0	26.91	4.19	1.21619e+11	0.000981023	322.401
42481	0.291667	36.5527	0.000614698	0	33.02	4.18	1.1749e+11	0.000981075	322.391
42481	0.333333	32.3274	0.000613534	0	39.13	4.17	1.13501e+11	0.000981127	322.381
42481	0.375	29.9179	0.000612369	0	45.24	4.16	1.09648e+11	0.00098118	322.372
42481	0.416667	31.3143	0.000622884	0	51.35	4.15	1.05925e+11	0.000981232	322.362
42481	0.458333	28.8453	0.000633399	0	57.46	4.14	1.02329e+11	0.000981284	322.352
42481	0.5	22.7823	0.000643914	0	63.57	4.13	9.88553e+10	0.000981337	322.342
42481	0.541667	14.9229	0.000654112	0	69.68	4.12	9.54993e+10	0.000981389	322.332
42481	0.583333	9.63203	0.000664309	0	75.79	4.11	9.22571e+10	0.000981441	322.322
42481	0.625	7.364	0.000674507	0	81.9	4.1	8.91251e+10	0.000981494	322.313
42481	0.666667	6.18626	0.000680448	0	88.01	4.09	8.60994e+10	0.000981546	322.303
42481	0.708333	6.68338	0.00068639	0	94.12	4.08	8.31764e+10	0.000981598	322.293
42481	0.75	6.97591	0.000692331	0	100.23	4.07	8.03526e+10	0.00098165	322.283
42481	0.791667	8.29826	0.000700321	0	106.34	4.06	7.76247e+10	0.000981703	322.273
42481	0.833333	7.38345	0.00070831	0	112.45	4.05	7.49894e+10	0.000981755	322.264
42481	0.875	5.91572	0.0007163	0	118.56	4.04	7.24436e+10	0.000981807	322.254
42481	0.916667	4.31221	0.000715023	0	124.67	4.03	6.99842e+10	0.00098186	322.244
42481	0.958333	6.14999	0.000713746	0	130.78	4.02	6.76083e+10	0.000981912	322.234
42482	0	8.76881	0.000712468	1	136.89	4.01	6.53131e+10	0.000981964	322.224
42482	0.0416667	13.7039	0.000683877	0	141.974	4.01074	6.54804e+10	0.000982016	321.969
42482	0.0833333	20.3654	0.000655286	0	146.033	4.02222	6.81292e+10	0.000982069	321.713
42482	0.125	30.3484	0.000626695	0	149.067	4.04444	7.35642e+10	0.000982121	321.458
42482	0.166667	42.9515	0.00062252	0	152.1	4.06667	7.94328e+10	0.000982173	321.202
42482	0.208333	46.6606	0.000618344	0	155.133	4.08889	8.57696e+10	0.000982226	320.947
42482	0.25	49.6951	0.000614169	0	158.167	4.11111	9.26119e+10	0.000982278	320.691
42482	0.291667	44.9024	0.000612126	0	161.2	4.13333	100000000000	0.00098233	320.436
42482	0.333333	39.0325	0.000610082	0	164.233	4.15556	1.07978e+11	0.000982382	320.18
42482	0.375	33.1258	0.000608039	1	167.267	4.17778	1.16591e+11	0.000982435	319.925
42482	0.416667	29.8224	0.000613415	0	164.117	4.22593	1.37686e+11	0.000982487	319.669
42482	0.458333	22.28	0.00061879	0	154.783	4.3	1.77828e+11	0.000982539	319.414
42482	0.5	14.2582	0.000624166	0	139.266	4.4	2.51189e+11	0.000982592	319.158
42482	0.541667	10.1382	0.000648813	0	123.749	4.5	3.54813e+11	0.000982644	318.902
42482	0.583333	7.81731	0.000673459	0	108.232	4.6	5.01187e+11	0.000982696	318.647
42482	0.625	5.5779	0.000698106	0	92.715	4.7	7.07946e+11	0.000982748	318.391
42482	0.666667	4.89807	0.000708774	0	77.198	4.8	1000000000000	0.000982801	318.136
42482	0.708333	4.90337	0.000719442	0	61.681	4.9	1.41254e+12	0.000982853	317.88
42482	0.75	5.51538	0.00073011	0	46.164	5	1.99526e+12	0.000982905	317.625
42482	0.791667	4.37362	0.000735891	1	30.647	5.1	2.81838e+12	0.000982958	317.369
42482	0.833333	2.59418	0.000741673	0	20.2505	5.16667	3.54813e+12	0.00098301	317.114
42482	0.875	2.24199	0.000747455	0	14.9745	5.2	3.98107e+12	0.000983062	316.858
42482	0.916667	2.02761	0.000802025	0	14.8191	5.2	3.98107e+12	0.000983114	316.603
42482	0.958333	5.1232	0.000856595	0	14.6636	5.2	3.98107e+12	0.000983167	316.347
42483	0	10.4463	0.000911166	0	14.5082	5.2	3.98107e+12	0.000983219	316.092
42483	0.0416667	14.8103	0.00081757	0	14.3527	5.2	3.98107e+12	0.000983271	316.469
42483	0.0833333	16.256	0.000723975	0	14.1973	5.2	3.98107e+12	0.000983323	316.846
42483	0.125	22.2686	0.000630379	0	14.0418	5.2	3.98107e+12	0.000983376	317.224
42483	0.166667	39.2394	0.00062509	0	13.8864	5.2	3.98107e+12	0.000983428	317.601
42483	0.208333	49.1796	0.000619801	0	13.7309	5.2	3.98107e+12	0.00098348	317.978
42483	0.25	51.885	0.000614512	0	13.5755	5.2	3.98107e+12	0.000983533	318.356
42483	0.291667	47.279	0.000612665	0	13.42	5.2	3.98107e+12	0.000983585	318.733
42483	0.333333	43.7251	0.000610818	0	13.2645	5.2	3.98107e+12	0.000983637	319.11
42483	0.375	40.7362	0.000608971	0	13.1091	5.2	3.98107e+12	0.000983689	319.488
42483	0.416667	38.3438	0.000613996	0	12.9536	5.2	3.98107e+12	0.000983742	319.865
42483	0.458333	35.2226	0.000619021	0	12.7982	5.2	3.98107e+12	0.000983794	320.242
42483	0.5	26.4189	0.000624046	0	12.6427	5.2	3.98107e+12	0.000983846	320.62
42483	0.541667	18.9094	0.000642633	0	12.4873	5.2	3.98107e+12	0.000983899	320.997
42483	0.583333	12.6894	0.000661219	0	12.3318	5.2	3.98107e+12	0.000983951	321.374
42483	0.625	7.12113	0.000679805	0	12.1764	5.2	3.98107e+12	0.000984003	321.752
42483	0.666667	6.66486	0.000694162	0	12.0209	5.2	3.98107e+12	0.000984055	322.129
42483	0.708333	6.69628	0.00070852	0	11.8655	5.2	3.98107e+12	0.000984108	322.506
42483	0.75	6.7908	0.000722877	0	11.71	5.2	3.98107e+12	0.00098416	322.884
42483	0.791667	5.30913	0.00073277	0	11.5545	5.2	3.98107e+12	0.000984212	323.261
42483	0.833333	4.2895	0.000742663	0	11.3991	5.2	3.98107e+12	0.000984265	323.638
42483	0.875	3.88608	0.000752556	0	11.2436	5.2	3.98107e+12	0.000984317	324.016
42483	0.916667	3.86669	0.000773301	0	11.0882	5.2	3.98107e+12	0.000984369	324.393
42483	0.958333	5.57174	0.000794046	0	10.9327	5.2	3.98107e+12	0.000984421	324.77
42484	0	9.6752	0.000814791	0	10.7773	5.2	3.98107e+12	0.000984474	325.148
42484	0.0416667	14.1682	0.000749954	0	10.6218	5.2	3.98107e+12	0.000984526	325.525
42484	0.0833333	15.1976	0.000685118	0	10.4664	5.2	3.98107e+12	0.000984578	325.902
42484	0.125	18.3302	0.000620281	0	10.3109	5.2	3.98107e+12	0.000984631	326.28
42484	0.166667	24.9642	0.000615983	1	10.1555	5.2	3.98107e+12	0.000984683	326.657
42484	0.208333	34.1271	0.000611684	0	10.3091	5.19399	3.89927e+12	0.000984735	327.034
42484	0.25	43.75	0.000607385	0	10.772	5.18197	3.74068e+12	0.000984787	327.412
42484	0.291667	46.8683	0.000604941	0	11.5439	5.16393	3.51481e+12	0.00098484	327.789
42484	0.333333	42.6976	0.000602498	0	12.3159	5.1459	3.30257e+12	0.000984892	328.166
42484	0.375	39.3483	0.000600054	0	13.0879	5.12787	3.10315e+12	0.000984944	328.544
42484	0.416667	39.0169	0.000606411	0	13.8598	5.10984	2.91578e+12	0.000984997	328.921
42484	0.458333	29.8446	0.000612768	0	14.6318	5.0918	2.73971e+12	0.000985049	329.298
42484	0.5	22.0367	0.000619126	0	15.4038	5.07377	2.57428e+12	0.000985101	329.676
42484	0.541667	18.6082	0.000630009	0	16.1757	5.05574	2.41884e+12	0.000985153	330.053
42484	0.583333	10.7587	0.000640892	0	16.9477	5.0377	2.27278e+12	0.000985206	330.43
42484	0.625	6.25335	0.000651775	0	17.7197	5.01967	2.13554e+12	0.000985258	330.808
42484	0.666667	5.70793	0.000665327	0	18.4916	5.00164	2.00659e+12	0.00098531	331.185
42484	0.708333	5.25873	0.000678878	0	19.2636	4.98361	1.88543e+12	0.000985363	331.562
42484	0.75	5.6775	0.00069243	0	20.0356	4.96557	1.77158e+12	0.000985415	331.94
42484	0.791667	5.95611	0.000690535	0	20.8075	4.94754	1.66461e+12	0.000985467	332.317
42484	0.833333	5.01961	0.000688641	0	21.5795	4.92951	1.56409e+12	0.000985519	332.694
42484	0.875	3.06509	0.000686746	0	22.3515	4.91148	1.46965e+12	0.000985572	333.072
42484	0.916667	2.45057	0.000696011	0	23.1234	4.89344	1.38091e+12	0.000985624	333.449
42484	0.958333	5.60879	0.000705276	0	23.8954	4.87541	1.29752e+12	0.000985676	333.826
42485	0	9.70403	0.000714541	0	24.6674	4.85738	1.21917e+12	0.000985729	334.204
42485	0.0416667	15.308	0.000681393	0	25.4393	4.83934	1.14556e+12	0.000985781	334.581
42485	0.0833333	22.5238	0.000648244	0	26.2113	4.82131	1.07638e+12	0.000985833	334.958
42485	0.125	34.2205	0.000615095	0	26.9833	4.80328	1.01139e+12	0.000985886	335.336
42485	0.166667	46.2402	0.000612918	0	27.7552	4.78525	9.50318e+11	0.000985938	335.713
42485	0.208333	49.1535	0.00061074	0	28.5272	4.76721	8.92935e+11	0.00098599	336.09
42485	0.25	49.127	0.000608563	0	29.2992	4.74918	8.39016e+11	0.000986042	336.468
42485	0.291667	48.6624	0.000606279	0	30.0711	4.73115	7.88354e+11	0.000986095	336.845
42485	0.333333	48.2038	0.000603995	0	30.8431	4.71311	7.40751e+11	0.000986147	337.222
42485	0.375	44.9808	0.00060171	0	31.6151	4.69508	6.96022e+11	0.000986199	337.6
42485	0.416667	37.7915	0.00060672	0	32.387	4.67705	6.53994e+11	0.000986252	337.977
42485	0.458333	31.1739	0.00061173	0	33.159	4.65902	6.14504e+11	0.000986304	338.354
42485	0.5	24.0184	0.00061674	0	33.931	4.64098	5.77398e+11	0.000986356	338.732
42485	0.541667	14.8256	0.000630728	0	34.703	4.62295	5.42533e+11	0.000986408	339.109
42485	0.583333	9.10206	0.000644716	0	35.4749	4.60492	5.09773e+11	0.000986461	339.486
42485	0.625	6.61628	0.000658703	0	36.2469	4.58689	4.78992e+11	0.000986513	339.864
42485	0.666667	8.12261	0.000666797	0	37.0189	4.56885	4.50069e+11	0.000986565	340.241
42485	0.708333	9.05325	0.00067489	0	37.7908	4.55082	4.22892e+11	0.000986618	340.618
42485	0.75	7.66281	0.000682983	0	38.5628	4.53279	3.97357e+11	0.00098667	340.996
42485	0.791667	6.77492	0.000684131	0	39.3348	4.51475	3.73363e+11	0.000986722	341.373
42485	0.833333	3.8326	0.000685278	0	40.1067	4.49672	3.50818e+11	0.000986774	341.75
42485	0.875	1.56188	0.000686426	0	40.8787	4.47869	3.29635e+11	0.000986827	342.128
42485	0.916667	1.29449	0.000684837	0	41.6507	4.46066	3.0973e+11	0.000986879	342.505
42485	0.958333	4.30197	0.000683247	0	42.4226	4.44262	2.91028e+11	0.000986931	342.882
42486	0	10.4042	0.000681658	0	43.1946	4.42459	2.73455e+11	0.000986983	343.26
42486	0.0416667	15.8433	0.00065944	0	43.9666	4.40656	2.56943e+11	0.000987036	343.637
42486	0.0833333	21.634	0.000637221	0	44.7385	4.38852	2.41428e+11	0.000987088	344.014
42486	0.125	30.3638	0.000615003	0	45.5105	4.37049	2.26849e+11	0.00098714	344.392
42486	0.166667	42.7621	0.000610572	0	46.2825	4.35246	2.13152e+11	0.000987193	344.769
42486	0.208333	44.1743	0.000606141	0	47.0544	4.33443	2.00281e+11	0.000987245	345.146
42486	0.25	47.8286	0.00060171	0	47.8264	4.31639	1.88187e+11	0.000987297	345.524
42486	0.291667	44.0937	0.000602581	0	48.5984	4.29836	1.76824e+11	0.000987349	345.901
42486	0.333333	35.7687	0.000603452	0	49.3703	4.28033	1.66147e+11	0.000987402	346.278
42486	0.375	30.1172	0.000604323	0	50.1423	4.2623	1.56114e+11	0.000987454	346.656
42486	0.416667	27.3187	0.000613842	0	50.9143	4.24426	1.46688e+11	0.000987506	347.033
42486	0.458333	22.4344	0.000623361	0	51.6862	4.22623	1.3783e+11	0.000987559	347.41
42486	0.5	16.7425	0.000632881	0	52.4582	4.2082	1.29508e+11	0.000987611	347.788
42486	0.541667	13.6058	0.000645681	0	53.2302	4.19016	1.21687e+11	0.000987663	346.189
42486	0.583333	8.11255	0.000658482	0	54.0021	4.17213	1.1434e+11	0.000987715	344.59
42486	0.625	5.2443	0.000671282	0	54.7741	4.1541	1.07435e+11	0.000987768	342.992
42486	0.666667	4.80661	0.000689365	0	55.5461	4.13607	1.00948e+11	0.00098782	341.393
42486	0.708333	4.49065	0.000707449	1	56.318	4.11803	9.48526e+10	0.000987872	339.795
42486	0.75	4.04578	0.000725532	0	56.8396	4.10809	9.16519e+10	0.000987925	338.196
42486	0.791667	4.42404	0.000738867	0	57.1106	4.10625	9.10699e+10	0.000987977	336.598
42486	0.833333	2.79262	0.000752202	0	57.1312	4.1125	9.30572e+10	0.000988029	334.999
42486	0.875	1.978	0.000765537	0	57.1519	4.11875	9.50878e+10	0.000988081	333.401
42486	0.916667	1.78318	0.000745825	0	57.1725	4.125	9.71628e+10	0.000988134	331.802
42486	0.958333	5.12897	0.000726113	0	57.1931	4.13125	9.9283e+10	0.000988186	330.204
42487	0	11.8999	0.000706402	0	57.2137	4.1375	1.0145e+11	0.000988238	328.605
42487	0.0416667	16.3232	0.000676802	0	57.2344	4.14375	1.03663e+11	0.000988291	328.483
42487	0.0833333	17.3142	0.000647202	0	57.255	4.15	1.05925e+11	0.000988343	328.36
42487	0.125	23.8085	0.000617602	0	57.2756	4.15625	1.08237e+11	0.000988395	328.238
42487	0.166667	37.0924	0.000615981	0	57.2962	4.1625	1.10599e+11	0.000988447	328.115
42487	0.208333	43.3899	0.000614361	0	57.3169	4.16875	1.13012e+11	0.0009885	327.993
42487	0.25	50.2654	0.000612741	0	57.3375	4.175	1.15478e+11	0.000988552	327.871
42487	0.291667	42.7874	0.000611181	0	57.3581	4.18125	1.17998e+11	0.000988604	327.748
42487	0.333333	35.8128	0.000609622	0	57.3787	4.1875	1.20573e+11	0.000988657	327.626
42487	0.375	31.9414	0.000608062	1	57.3994	4.19375	1.23204e+11	0.000988709	327.503
42487	0.416667	31.9661	0.000616423	0	56.9353	4.19792	1.2499e+11	0.000988761	327.381
42487	0.458333	26.7352	0.000624784	0	55.9867	4.2	1.25893e+11	0.000988813	327.259
42487	0.5	19.7144	0.000633145	0	54.5533	4.2	1.25893e+11	0.000988866	327.136
42487	0.541667	15.103	0.000637268	0	53.12	4.2	1.25893e+11	0.000988918	327.014
42487	0.583333	9.88071	0.00064139	0	51.6867	4.2	1.25893e+11	0.00098897	326.891
42487	0.625	6.37568	0.000645513	0	50.2533	4.2	1.25893e+11	0.000989023	326.769
42487	0.666667	5.83798	0.000658877	0	48.82	4.2	1.25893e+11	0.000989075	326.647
42487	0.708333	5.76053	0.00067224	0	47.3867	4.2	1.25893e+11	0.000989127	326.524
42487	0.75	6.45812	0.000685604	0	45.9533	4.2	1.25893e+11	0.000989179	326.402
42487	0.791667	6.64827	0.000696304	0	44.52	4.2	1.25893e+11	0.000989232	326.279
42487	0.833333	4.12977	0.000707005	0	43.0867	4.2	1.25893e+11	0.000989284	326.157
42487	0.875	3.50602	0.000717705	0	41.6533	4.2	1.25893e+11	0.000989336	326.035
42487	0.916667	3.29844	0.000705519	0	40.22	4.2	1.25893e+11	0.000989389	325.912
42487	0.958333	6.8848	0.000693333	0	38.7867	4.2	1.25893e+11	0.000989441	325.79
42488	0	10.5079	0.000681147	0	37.3533	4.2	1.25893e+11	0.000989493	325.668
42488	0.0416667	15.0341	0.000659965	0	35.92	4.2	1.25893e+11	0.000989545	325.447
42488	0.0833333	17.4126	0.000638783	0	34.4867	4.2	1.25893e+11	0.000989598	325.227
42488	0.125	25.4923	0.000617601	2	33.0533	4.2	1.25893e+11	0.00098965	325.006
42488	0.166667	37.2471	0.000614696	0	32.1319	4.20202	1.26774e+11	0.000989702	324.786
42488	0.208333	45.8659	0.000611791	0	31.7224	4.20606	1.28556e+11	0.000989755	324.566
42488	0.25	50.5816	0.000608886	0	31.8248	4.21212	1.31275e+11	0.000989807	324.345
42488	0.291667	48.8469	0.000608173	0	31.9273	4.21818	1.34052e+11	0.000989859	324.125
42488	0.333333	50.4019	0.000607459	0	32.0297	4.22424	1.36887e+11	0.000989911	323.905
42488	0.375	48.4594	0.000606746	0	32.1321	4.2303	1.39783e+11	0.000989964	323.684
42488	0.416667	43.7725	0.000613751	0	32.2345	4.23636	1.4274e+11	0.000990016	323.464
42488	0.458333	40.1428	0.000620757	0	32.337	4.24242	1.45759e+11	0.000990068	323.244
42488	0.5	30.4773	0.000627762	0	32.4394	4.24848	1.48843e+11	0.000990121	323.023
42488	0.541667	22.7281	0.000642157	0	32.5418	4.25455	1.51991e+11	0.000990173	322.803
42488	0.583333	13.6842	0.000656553	0	32.6442	4.26061	1.55206e+11	0.000990225	322.582
42488	0.625	8.03252	0.000670948	0	32.7467	4.26667	1.58489e+11	0.000990278	322.362
42488	0.666667	7.83481	0.000680298	0	32.8491	4.27273	1.61842e+11	0.00099033	322.142
42488	0.708333	7.00287	0.000689649	0	32.9515	4.27879	1.65265e+11	0.000990382	321.921
42488	0.75	6.46598	0.000698999	0	33.0539	4.28485	1.68761e+11	0.000990434	321.701
42488	0.791667	5.65534	0.000695009	0	33.1564	4.29091	1.72331e+11	0.000990487	321.481
42488	0.833333	3.21378	0.000691019	0	33.2588	4.29697	1.75976e+11	0.000990539	321.26
42488	0.875	1.66195	0.000687029	0	33.3612	4.30303	1.79699e+11	0.000990591	321.04
42488	0.916667	2.03075	0.000710267	0	33.4636	4.30909	1.835e+11	0.000990644	320.82
42488	0.958333	5.06164	0.000733505	0	33.5661	4.31515	1.87382e+11	0.000990696	320.599
42489	0	13.1421	0.000756742	0	33.6685	4.32121	1.91345e+11	0.000990748	320.379
42489	0.0416667	18.1594	0.000712022	0	33.7709	4.32727	1.95393e+11	0.0009908	320.159
42489	0.0833333	22.4091	0.000667301	0	33.8733	4.33333	1.99526e+11	0.000990853	319.938
42489	0.125	24.3309	0.00062258	0	33.9758	4.33939	2.03747e+11	0.000990905	319.718
42489	0.166667	27.2659	0.000619993	0	34.0782	4.34545	2.08057e+11	0.000990957	319.498
42489	0.208333	28.2285	0.000617407	0	34.1806	4.35152	2.12458e+11	0.000991009	319.277
42489	0.25	30.7412	0.00061482	0	34.283	4.35758	2.16952e+11	0.000991062	319.057
42489	0.291667	31.0882	0.000613514	0	34.3855	4.36364	2.21541e+11	0.000991114	318.836
42489	0.333333	28.2079	0.000612208	0	34.4879	4.3697	2.26228e+11	0.000991166	318.616
42489	0.375	28.7106	0.000610902	0	34.5903	4.37576	2.31013e+11	0.000991219	318.396
42489	0.416667	30.8798	0.000617345	0	34.6927	4.38182	2.359e+11	0.000991271	318.175
42489	0.458333	24.653	0.000623788	0	34.7952	4.38788	2.4089e+11	0.000991323	317.955
42489	0.5	19.4213	0.000630231	1	34.8976	4.39394	2.45985e+11	0.000991375	317.735
42489	0.541667	18.0628	0.000637997	0	35.1059	4.41798	2.67282e+11	0.000991428	317.514
42489	0.583333	14.4449	0.000645763	0	35.42	4.46	3.0903e+11	0.00099148	317.294
42489	0.625	10.7997	0.000653529	0	35.84	4.52	3.80189e+11	0.000991532	317.074
42489	0.666667	9.13617	0.000666883	0	36.26	4.58	4.67735e+11	0.000991585	316.853
42489	0.708333	7.93605	0.000680238	1	36.68	4.64	5.7544e+11	0.000991637	316.633
42489	0.75	7.49568	0.000693592	0	36.7424	4.67861	6.57532e+11	0.000991689	316.413
42489	0.791667	6.32185	0.000705082	0	36.4471	4.69583	6.97831e+11	0.000991741	316.192
42489	0.833333	5.33481	0.000716573	0	35.7942	4.69167	6.8786e+11	0.000991794	315.972
42489	0.875	4.81595	0.000728063	0	35.1412	4.6875	6.78032e+11	0.000991846	315.751
42489	0.916667	4.67976	0.000750089	0	34.4883	4.68333	6.68344e+11	0.000991898	315.531
42489	0.958333	7.98285	0.000772115	0	33.8354	4.67917	6.58795e+11	0.000991951	315.311
42490	0	11.1198	0.00079414	0	33.1825	4.675	6.49382e+11	0.000992003	315.09
42490	0.0416667	16.9873	0.000738245	0	32.5296	4.67083	6.40103e+11	0.000992055	314.87
42490	0.0833333	20.9586	0.00068235	0	31.8767	4.66667	6.30957e+11	0.000992107	315.105
42490	0.125	31.0311	0.000626455	0	31.2237	4.6625	6.21942e+11	0.00099216	315.339
42490	0.166667	41.0478	0.000622052	0	30.5708	4.65833	6.13056e+11	0.000992212	315.574
42490	0.208333	40.4868	0.000617648	0	29.9179	4.65417	6.04296e+11	0.000992264	315.809
42490	0.25	41.2739	0.000613245	0	29.265	4.65	5.95662e+11	0.000992317	316.043
42490	0.291667	39.4521	0.000612007	0	28.6121	4.64583	5.87151e+11	0.000992369	316.278
42490	0.333333	34.3971	0.00061077	0	27.9592	4.64167	5.78762e+11	0.000992421	316.513
42490	0.375	29.369	0.000609532	0	27.3062	4.6375	5.70493e+11	0.000992473	316.748
42490	0.416667	29.2608	0.000616486	0	26.6533	4.63333	5.62341e+11	0.000992526	316.982
42490	0.458333	24.8134	0.000623441	0	26.0004	4.62917	5.54307e+11	0.000992578	317.217
42490	0.5	18.8297	0.000630396	0	25.3475	4.625	5.46387e+11	0.00099263	317.452
42490	0.541667	14.2245	0.000640128	0	24.6946	4.62083	5.3858e+11	0.000992683	317.686
42490	0.583333	8.98858	0.00064986	0	24.0417	4.61667	5.30884e+11	0.000992735	317.921
42490	0.625	6.35422	0.000659592	0	23.3887	4.6125	5.23299e+11	0.000992787	318.156
42490	0.666667	6.94337	0.00067264	0	22.7358	4.60833	5.15822e+11	0.000992839	318.39
42490	0.708333	6.15534	0.000685688	1	22.0829	4.60417	5.08452e+11	0.000992892	318.625
42490	0.75	6.30434	0.000698736	0	23.4507	4.59663	4.95382e+11	0.000992944	318.86
42490	0.791667	4.99019	0.000705487	0	26.8393	4.58571	4.77058e+11	0.000992996	319.094
42490	0.833333	3.35172	0.000712238	0	32.2486	4.57143	4.54091e+11	0.000993049	319.329
42490	0.875	3.09163	0.000718989	0	37.6579	4.55714	4.32229e+11	0.000993101	319.564
42490	0.916667	3.28916	0.000733411	0	43.0671	4.54286	4.1142e+11	0.000993153	319.798
42490	0.958333	6.55119	0.000747833	0	48.4764	4.52857	3.91613e+11	0.000993205	320.033
42491	0	10.9211	0.000762254	0	53.8857	4.51429	3.72759e+11	0.000993258	320.268
42491	0.0416667	16.5618	0.00071621	0	59.295	4.5	3.54813e+11	0.00099331	320.502
42491	0.0833333	23.724	0.000670165	0	64.7043	4.48571	3.37731e+11	0.000993362	323.127
42491	0.125	31.8973	0.00062412	0	70.1136	4.47143	3.21472e+11	0.000993415	325.752
42491	0.166667	40.1694	0.000619928	0	75.5229	4.45714	3.05995e+11	0.000993467	328.377
42491	0.208333	45.1154	0.000615736	0	80.9321	4.44286	2.91263e+11	0.000993519	331.002
42491	0.25	52.481	0.000611544	0	86.3414	4.42857	2.77241e+11	0.000993571	333.627
42491	0.291667	51.309	0.000610573	1	91.7507	4.41429	2.63893e+11	0.000993624	336.252
42491	0.333333	48.4644	0.000609602	0	95.6718	4.4254	2.74218e+11	0.000993676	338.877
42491	0.375	48.3245	0.000608631	0	98.1048	4.4619	3.11069e+11	0.000993728	341.502
42491	0.416667	47.947	0.000614898	0	99.0495	4.52381	3.85225e+11	0.000993781	344.127
42491	0.458333	43.2644	0.000621166	0	99.9943	4.58571	4.77058e+11	0.000993833	346.752
42491	0.5	34.6622	0.000627434	0	100.939	4.64762	5.90784e+11	0.000993885	349.377
42491	0.541667	25.9359	0.000635866	0	101.884	4.70952	7.3162e+11	0.000993937	348.588
42491	0.583333	16.4765	0.000644299	0	102.829	4.77143	9.06031e+11	0.00099399	347.799
42491	0.625	11.8647	0.000652732	0	103.773	4.83333	1.12202e+12	0.000994042	347.01
42491	0.666667	11.4632	0.00066584	0	104.718	4.89524	1.3895e+12	0.000994094	346.221
42491	0.708333	10.3273	0.000678948	0	105.663	4.95714	1.72074e+12	0.000994147	345.432
42491	0.75	9.7674	0.000692056	0	106.608	5.01905	2.13094e+12	0.000994199	344.643
42491	0.791667	8.10196	0.000688286	0	107.552	5.08095	2.63893e+12	0.000994251	343.854
42491	0.833333	3.5233	0.000684516	0	108.497	5.14286	3.26803e+12	0.000994303	343.065
42491	0.875	2.48344	0.000680746	0	109.442	5.20476	4.04709e+12	0.000994356	342.276
42491	0.916667	2.66559	0.000701461	0	110.387	5.26667	5.01187e+12	0.000994408	341.488
42491	0.958333	6.07508	0.000722176	0	111.331	5.32857	6.20665e+12	0.00099446	340.699
42492	0	11.4947	0.000742891	0	112.276	5.39048	7.68625e+12	0.000994513	339.91
42492	0.0416667	18.138	0.000703416	0	113.221	5.45238	9.51856e+12	0.000994565	339.121
42492	0.0833333	27.1668	0.000663941	0	114.166	5.51429	1.17877e+13	0.000994617	338.332
42492	0.125	35.3561	0.000624466	0	115.11	5.57619	1.45977e+13	0.000994669	337.543
42492	0.166667	36.5212	0.000620796	1	116.055	5.6381	1.80777e+13	0.000994722	336.754
42492	0.208333	31.9519	0.000617126	0	104.796	5.50159	1.12819e+13	0.000994774	335.965
42492	0.25	36.0643	0.000613455	0	81.3333	5.16667	3.54813e+12	0.000994826	335.176
42492	0.291667	40.0892	0.000611036	1	45.6667	4.63333	5.62341e+11	0.000994879	334.387
42492	0.333333	34.7986	0.000608617	0	22.1026	4.2812	1.66646e+11	0.000994931	333.599
42492	0.375	32.2916	0.000606198	0	10.641	4.11026	9.23389e+10	0.000994983	332.81
42492	0.416667	33.238	0.000614101	0	11.2821	4.12051	9.56686e+10	0.000995035	332.021
42492	0.458333	23.9266	0.000622004	0	11.9231	4.13077	9.91183e+10	0.000995088	331.232
42492	0.5	18.3011	0.000629907	0	12.5641	4.14103	1.02692e+11	0.00099514	330.443
42492	0.541667	14.3985	0.000637127	0	13.2051	4.15128	1.06395e+11	0.000995192	329.654
42492	0.583333	10.6232	0.000644348	0	13.8462	4.16154	1.10232e+11	0.000995245	328.865
42492	0.625	8.14119	0.000651569	0	14.4872	4.17179	1.14207e+11	0.000995297	328.076
42492	0.666667	8.22398	0.000669109	0	15.1282	4.18205	1.18325e+11	0.000995349	327.287
42492	0.708333	8.59927	0.000686648	0	15.7692	4.19231	1.22592e+11	0.000995401	326.498
42492	0.75	8.19303	0.000704188	0	16.4103	4.20256	1.27012e+11	0.000995454	325.709
42492	0.791667	6.41677	0.00071923	0	17.0513	4.21282	1.31592e+11	0.000995506	324.921
42492	0.833333	5.30172	0.000734273	0	17.6923	4.22308	1.36338e+11	0.000995558	324.132
42492	0.875	5.11639	0.000749316	0	18.3333	4.23333	1.41254e+11	0.000995611	323.343
42492	0.916667	5.58094	0.000764092	0	18.9744	4.24359	1.46347e+11	0.000995663	322.554
42492	0.958333	9.6497	0.000778867	0	19.6154	4.25385	1.51624e+11	0.000995715	321.765
42493	0	12.1026	0.000793642	0	20.2564	4.2641	1.57092e+11	0.000995767	320.976
42493	0.0416667	16.4956	0.000746911	0	20.8974	4.27436	1.62757e+11	0.00099582	321.112
42493	0.0833333	20.5245	0.00070018	0	21.5385	4.28462	1.68625e+11	0.000995872	321.248
42493	0.125	27.8674	0.000653449	0	22.1795	4.29487	1.74706e+11	0.000995924	321.385
42493	0.166667	39.876	0.000643313	0	22.8205	4.30513	1.81006e+11	0.000995977	321.521
42493	0.208333	47.7583	0.000633176	0	23.4615	4.31538	1.87533e+11	0.000996029	321.657
42493	0.25	57.6838	0.000623039	0	24.1026	4.32564	1.94295e+11	0.000996081	321.793
42493	0.291667	63.3455	0.000621135	0	24.7436	4.3359	2.01301e+11	0.000996133	321.93
42493	0.333333	63.0538	0.000619231	0	25.3846	4.34615	2.0856e+11	0.000996186	322.066
42493	0.375	56.18	0.000617327	0	26.0256	4.35641	2.1608e+11	0.000996238	322.202
42493	0.416667	49.0113	0.000625837	0	26.6667	4.36667	2.23872e+11	0.00099629	322.338
42493	0.458333	43.2317	0.000634347	0	27.3077	4.37692	2.31945e+11	0.000996343	322.475
42493	0.5	35.5072	0.000642857	0	27.9487	4.38718	2.40309e+11	0.000996395	322.611
42493	0.541667	22.5444	0.000656592	0	28.5897	4.39744	2.48974e+11	0.000996447	322.747
42493	0.583333	10.7376	0.000670327	0	29.2308	4.40769	2.57952e+11	0.000996499	322.883
42493	0.625	6.38827	0.000684062	0	29.8718	4.41795	2.67253e+11	0.000996552	323.019
42493	0.666667	5.93455	0.000696292	0	30.5128	4.42821	2.7689e+11	0.000996604	323.156
42493	0.708333	6.08134	0.000708522	0	31.1538	4.43846	2.86875e+11	0.000996656	323.292
42493	0.75	6.87137	0.000720752	0	31.7949	4.44872	2.97219e+11	0.000996709	323.428
42493	0.791667	4.05777	0.000730067	0	32.4359	4.45897	3.07937e+11	0.000996761	323.564
42493	0.833333	2.72541	0.000739382	0	33.0769	4.46923	3.19041e+11	0.000996813	323.701
42493	0.875	2.41459	0.000748697	0	33.7179	4.47949	3.30545e+11	0.000996865	323.837
42493	0.916667	2.15032	0.000752345	1	34.359	4.48974	3.42464e+11	0.000996918	323.973
42493	0.958333	5.37318	0.000755994	0	35.1778	4.49052	3.43385e+11	0.00099697	324.109
42494	0	11.8992	0.000759643	0	36.1745	4.48182	3.33217e+11	0.000997022	324.246
42494	0.0416667	21.8283	0.000718879	0	37.3491	4.46364	3.12935e+11	0.000997075	324.382
42494	0.0833333	32.4096	0.000678116	0	38.5236	4.44545	2.93888e+11	0.000997127	324.518
42494	0.125	45.8548	0.000637353	0	39.6982	4.42727	2.76e+11	0.000997179	324.654
42494	0.166667	53.8658	0.000629831	0	40.8727	4.40909	2.59201e+11	0.000997231	324.791
42494	0.208333	61.1636	0.00062231	0	42.0473	4.39091	2.43424e+11	0.000997284	324.927
42494	0.25	58.6272	0.000614788	0	43.2218	4.37273	2.28608e+11	0.000997336	325.063
42494	0.291667	56.1691	0.000613366	0	44.3964	4.35455	2.14693e+11	0.000997388	325.199
42494	0.333333	55.7808	0.000611943	0	45.5709	4.33636	2.01625e+11	0.000997441	325.335
42494	0.375	50.6846	0.000610521	0	46.7455	4.31818	1.89353e+11	0.000997493	325.472
42494	0.416667	43.4202	0.00061585	0	47.92	4.3	1.77828e+11	0.000997545	325.608
42494	0.458333	32.5927	0.00062118	0	49.0945	4.28182	1.67004e+11	0.000997597	325.744
42494	0.5	21.4904	0.00062651	0	50.2691	4.26364	1.56839e+11	0.00099765	325.88
42494	0.541667	14.3344	0.000633826	0	51.4436	4.24545	1.47293e+11	0.000997702	326.017
42494	0.583333	7.92922	0.000641142	0	52.6182	4.22727	138327679298	0.000997754	326.153
42494	0.625	5.80837	0.000648458	0	53.7927	4.20909	1.29908e+11	0.000997807	326.289
42494	0.666667	4.98487	0.000658922	0	54.9673	4.19091	1.22001e+11	0.000997859	326.425
42494	0.708333	3.50389	0.000669385	0	56.1418	4.17273	1.14575e+11	0.000997911	326.562
42494	0.75	3.4962	0.000679849	0	57.3164	4.15455	1.07601e+11	0.000997963	326.698
42494	0.791667	2.27572	0.00069227	0	58.4909	4.13636	1.01052e+11	0.000998016	326.834
42494	0.833333	1.36374	0.00070469	1	59.6655	4.11818	9.49014e+10	0.000998068	326.97
42494	0.875	1.52221	0.000717111	0	60.2264	4.10853	9.17898e+10	0.00099812	327.106
42494	0.916667	1.26217	0.000740101	0	60.1737	4.10741	9.14347e+10	0.00108481	327.243
42494	0.958333	3.85317	0.00076309	0	59.5074	4.11481	9.38042e+10	0.00108463	327.379
42495	0	7.99534	0.000786081	0	58.8411	4.12222	9.62351e+10	0.00108446	327.515
42495	0.0416667	15.2931	0.000736369	0	58.1748	4.12963	9.87289e+10	0.00108428	327.651
42495	0.0833333	21.199	0.000686657	0	57.5085	4.13704	1.01287e+11	0.0010841	327.788
42495	0.125	26.0512	0.000636945	0	56.8422	4.14444	1.03912e+11	0.00107662	327.924
42495	0.166667	38.1218	0.00063162	0	56.1759	4.15185	1.06605e+11	0.00109301	328.06
42495	0.208333	47.5967	0.000626295	0	55.5096	4.15926	1.09368e+11	0.00109283	328.196
42495	0.25	50.1337	0.000620971	0	54.8433	4.16667	1.12202e+11	0.00109265	328.333
42495	0.291667	48.1218	0.00061908	0	54.177	4.17407	1.15109e+11	0.00109247	328.469
42495	0.333333	46.2343	0.000617189	0	53.5107	4.18148	1.18092e+11	0.00109229	328.605
42495	0.375	44.7065	0.000615298	0	52.8444	4.18889	1.21153e+11	0.00109211	328.741
42495	0.416667	40.3668	0.000620346	0	52.1781	4.1963	1.24292e+11	0.00109194	328.878
42495	0.458333	32.9034	0.000625394	0	51.5119	4.2037	1.27513e+11	0.00109176	329.014
42495	0.5	21.9046	0.000630442	0	50.8456	4.21111	1.30818e+11	0.00109158	329.15
42495	0.541667	11.7868	0.000646389	0	50.1793	4.21852	1.34208e+11	0.0010914	327.588
42495	0.583333	5.86607	0.000662335	0	49.513	4.22593	1.37686e+11	0.00109122	326.027
42495	0.625	5.15058	0.000678282	0	48.8467	4.23333	1.41254e+11	0.00109105	324.465
42495	0.666667	5.47973	0.000699055	0	48.1804	4.24074	1.44914e+11	0.00109087	322.904
42495	0.708333	2.66104	0.000719828	0	47.5141	4.24815	1.4867e+11	0.00109069	321.342
42495	0.75	2.49551	0.000740601	0	46.8478	4.25556	1.52522e+11	0.00109051	319.781
42495	0.791667	1.93771	0.000749307	0	46.1815	4.26296	1.56475e+11	0.00109033	318.219
42495	0.833333	0.825935	0.000758012	0	45.5152	4.27037	1.6053e+11	0.00109016	316.658
42495	0.875	0.95114	0.000766718	0	44.8489	4.27778	1.6469e+11	0.00108998	315.096
42495	0.916667	0.866885	0.000781112	0	44.1826	4.28519	1.68958e+11	0.0010898	313.535
42495	0.958333	2.68632	0.000795506	1	43.5163	4.29259	1.73336e+11	0.00108962	311.973
42496	0	12.0698	0.000809899	1	56.1621	4.23086	1.40054e+11	0.00108944	310.412
42496	0.0416667	19.6296	0.000750972	0	60.2017	4.35	2.11349e+11	0.00108926	308.85
42496	0.0833333	27.3087	0.000692044	1	55.635	4.65	5.95662e+11	0.00108909	309.728
42496	0.125	32.2021	0.000633116	0	37.34	4.99	1.92752e+12	0.00108891	310.605
42496	0.166667	39.2833	0.000628428	0	27.235	5.12	3.01995e+12	0.00108873	311.483
42496	0.208333	39.1777	0.00062374	0	25.32	5.04	2.29087e+12	0.00108855	312.361
42496	0.25	42.9114	0.000619052	0	23.405	4.96	1.7378e+12	0.00108837	313.238
42496	0.291667	43.0141	0.000617214	0	21.49	4.88	1.31826e+12	0.0010882	314.116
42496	0.333333	42.7191	0.000615375	0	19.575	4.8	1000000000000	0.00108802	314.994
42496	0.375	43.0516	0.000613537	0	17.66	4.72	7.58578e+11	0.00108784	315.871
42496	0.416667	37.2949	0.000620558	0	15.745	4.64	5.7544e+11	0.00108766	316.749
42496	0.458333	19.5439	0.00062758	0	13.83	4.56	4.36516e+11	0.00108748	317.627
42496	0.5	14.7276	0.000634601	1	11.915	4.48	3.31131e+11	0.00108731	318.504
42496	0.541667	13.948	0.000648126	0	13.563	4.40667	2.5704e+11	0.00108713	319.382
42496	0.583333	10.6885	0.000661652	0	18.774	4.34	2.04174e+11	0.00108695	320.259
42496	0.625	9.55818	0.000675177	0	27.548	4.28	1.65959e+11	0.00108677	321.137
42496	0.666667	13.0607	0.000687191	0	36.322	4.22	1.34896e+11	0.00108659	322.015
42496	0.708333	8.98662	0.000699204	1	45.096	4.16	1.09648e+11	0.00108641	322.892
42496	0.75	7.7073	0.000711218	0	60.6262	4.13667	1.01158e+11	0.00108624	323.77
42496	0.791667	5.74734	0.000710634	0	82.9125	4.15	1.05925e+11	0.00108606	324.648
42496	0.833333	4.75773	0.00071005	0	111.955	4.2	1.25893e+11	0.00108588	325.525
42496	0.875	4.02998	0.000709467	1	140.997	4.25	1.49624e+11	0.0010857	326.403
42496	0.916667	4.16101	0.000733542	0	157.395	4.29444	1.74448e+11	0.00108552	327.281
42496	0.958333	6.96861	0.000757618	0	161.149	4.33333	1.99526e+11	0.00108535	328.158
42497	0	11.8312	0.000781693	0	152.258	4.36667	2.23872e+11	0.00108517	329.036
42497	0.0416667	19.6619	0.000731214	0	143.367	4.4	2.51189e+11	0.00108499	328.568
42497	0.0833333	30.6451	0.000680734	0	134.476	4.43333	2.81838e+11	0.00108481	328.101
42497	0.125	38.5797	0.000630255	0	125.584	4.46667	3.16228e+11	0.00108463	327.633
42497	0.166667	42.3892	0.000625538	0	116.693	4.5	3.54813e+11	0.00108446	327.165
42497	0.208333	42.5017	0.000620823	0	107.802	4.53333	3.98107e+11	0.00108428	326.697
42497	0.25	40.7717	0.000616107	0	98.9111	4.56667	4.46684e+11	0.0010841	326.229
42497	0.291667	38.4549	0.000614259	0	90.02	4.6	5.01187e+11	0.00108392	325.762
42497	0.333333	35.9066	0.000612412	0	81.1289	4.63333	5.62341e+11	0.00108374	325.294
42497	0.375	35.9128	0.000610565	0	72.2378	4.66667	6.30957e+11	0.00108356	324.826
42497	0.416667	28.5565	0.000615903	0	63.3467	4.7	7.07946e+11	0.00108339	324.358
42497	0.458333	17.806	0.000621242	0	54.4556	4.73333	7.94328e+11	0.00108321	323.891
42497	0.5	12.9166	0.000626581	0	45.5644	4.76667	8.91251e+11	0.00108303	323.423
42497	0.541667	9.80072	0.000641029	0	36.6733	4.8	1000000000000	0.00108285	322.955
42497	0.583333	6.0552	0.000655477	0	27.7822	4.83333	1.12202e+12	0.00108267	322.488
42497	0.625	4.79955	0.000669925	1	18.8911	4.86667	1.25893e+12	0.0010825	322.02
42497	0.666667	4.73191	0.000685906	0	16.1493	4.82222	1.07978e+12	0.00108232	321.552
42497	0.708333	4.42674	0.000701886	0	19.5567	4.7	7.07946e+11	0.00108214	321.084
42497	0.75	4.296	0.000717867	1	29.1133	4.5	3.54813e+11	0.00108196	320.616
42497	0.791667	3.79253	0.000713884	0	34.8089	4.36667	2.23872e+11	0.00108178	320.149
42497	0.833333	3.52787	0.0007099	0	36.6433	4.3	1.77828e+11	0.00108161	319.681
42497	0.875	2.92547	0.000705916	0	34.6167	4.3	1.77828e+11	0.00108143	319.213
42497	0.916667	2.19741	0.000705091	0	32.59	4.3	1.77828e+11	0.00108125	318.745
42497	0.958333	4.4247	0.000704265	0	30.5633	4.3	1.77828e+11	0.00108107	318.278
42498	0	9.69725	0.00070344	1	28.5367	4.3	1.77828e+11	0.00108089	317.81
42498	0.0416667	15.5959	0.000675852	0	28.1616	4.3	1.77828e+11	0.00108071	317.874
42498	0.0833333	22.0637	0.000648265	0	29.4382	4.3	1.77828e+11	0.00108054	317.938
42498	0.125	33.0879	0.000620677	0	32.3665	4.3	1.77828e+11	0.00108036	318.002
42498	0.166667	39.6176	0.000616184	0	35.2947	4.3	1.77828e+11	0.00108018	318.066
42498	0.208333	44.1586	0.000611691	0	38.2229	4.3	1.77828e+11	0.00108	318.13
42498	0.25	50.7887	0.000607198	0	41.1512	4.3	1.77828e+11	0.00107982	318.194
42498	0.291667	56.818	0.000605369	0	44.0794	4.3	1.77828e+11	0.00107965	318.258
42498	0.333333	52.5547	0.000603541	0	47.0076	4.3	1.77828e+11	0.00107947	318.322
42498	0.375	44.0563	0.000601712	0	49.9359	4.3	1.77828e+11	0.00107929	318.386
42498	0.416667	29.2829	0.000613588	0	52.8641	4.3	1.77828e+11	0.00107911	318.45
42498	0.458333	26.0546	0.000625464	0	55.7924	4.3	1.77828e+11	0.00107893	318.514
42498	0.5	20.3868	0.000637341	0	58.7206	4.3	1.77828e+11	0.00107876	318.578
42498	0.541667	12.7113	0.000647861	0	61.6488	4.3	1.77828e+11	0.00107858	318.642
42498	0.583333	8.98141	0.000658382	0	64.5771	4.3	1.77828e+11	0.0010784	318.706
42498	0.625	8.08372	0.000668903	0	67.5053	4.3	1.77828e+11	0.00107822	318.77
42498	0.666667	8.58861	0.000678248	0	70.4335	4.3	1.77828e+11	0.00107804	318.834
42498	0.708333	5.94029	0.000687593	1	73.3618	4.3	1.77828e+11	0.00107786	318.898
42498	0.75	4.73307	0.000696938	0	73.6153	4.30333	1.79887e+11	0.00107769	318.962
42498	0.791667	4.55354	0.000704054	0	71.194	4.31	1.84077e+11	0.00107751	319.027
42498	0.833333	2.71639	0.00071117	0	66.098	4.32	1.90546e+11	0.00107733	319.091
42498	0.875	1.69686	0.000718286	0	61.002	4.33	1.97242e+11	0.00107715	319.155
42498	0.916667	1.31109	0.000732811	0	55.906	4.34	2.04174e+11	0.00107697	319.219
42498	0.958333	4.80416	0.000747336	0	50.81	4.35	2.11349e+11	0.0010768	319.283
42499	0	10.7349	0.000761862	0	45.714	4.36	2.18776e+11	0.00107662	319.347
42499	0.0416667	10.8096	0.000719725	0	40.618	4.37	2.26464e+11	0.00107644	320.263
42499	0.0833333	19.0779	0.000677589	0	35.522	4.38	2.34423e+11	0.00107626	321.18
42499	0.125	26.8255	0.000635452	1	30.426	4.39	2.42661e+11	0.00107608	322.097
42499	0.166667	32.749	0.000630114	1	57.6653	4.53	3.9355e+11	0.0010759	323.014
42499	0.208333	28.2697	0.000624776	0	83.9033	4.64167	5.78762e+11	0.00107573	323.93
42499	0.25	32.0261	0.000619438	0	109.14	4.725	7.71792e+11	0.00107555	324.847
42499	0.291667	39.2007	0.000616809	0	101.04	4.65	5.95662e+11	0.00107537	325.764
42499	0.333333	52.2471	0.00061418	0	92.94	4.575	4.59727e+11	0.00107519	326.681
42499	0.375	50.6675	0.00061155	0	84.84	4.5	3.54813e+11	0.00107501	327.597
42499	0.416667	51.0259	0.000616946	0	76.74	4.425	2.73842e+11	0.00107484	328.514
42499	0.458333	42.4042	0.000622342	0	68.64	4.35	2.11349e+11	0.00107466	329.431
42499	0.5	30.981	0.000627738	1	60.54	4.275	1.63117e+11	0.00107448	330.348
42499	0.541667	18.7494	0.000640784	0	55.8024	4.22611	1.37774e+11	0.0010743	331.265
42499	0.583333	10.4086	0.000653831	0	54.4272	4.20333	1.2735e+11	0.00107412	332.181
42499	0.625	7.71567	0.000666878	0	56.4143	4.20667	1.28825e+11	0.00107395	333.098
42499	0.666667	4.09404	0.000681909	0	58.4015	4.21	1.30317e+11	0.00107377	334.015
42499	0.708333	3.02968	0.00069694	0	60.3887	4.21333	1.31826e+11	0.00107359	334.932
42499	0.75	2.61318	0.000711971	0	62.3758	4.21667	1.33352e+11	0.00107341	335.848
42499	0.791667	1.77529	0.0007102	0	64.363	4.22	1.34896e+11	0.00107323	336.765
42499	0.833333	0.877978	0.00070843	0	66.3502	4.22333	1.36458e+11	0.00107305	337.682
42499	0.875	0.474	0.00070666	0	68.3373	4.22667	1.38038e+11	0.00107288	338.599
42499	0.916667	0.913519	0.000720234	0	70.3245	4.23	1.39637e+11	0.0010727	339.515
42499	0.958333	3.87022	0.000733809	0	72.3117	4.23333	1.41254e+11	0.00107252	340.432
42500	0	10.7349	0.000747384	0	74.2988	4.23667	1.42889e+11	0.00107234	341.349
42500	0.0416667	11.4748	0.00070463	0	76.286	4.24	1.44544e+11	0.00107216	342.266
42500	0.0833333	16.5762	0.000661877	0	78.2732	4.24333	1.46218e+11	0.00107199	343.182
42500	0.125	24.055	0.000619123	0	80.2603	4.24667	1.47911e+11	0.00107181	344.099
42500	0.166667	30.1892	0.000613349	0	82.2475	4.25	1.49624e+11	0.00107163	345.016
42500	0.208333	38.1589	0.000607574	0	84.2347	4.25333	1.51356e+11	0.00107145	345.933
42500	0.25	44.714	0.000601799	0	86.2218	4.25667	1.53109e+11	0.00107127	346.849
42500	0.291667	41.101	0.000601994	0	88.209	4.26	1.54882e+11	0.0010711	347.766
42500	0.333333	35.3953	0.000602189	0	90.1962	4.26333	1.56675e+11	0.00107092	348.683
42500	0.375	36.2672	0.000602384	0	92.1833	4.26667	1.58489e+11	0.00107074	349.6
42500	0.416667	28.3774	0.000612647	0	94.1705	4.27	1.60325e+11	0.00107056	350.516
42500	0.458333	17.1286	0.00062291	0	96.1577	4.27333	1.62181e+11	0.00107038	351.433
42500	0.5	14.2015	0.000633173	0	98.1448	4.27667	1.64059e+11	0.0010702	352.35
42500	0.541667	9.29348	0.000645799	0	100.132	4.28	1.65959e+11	0.00107003	351.852
42500	0.583333	5.31319	0.000658424	0	102.119	4.28333	1.6788e+11	0.00106985	351.355
42500	0.625	4.49956	0.000671049	0	104.106	4.28667	1.69824e+11	0.00106967	350.857
42500	0.666667	4.20014	0.000681946	0	106.093	4.29	1.71791e+11	0.00106949	350.359
42500	0.708333	5.27595	0.000692844	0	108.081	4.29333	1.7378e+11	0.00106931	349.861
42500	0.75	6.50106	0.000703742	0	110.068	4.29667	1.75792e+11	0.00106914	349.364
42500	0.791667	3.63116	0.000711807	0	112.055	4.3	1.77828e+11	0.00106896	348.866
42500	0.833333	1.54639	0.000719872	0	114.042	4.30333	1.79887e+11	0.00106878	348.368
42500	0.875	0.862735	0.000727937	0	116.029	4.30667	1.8197e+11	0.0010686	347.87
42500	0.916667	1.0767	0.000751128	0	118.016	4.31	1.84077e+11	0.00106842	347.373
42500	0.958333	3.98639	0.00077432	0	120.004	4.31333	1.86209e+11	0.00106825	346.875
42501	0	8.9083	0.000797511	0	121.991	4.31667	1.88365e+11	0.00106807	346.377
42501	0.0416667	11.5335	0.00073842	0	123.978	4.32	1.90546e+11	0.00106789	345.879
42501	0.0833333	14.3529	0.000679329	0	125.965	4.32333	1.92752e+11	0.00106771	345.382
42501	0.125	18.7338	0.000620238	0	127.952	4.32667	1.94984e+11	0.00106753	344.884
42501	0.166667	24.5463	0.000616085	0	129.939	4.33	1.97242e+11	0.00106735	344.386
42501	0.208333	32.3277	0.000611932	0	131.927	4.33333	1.99526e+11	0.00106718	343.888
42501	0.25	38.0456	0.000607779	0	133.914	4.33667	2.01837e+11	0.001067	343.391
42501	0.291667	41.083	0.000605294	0	135.901	4.34	2.04174e+11	0.00106682	342.893
42501	0.333333	41.3313	0.00060281	0	137.888	4.34333	2.06538e+11	0.00106664	342.395
42501	0.375	37.7909	0.000600325	0	139.875	4.34667	2.0893e+11	0.00106646	341.897
42501	0.416667	31.7411	0.000608709	0	141.862	4.35	2.11349e+11	0.00106629	341.4
42501	0.458333	18.3166	0.000617094	0	143.85	4.35333	2.13796e+11	0.00106611	340.902
42501	0.5	11.6091	0.000625479	0	145.837	4.35667	2.16272e+11	0.00106593	340.404
42501	0.541667	7.02688	0.000632451	0	147.824	4.36	2.18776e+11	0.00106575	339.907
42501	0.583333	4.30642	0.000639423	0	149.811	4.36333	2.21309e+11	0.00106557	339.409
42501	0.625	3.97374	0.000646395	0	151.798	4.36667	2.23872e+11	0.0010654	338.911
42501	0.666667	3.91113	0.000650774	0	153.785	4.37	2.26464e+11	0.00106522	338.413
42501	0.708333	4.22908	0.000655154	0	155.773	4.37333	2.29087e+11	0.00106504	337.916
42501	0.75	3.58912	0.000659533	0	157.76	4.37667	2.31739e+11	0.00106486	337.418
42501	0.791667	2.33287	0.00066475	0	159.747	4.38	2.34423e+11	0.00106468	336.92
42501	0.833333	2.05529	0.000669966	0	161.734	4.38333	2.37137e+11	0.0010645	336.422
42501	0.875	1.69398	0.000675182	0	163.721	4.38667	2.39883e+11	0.00106433	335.925
42501	0.916667	1.96104	0.00067781	0	165.708	4.39	2.42661e+11	0.00106415	335.427
42501	0.958333	4.73511	0.000680437	0	167.696	4.39333	2.45471e+11	0.00106397	334.929
42502	0	9.38411	0.000683065	1	169.683	4.39667	2.48313e+11	0.00106379	334.431
42502	0.0416667	14.1001	0.000661816	0	168.014	4.40815	2.58358e+11	0.00106361	333.934
42502	0.0833333	17.1082	0.000640568	0	162.688	4.42778	2.76482e+11	0.00106344	333.436
42502	0.125	20.9411	0.000619319	0	153.707	4.45556	3.04322e+11	0.00106326	332.938
42502	0.166667	24.449	0.000616212	0	144.725	4.48333	3.34965e+11	0.00106308	332.44
42502	0.208333	31.0775	0.000613105	0	135.743	4.51111	3.68695e+11	0.0010629	331.943
42502	0.25	39.5651	0.000609998	0	126.762	4.53889	4.0582e+11	0.00106272	331.445
42502	0.291667	39.2319	0.000608463	0	117.78	4.56667	4.46684e+11	0.00106254	330.947
42502	0.333333	38.7527	0.000606928	0	108.798	4.59444	4.91662e+11	0.00106237	330.45
42502	0.375	35.6496	0.000605393	0	99.8167	4.62222	5.4117e+11	0.00106219	329.952
42502	0.416667	29.1799	0.000616366	0	90.835	4.65	5.95662e+11	0.00106201	329.454
42502	0.458333	19.4455	0.00062734	0	81.8533	4.67778	6.55642e+11	0.00106183	328.956
42502	0.5	14.8062	0.000638313	0	72.8717	4.70556	7.21661e+11	0.00106165	328.459
42502	0.541667	9.0485	0.000655807	0	63.89	4.73333	7.94328e+11	0.00106148	327.961
42502	0.583333	4.88167	0.000673302	0	54.9083	4.76111	8.74312e+11	0.0010613	327.463
42502	0.625	4.31818	0.000690796	0	45.9267	4.78889	9.62351e+11	0.00106112	326.965
42502	0.666667	3.96723	0.000696908	0	36.945	4.81667	1.05925e+12	0.00106094	326.468
42502	0.708333	4.21909	0.00070302	0	27.9633	4.84444	1.16591e+12	0.00106076	325.97
42502	0.75	4.53607	0.000709131	1	18.9817	4.87222	1.28332e+12	0.00106059	325.472
42502	0.791667	3.67258	0.000715667	1	12.9939	4.79074	9.68526e+11	0.00106041	324.974
42502	0.833333	2.60016	0.000722203	2	10	4.71667	7.49894e+11	0.00106023	324.477
42502	0.875	1.76976	0.000728739	0	10	4.60833	5.15822e+11	0.00106005	323.979
42502	0.916667	1.55233	0.000768181	1	10	4.575	4.59727e+11	0.00105987	323.481
42502	0.958333	4.24579	0.000807624	0	10	4.5308	3.94635e+11	0.00105969	322.983
42503	0	8.45859	0.000847066	0	10	4.51739	3.76779e+11	0.00105952	322.486
42503	0.0416667	13.8578	0.000782483	0	10	4.53478	4.00105e+11	0.00105934	321.988
42503	0.0833333	19.2772	0.0007179	0	10	4.55217	4.24875e+11	0.00105916	321.49
42503	0.125	22.9623	0.000653317	0	10	4.56957	4.51178e+11	0.00105898	320.992
42503	0.166667	24.8879	0.000646115	0	10	4.58696	4.7911e+11	0.0010588	320.495
42503	0.208333	30.4235	0.000638914	0	10	4.60435	5.0877e+11	0.00105863	319.997
42503	0.25	36.0223	0.000631712	0	10	4.62174	5.40267e+11	0.00105845	319.499
42503	0.291667	34.7056	0.000625217	0	10	4.63913	5.73714e+11	0.00105827	319.002
42503	0.333333	36.395	0.000618723	0	10	4.65652	6.09232e+11	0.00105809	318.504
42503	0.375	38.2176	0.000612228	0	10	4.67391	6.46948e+11	0.00105791	318.006
42503	0.416667	37.9917	0.000621381	0	10	4.6913	6.87e+11	0.00105774	317.508
42503	0.458333	31.3373	0.000630535	0	10	4.7087	7.29531e+11	0.00105756	317.011
42503	0.5	23.1479	0.000639688	0	10	4.72609	7.74694e+11	0.00105738	316.513
42503	0.541667	14.1183	0.000645553	0	10	4.74348	8.22654e+11	0.0010572	316.015
42503	0.583333	7.55047	0.000651418	0	10	4.76087	8.73583e+11	0.00105702	315.517
42503	0.625	6.09755	0.000657283	0	10	4.77826	9.27665e+11	0.00105684	315.02
42503	0.666667	3.91731	0.000669199	0	10	4.79565	9.85095e+11	0.00105667	314.522
42503	0.708333	3.71174	0.000681115	0	10	4.81304	1.04608e+12	0.00105649	314.024
42503	0.75	4.63747	0.000693031	0	10	4.83043	1.11084e+12	0.00105631	313.526
42503	0.791667	3.95032	0.000694474	0	10	4.84783	1.17961e+12	0.00105613	313.029
42503	0.833333	2.30529	0.000695918	0	10	4.86522	1.25264e+12	0.00105595	312.531
42503	0.875	1.45529	0.000697362	0	10	4.88261	1.33019e+12	0.00105578	312.033
42503	0.916667	1.60776	0.000725239	0	10	4.9	1.41254e+12	0.0010556	311.535
42503	0.958333	4.55952	0.000753116	0	10	4.91739	1.49999e+12	0.00105542	311.038
42504	0	8.75552	0.000780992	0	10	4.93478	1.59285e+12	0.00105524	310.54
42504	0.0416667	13.5399	0.000741667	0	10	4.95217	1.69146e+12	0.00105506	310.825
42504	0.0833333	20.5393	0.000702342	0	10	4.96957	1.79617e+12	0.00105489	311.111
42504	0.125	30.5046	0.000663017	0	10	4.98696	1.90737e+12	0.00105471	311.396
42504	0.166667	37.1816	0.000649737	0	10	5.00435	2.02545e+12	0.00105453	311.682
42504	0.208333	48.8039	0.000636456	0	10	5.02174	2.15084e+12	0.00105435	311.967
42504	0.25	49.8916	0.000623176	0	10	5.03913	2.284e+12	0.00105417	312.252
42504	0.291667	45.9971	0.000620943	0	10	5.05652	2.4254e+12	0.00105399	312.538
42504	0.333333	40.8572	0.000618711	0	10	5.07391	2.57555e+12	0.00105382	312.823
42504	0.375	35.2075	0.000616478	0	10	5.0913	2.73499e+12	0.00105364	313.109
42504	0.416667	29.1646	0.000623514	0	10	5.1087	2.90431e+12	0.00105346	313.394
42504	0.458333	21.6194	0.00063055	0	10	5.12609	3.08411e+12	0.00105328	313.68
42504	0.5	19.3204	0.000637586	0	10	5.14348	3.27505e+12	0.0010531	313.965
42504	0.541667	14.0872	0.000648046	0	10	5.16087	3.4778e+12	0.00105293	314.25
42504	0.583333	8.39799	0.000658505	0	10	5.17826	3.6931e+12	0.00105275	314.536
42504	0.625	4.5774	0.000668964	0	10	5.19565	3.92174e+12	0.00105257	314.821
42504	0.666667	3.42181	0.000677847	0	10	5.21304	4.16452e+12	0.00105239	315.107
42504	0.708333	3.23185	0.000686729	0	10	5.23043	4.42234e+12	0.00105221	315.392
42504	0.75	3.26396	0.000695612	0	10	5.24783	4.69612e+12	0.00105204	315.678
42504	0.791667	2.5264	0.000707072	0	10	5.26522	4.98685e+12	0.00105186	315.963
42504	0.833333	1.38889	0.000718533	1	10	5.28261	5.29557e+12	0.00105168	316.248
42504	0.875	0.879112	0.000729993	0	24.9817	5.16087	3.4778e+12	0.0010515	316.534
42504	0.916667	1.10934	0.000732825	1	54.945	4.9	1.41254e+12	0.00105132	316.819
42504	0.958333	4.16049	0.000735657	0	84.4285	4.62963	5.55194e+11	0.00105114	317.105
42506	0	9.07688	0.00073849	0	63.8993	4.22222	1.35936e+11	0.00105097	317.39
42506	0.0416667	14.002	0.000700284	1	62.4596	4.21111	1.30818e+11	0.00105079	318.391
42506	0.0833333	24.0855	0.000662078	0	53.2749	4.18704	1.2038e+11	0.00105061	319.392
42506	0.125	35.9202	0.000623873	1	36.345	4.15	1.05925e+11	0.00105043	320.392
42506	0.166667	41.2707	0.00061918	0	27.2492	4.12083	9.57745e+10	0.00105025	321.393
42506	0.208333	49.4592	0.000614487	0	33.7325	4.1125	9.30572e+10	0.00105008	322.394
42506	0.25	49.5493	0.000609794	0	55.795	4.125	9.71628e+10	0.0010499	323.395
42506	0.291667	51.04	0.000608772	0	77.8575	4.1375	1.0145e+11	0.00104972	324.396
42506	0.333333	45.2836	0.00060775	0	99.92	4.15	1.05925e+11	0.00104954	325.397
42506	0.375	39.6817	0.000606728	0	121.982	4.1625	1.10599e+11	0.00104936	326.397
42506	0.416667	29.5508	0.000614143	0	144.045	4.175	1.15478e+11	0.00104918	327.398
42506	0.458333	26.6208	0.000621558	1	166.107	4.1875	1.20573e+11	0.00104901	328.399
42506	0.5	24.309	0.000628973	0	178.762	4.20417	1.27717e+11	0.00104883	329.4
42506	0.541667	14.1222	0.000640976	0	182.008	4.225	1.37246e+11	0.00104865	329.348
42506	0.583333	10.1756	0.000652978	0	175.847	4.25	1.49624e+11	0.00104847	329.296
42506	0.625	8.01774	0.000664981	0	169.685	4.275	1.63117e+11	0.00104829	329.244
42506	0.666667	8.35084	0.000676025	0	163.524	4.3	1.77828e+11	0.00104812	329.192
42506	0.708333	6.45579	0.00068707	0	157.362	4.325	1.93865e+11	0.00104794	329.14
42506	0.75	4.5831	0.000698114	0	151.201	4.35	2.11349e+11	0.00104776	329.088
42506	0.791667	3.95369	0.00070248	0	145.039	4.375	2.30409e+11	0.00104758	329.036
42506	0.833333	1.80409	0.000706845	0	138.878	4.4	2.51189e+11	0.0010474	328.984
42506	0.875	1.35124	0.000711211	0	132.716	4.425	2.73842e+11	0.00104723	328.932
42506	0.916667	0.000268959	0.00071009	0	126.555	4.45	2.98538e+11	0.00104705	328.88
42506	0.958333	3.82494	0.000708969	0	120.393	4.475	3.25462e+11	0.00104687	328.828
42507	0	15.5246	0.000707848	0	114.232	4.5	3.54813e+11	0.00104669	328.776
42507	0.0416667	22.5024	0.000683029	0	108.07	4.525	3.86812e+11	0.00104651	328.724
42507	0.0833333	29.2877	0.000658211	0	101.909	4.55	4.21697e+11	0.00104633	328.672
42507	0.125	31.9035	0.000633392	0	95.7475	4.575	4.59727e+11	0.00104616	328.62
42507	0.166667	30.9395	0.00062939	0	89.586	4.6	5.01187e+11	0.00104598	328.568
42507	0.208333	30.6246	0.000625388	0	83.4245	4.625	5.46387e+11	0.0010458	328.516
42507	0.25	29.8935	0.000621387	0	77.263	4.65	5.95662e+11	0.00104562	328.464
42507	0.291667	33.6827	0.000617008	1	71.1015	4.675	6.49382e+11	0.00104544	328.412
42507	0.333333	40.8313	0.00061263	0	65.6857	4.70357	7.16733e+11	0.00104527	328.36
42507	0.375	43.7691	0.000608251	0	61.0157	4.73571	8.00887e+11	0.00104509	328.308
42507	0.416667	39.7818	0.000619124	0	57.0914	4.77143	9.06031e+11	0.00104491	328.256
42507	0.458333	31.2379	0.000629997	0	53.1671	4.80714	1.02498e+12	0.00104473	328.204
42507	0.5	20.5491	0.000640869	0	49.2429	4.84286	1.15954e+12	0.00104455	328.152
42507	0.541667	9.50685	0.000647112	0	45.3186	4.87857	1.31177e+12	0.00104438	328.1
42507	0.583333	5.79321	0.000653356	0	41.3943	4.91429	1.48398e+12	0.0010442	328.048
42507	0.625	5.6095	0.000659599	0	37.47	4.95	1.6788e+12	0.00104402	327.996
42507	0.666667	5.47692	0.000672919	0	33.5457	4.98571	1.8992e+12	0.00104384	327.944
42507	0.708333	6.85912	0.00068624	0	29.6214	5.02143	2.14854e+12	0.00104366	327.892
42507	0.75	7.46641	0.00069956	0	25.6971	5.05714	2.4306e+12	0.00104348	327.84
42507	0.791667	4.94387	0.000700356	0	21.7729	5.09286	2.7497e+12	0.00104331	327.788
42507	0.833333	2.48574	0.000701152	0	17.8486	5.12857	3.11069e+12	0.00104313	327.736
42507	0.875	1.54094	0.000701948	1	13.9243	5.16429	3.51908e+12	0.00104295	327.684
42507	0.916667	1.73956	0.000695507	0	12.1008	5.17451	3.64563e+12	0.00104277	327.632
42507	0.958333	5.2959	0.000689067	0	12.3781	5.15926	3.45851e+12	0.00104259	327.58
42508	0	8.61558	0.000682626	0	14.7563	5.11852	3.00454e+12	0.00104242	327.528
42508	0.0416667	12.7906	0.000660057	0	17.1344	5.07778	2.61016e+12	0.00104224	327.476
42508	0.0833333	17.8906	0.000637488	0	19.5126	5.03704	2.26754e+12	0.00104206	327.424
42508	0.125	23.36	0.000614919	0	21.8907	4.9963	1.9699e+12	0.00104188	327.372
42508	0.166667	27.8928	0.000611116	0	24.2689	4.95556	1.71133e+12	0.0010417	327.32
42508	0.208333	38.3429	0.000607314	0	26.647	4.91481	1.4867e+12	0.00104153	327.268
42508	0.25	42.9465	0.000603512	0	29.0252	4.87407	1.29155e+12	0.00104135	327.216
42508	0.291667	53.0938	0.000599257	0	31.4033	4.83333	1.12202e+12	0.00104117	327.164
42508	0.333333	50.5254	0.000595001	0	33.7815	4.79259	9.7474e+11	0.00104099	327.112
42508	0.375	45.7846	0.000590746	0	36.1596	4.75185	8.46794e+11	0.00104081	327.06
42508	0.416667	36.297	0.000601273	0	38.5378	4.71111	7.35642e+11	0.00104063	327.008
42508	0.458333	25.3384	0.0006118	0	40.9159	4.67037	6.3908e+11	0.00104046	326.956
42508	0.5	19.335	0.000622328	0	43.2941	4.62963	5.55194e+11	0.00104028	326.904
42508	0.541667	11.7459	0.000636538	0	45.6722	4.58889	4.82318e+11	0.0010401	326.852
42508	0.583333	7.76311	0.000650748	0	48.0504	4.54815	4.19008e+11	0.00103992	326.8
42508	0.625	5.82031	0.000664957	0	50.4285	4.50741	3.64008e+11	0.00103974	326.748
42508	0.666667	3.89817	0.000674443	0	52.8067	4.46667	3.16228e+11	0.00103957	326.696
42508	0.708333	3.76302	0.000683929	0	55.1848	4.42593	2.74719e+11	0.00103939	326.644
42508	0.75	2.54923	0.000693415	0	57.563	4.38519	2.38659e+11	0.00103921	326.592
42508	0.791667	2.1996	0.000694328	0	59.9411	4.34444	2.07332e+11	0.00103903	326.541
42508	0.833333	1.48326	0.000695241	0	62.3193	4.3037	1.80117e+11	0.00103885	326.489
42508	0.875	0.732383	0.000696154	0	64.6974	4.26296	1.56475e+11	0.00103868	326.437
42508	0.916667	0.258007	0.000715213	0	67.0756	4.22222	1.35936e+11	0.0010385	326.385
42508	0.958333	2.96956	0.000734273	0	69.4537	4.18148	1.18092e+11	0.00103832	326.333
42509	0	8.20922	0.000753333	1	71.8319	4.14074	102591436547	0.00103814	326.281
42509	0.0416667	11.9808	0.000707658	0	73.295	4.11213	9.29387e+10	0.00103796	326.229
42509	0.0833333	17.8303	0.000661984	0	73.843	4.09565	8.77967e+10	0.00103778	326.177
42509	0.125	21.0606	0.00061631	0	73.4761	4.0913	8.64881e+10	0.00103761	326.125
42509	0.166667	22.14	0.000610022	0	73.1091	4.08696	8.51991e+10	0.00103743	326.073
42509	0.208333	28.0974	0.000603735	0	72.7422	4.08261	8.39292e+10	0.00103725	326.021
42509	0.25	34.4173	0.000597448	0	72.3752	4.07826	8.26783e+10	0.00103707	325.969
42509	0.291667	38.4311	0.000595913	0	72.0083	4.07391	8.1446e+10	0.00103689	325.917
42509	0.333333	40.7508	0.000594378	0	71.6413	4.06957	8.0232e+10	0.00103672	325.865
42509	0.375	39.0576	0.000592843	0	71.2743	4.06522	7.90362e+10	0.00103654	325.813
42509	0.416667	32.9053	0.000602577	0	70.9074	4.06087	7.78582e+10	0.00103636	325.761
42509	0.458333	25.9132	0.000612311	0	70.5404	4.05652	7.66977e+10	0.00103618	325.709
42509	0.5	19.3663	0.000622045	0	70.1735	4.05217	7.55546e+10	0.001036	325.657
42509	0.541667	8.09259	0.000629014	0	69.8065	4.04783	7.44285e+10	0.00103583	325.605
42509	0.583333	4.40381	0.000635982	0	69.4396	4.04348	7.33191e+10	0.00103565	325.553
42509	0.625	3.3214	0.000642951	0	69.0726	4.03913	7.22263e+10	0.00103547	325.501
42509	0.666667	2.95653	0.000651932	0	68.7057	4.03478	7.11498e+10	0.00103529	325.449
42509	0.708333	2.97443	0.000660912	0	68.3387	4.03043	7.00894e+10	0.00103511	325.397
42509	0.75	2.53061	0.000669893	0	67.9717	4.02609	6.90447e+10	0.00103493	325.345
42509	0.791667	1.98201	0.000674699	0	67.6048	4.02174	6.80156e+10	0.00103476	325.293
42509	0.833333	1.46752	0.000679505	0	67.2378	4.01739	6.70019e+10	0.00103458	325.241
42509	0.875	1.2897	0.000684311	0	66.8709	4.01304	6.60032e+10	0.0010344	325.189
42509	0.916667	0.891128	0.000678316	0	66.5039	4.0087	6.50195e+10	0.00103422	325.137
42509	0.958333	4.08458	0.000672321	1	66.137	4.00435	6.40504e+10	0.00103404	325.085
42510	0	9.391	0.000666326	0	65.481	4.00812	6.48894e+10	0.00103387	325.033
42510	0.0416667	14.5293	0.000654879	0	64.536	4.02	6.76083e+10	0.00103369	324.981
42510	0.0833333	20.8554	0.000643433	0	63.302	4.04	7.24436e+10	0.00103351	324.929
42510	0.125	27.1064	0.000631987	0	62.068	4.06	7.76247e+10	0.00103333	324.877
42510	0.166667	31.1768	0.000623064	1	60.834	4.08	8.31764e+10	0.00103315	324.825
42510	0.208333	39.9393	0.000614142	0	82.7321	4.11926	9.52552e+10	0.00103297	324.773
42510	0.25	46.3238	0.000605219	0	127.762	4.17778	1.16591e+11	0.0010328	324.721
42510	0.291667	51.7157	0.000603951	0	195.924	4.25556	1.52522e+11	0.00103262	324.669
42510	0.333333	47.6241	0.000602683	0	264.087	4.33333	1.99526e+11	0.00103244	324.617
42510	0.375	43.1776	0.000601415	0	332.249	4.41111	2.61016e+11	0.00103226	324.565
42510	0.416667	39.4987	0.000614186	0	400.411	4.48889	3.41455e+11	0.00103208	324.513
42510	0.458333	25.7186	0.000626957	0	468.573	4.56667	4.46684e+11	0.00103191	324.461
42510	0.5	17.357	0.000639728	0	536.736	4.64444	5.84341e+11	0.00103173	324.409
42510	0.541667	9.1516	0.00065087	1	604.898	4.72222	7.64422e+11	0.00103155	324.357
42510	0.583333	5.17962	0.000662011	0	645.682	4.76819	8.95958e+11	0.00103137	324.305
42510	0.625	4.26405	0.000673153	0	659.087	4.78235	9.4087e+11	0.00103119	324.253
42510	0.666667	3.62779	0.000683112	0	645.114	4.76471	8.85236e+11	0.00103102	324.201
42510	0.708333	4.15402	0.00069307	0	631.14	4.74706	8.32891e+11	0.00103084	324.149
42510	0.75	4.20776	0.000703029	0	617.167	4.72941	7.83642e+11	0.00103066	324.097
42510	0.791667	3.87272	0.000710163	0	603.194	4.71176	7.37305e+11	0.00103048	324.045
42510	0.833333	2.75555	0.000717297	0	589.221	4.69412	6.93708e+11	0.0010303	323.993
42510	0.875	2.3413	0.000724432	0	575.247	4.67647	6.52688e+11	0.00103012	323.941
42510	0.916667	1.99779	0.000738402	0	561.274	4.65882	6.14095e+11	0.00102995	323.889
42510	0.958333	4.69094	0.000752372	0	547.301	4.64118	5.77783e+11	0.00102977	323.837
42511	0	8.11453	0.000766342	0	533.328	4.62353	5.43618e+11	0.00102959	323.785
42511	0.0416667	12.03	0.000720259	0	519.354	4.60588	5.11474e+11	0.00102941	325.68
42511	0.0833333	18.2497	0.000674175	0	505.381	4.58824	4.8123e+11	0.00102923	327.574
42511	0.125	24.3794	0.000628092	0	491.408	4.57059	4.52775e+11	0.00102906	329.469
42511	0.166667	30.8341	0.000623163	0	477.435	4.55294	4.26002e+11	0.00102888	331.363
42511	0.208333	35.8422	0.000618234	0	463.461	4.53529	4.00812e+11	0.0010287	333.258
42511	0.25	36.0058	0.000613306	0	449.488	4.51765	3.77112e+11	0.00102852	335.152
42511	0.291667	38.6001	0.000611074	0	435.515	4.5	3.54813e+11	0.00102834	337.047
42511	0.333333	40.063	0.000608841	0	421.542	4.48235	3.33833e+11	0.00102817	338.942
42511	0.375	41.5008	0.000606609	0	407.569	4.46471	3.14093e+11	0.00102799	340.836
42511	0.416667	36.6924	0.000618208	0	393.595	4.44706	2.95521e+11	0.00102781	342.731
42511	0.458333	30.6547	0.000629806	0	379.622	4.42941	2.78047e+11	0.00102763	344.625
42511	0.5	14.7841	0.000641405	0	365.649	4.41176	2.61606e+11	0.00102745	346.52
42511	0.541667	7.66573	0.000648987	0	351.676	4.39412	2.46137e+11	0.00102727	346.349
42511	0.583333	5.05407	0.000656568	0	337.702	4.37647	2.31583e+11	0.0010271	346.179
42511	0.625	3.86844	0.00066415	0	323.729	4.35882	2.17889e+11	0.00102692	346.008
42511	0.666667	3.74775	0.00068045	0	309.756	4.34118	2.05005e+11	0.00102674	345.837
42511	0.708333	4.13523	0.000696749	0	295.783	4.32353	1.92883e+11	0.00102656	345.667
42511	0.75	3.47681	0.000713049	0	281.809	4.30588	1.81478e+11	0.00102638	345.496
42511	0.791667	3.05463	0.000727222	0	267.836	4.28824	1.70747e+11	0.00102621	345.325
42511	0.833333	1.67957	0.000741395	0	253.863	4.27059	1.60651e+11	0.00102603	345.155
42511	0.875	0.528697	0.000755569	0	239.89	4.25294	1.51151e+11	0.00102585	344.984
42511	0.916667	0.287962	0.000746092	0	225.916	4.23529	1.42214e+11	0.00102567	344.813
42511	0.958333	3.47826	0.000736615	1	211.943	4.21765	1.33804e+11	0.00102549	344.643
42512	0	6.06539	0.000727138	0	198.152	4.20588	1.28476e+11	0.00102532	344.472
42512	0.0416667	11.4278	0.000697258	0	184.544	4.2	1.25893e+11	0.00102514	344.302
42512	0.0833333	18.6681	0.000667378	0	171.117	4.2	1.25893e+11	0.00102496	344.131
42512	0.125	23.4453	0.000637499	0	157.691	4.2	1.25893e+11	0.00102478	343.96
42512	0.166667	31.0604	0.000632516	0	144.264	4.2	1.25893e+11	0.0010246	343.79
42512	0.208333	38.0451	0.000627533	0	130.838	4.2	1.25893e+11	0.00102442	343.619
42512	0.25	39.6729	0.00062255	0	117.411	4.2	1.25893e+11	0.00102425	343.448
42512	0.291667	41.1959	0.000619807	0	103.985	4.2	1.25893e+11	0.00102407	343.278
42512	0.333333	44.3978	0.000617064	0	90.5586	4.2	1.25893e+11	0.00102389	343.107
42512	0.375	46.4575	0.000614321	0	77.1321	4.2	1.25893e+11	0.00102371	342.936
42512	0.416667	47.3246	0.000620548	0	63.7057	4.2	1.25893e+11	0.00102353	342.766
42512	0.458333	37.2362	0.000626776	0	50.2793	4.2	1.25893e+11	0.00102336	342.595
42512	0.5	29.5337	0.000633003	0	36.8529	4.2	1.25893e+11	0.00102318	342.424
42512	0.541667	16.3166	0.000650656	1	23.4264	4.2	1.25893e+11	0.001023	342.254
42512	0.583333	8.21255	0.000668309	0	15.7102	4.20238	1.26932e+11	0.00102282	342.083
42512	0.625	4.80786	0.000685962	0	13.7043	4.20714	1.29037e+11	0.00102264	341.912
42512	0.666667	4.98419	0.000695993	0	17.4086	4.21429	1.3226e+11	0.00102246	341.742
42512	0.708333	5.23895	0.000706023	0	21.1129	4.22143	1.35564e+11	0.00102229	341.571
42512	0.75	3.5587	0.000716054	0	24.8171	4.22857	1.3895e+11	0.00102211	341.4
42512	0.791667	1.67587	0.000727902	0	28.5214	4.23571	1.4242e+11	0.00102193	341.23
42512	0.833333	1.47139	0.000739751	0	32.2257	4.24286	1.45977e+11	0.00102175	341.059
42512	0.875	0.743744	0.000751599	0	35.93	4.25	1.49624e+11	0.00102157	340.888
42512	0.916667	0.0176539	0.000769535	0	39.6343	4.25714	1.53361e+11	0.0010214	340.718
42512	0.958333	1.84402	0.00078747	0	43.3386	4.26429	1.57191e+11	0.00102122	340.547
42513	0	7.58234	0.000805405	0	47.0429	4.27143	1.61118e+11	0.00102104	340.377
42513	0.0416667	11.7432	0.000748792	0	50.7471	4.27857	1.65142e+11	0.00102086	340.206
42513	0.0833333	19.9081	0.000692179	0	54.4514	4.28571	1.69267e+11	0.00102068	340.035
42513	0.125	24.7367	0.000635565	1	58.1557	4.29286	1.73495e+11	0.00102051	339.865
42513	0.166667	33.713	0.000627239	0	57.9802	4.29762	1.76372e+11	0.00102033	339.694
42513	0.208333	39.313	0.000618913	0	53.925	4.3	1.77828e+11	0.00102015	339.523
42513	0.25	37.717	0.000610587	0	45.99	4.3	1.77828e+11	0.00101997	339.353
42513	0.291667	43.5917	0.000609265	1	38.055	4.3	1.77828e+11	0.00101979	339.182
42513	0.333333	40.1201	0.000607942	0	32.7562	4.29928	1.77388e+11	0.00101961	339.011
42513	0.375	34.7695	0.00060662	0	30.0935	4.29785	1.76512e+11	0.00101944	338.841
42513	0.416667	22.4504	0.000619059	0	30.0671	4.2957	1.75206e+11	0.00101926	338.67
42513	0.458333	16.9175	0.000631499	0	30.0406	4.29355	1.73909e+11	0.00101908	338.499
42513	0.5	11.5124	0.000643939	0	30.0142	4.2914	1.72622e+11	0.0010189	338.329
42513	0.541667	5.47064	0.000659917	0	29.9877	4.28925	1.71345e+11	0.00101872	338.158
42513	0.583333	3.91685	0.000675895	0	29.9613	4.2871	1.70077e+11	0.00101855	337.987
42513	0.625	3.08037	0.000691873	0	29.9348	4.28495	1.68818e+11	0.00101837	337.817
42513	0.666667	2.8805	0.00069833	0	29.9084	4.2828	1.67569e+11	0.00101819	337.646
42513	0.708333	2.72494	0.000704788	0	29.8819	4.28065	1.66329e+11	0.00101801	337.475
42513	0.75	2.28013	0.000711245	0	29.8555	4.27849	1.65098e+11	0.00101783	337.305
42513	0.791667	2.16769	0.000720006	0	29.829	4.27634	1.63876e+11	0.00101766	337.134
42513	0.833333	1.20653	0.000728767	0	29.8026	4.27419	1.62664e+11	0.00101748	336.963
42513	0.875	0.292801	0.000737527	0	29.7761	4.27204	1.6146e+11	0.0010173	336.793
42513	0.916667	0.088294	0.000738877	0	29.7497	4.26989	1.60265e+11	0.00101712	336.622
42513	0.958333	2.88602	0.000740227	0	29.7232	4.26774	1.59079e+11	0.00101694	336.452
42514	0	6.44731	0.000741577	0	29.6968	4.26559	1.57902e+11	0.00101676	336.281
42514	0.0416667	10.625	0.000705058	0	29.6703	4.26344	1.56733e+11	0.00101659	336.11
42514	0.0833333	16.7983	0.000668539	0	29.6439	4.26129	1.55573e+11	0.00101641	335.94
42514	0.125	21.8705	0.000632021	0	29.6174	4.25914	1.54422e+11	0.00101623	335.769
42514	0.166667	28.2737	0.000625907	0	29.591	4.25699	1.53279e+11	0.00101605	335.598
42514	0.208333	37.5208	0.000619794	0	29.5645	4.25484	1.52145e+11	0.00101587	335.428
42514	0.25	37.1624	0.00061368	0	29.5381	4.25269	1.51019e+11	0.0010157	335.257
42514	0.291667	40.2331	0.000611027	0	29.5116	4.25054	1.49902e+11	0.00101552	335.086
42514	0.333333	37.8099	0.000608375	0	29.4852	4.24839	1.48792e+11	0.00101534	334.916
42514	0.375	35.6188	0.000605722	0	29.4587	4.24624	1.47691e+11	0.00101516	334.745
42514	0.416667	25.1915	0.000614398	0	29.4323	4.24409	1.46598e+11	0.00101498	334.574
42514	0.458333	19.1964	0.000623074	0	29.4058	4.24194	1.45513e+11	0.00101481	334.404
42514	0.5	16.4864	0.00063175	0	29.3794	4.23978	1.44437e+11	0.00101463	334.233
42514	0.541667	8.03875	0.00063717	0	29.3529	4.23763	1.43368e+11	0.00101445	334.062
42514	0.583333	5.67417	0.000642589	0	29.3265	4.23548	1.42307e+11	0.00101427	333.892
42514	0.625	3.89296	0.000648008	0	29.3	4.23333	1.41254e+11	0.00101409	333.721
42514	0.666667	2.15616	0.000648867	0	29.2735	4.23118	1.40208e+11	0.00101391	333.55
42514	0.708333	1.83237	0.000649727	0	29.2471	4.22903	1.39171e+11	0.00101374	333.38
42514	0.75	1.131	0.000650586	0	29.2206	4.22688	1.38141e+11	0.00101356	333.209
42514	0.791667	1.41406	0.000654099	0	29.1942	4.22473	1.37119e+11	0.00101338	333.038
42514	0.833333	1.24391	0.000657611	0	29.1677	4.22258	1.36104e+11	0.0010132	332.868
42514	0.875	0.256046	0.000661123	0	29.1413	4.22043	1.35097e+11	0.00101302	332.697
42514	0.916667	0.236339	0.000671009	0	29.1148	4.21828	1.34097e+11	0.00101285	332.527
42514	0.958333	3.24522	0.000680894	0	29.0884	4.21613	1.33105e+11	0.00101267	332.356
42515	0	9.61349	0.00069078	0	29.0619	4.21398	1.3212e+11	0.00101249	332.185
42515	0.0416667	18.2366	0.000668746	0	29.0355	4.21183	1.31142e+11	0.00101231	332.015
42515	0.0833333	28.5966	0.000646712	0	29.009	4.20968	1.30172e+11	0.00101213	331.844
42515	0.125	36.0465	0.000624678	0	28.9826	4.20753	1.29208e+11	0.00101196	331.673
42515	0.166667	41.4454	0.000616329	0	28.9561	4.20538	1.28252e+11	0.00101178	331.503
42515	0.208333	40.3328	0.00060798	0	28.9297	4.20323	1.27303e+11	0.0010116	331.332
42515	0.25	38.5838	0.00059963	0	28.9032	4.20108	1.26361e+11	0.00101142	331.161
42515	0.291667	38.048	0.000600094	0	28.8768	4.19892	1.25426e+11	0.00101124	330.991
42515	0.333333	33.9938	0.000600559	0	28.8503	4.19677	1.24498e+11	0.00101106	330.82
42515	0.375	25.9958	0.000601023	0	28.8239	4.19462	1.23576e+11	0.00101089	330.649
42515	0.416667	18.8753	0.000609978	0	28.7974	4.19247	1.22662e+11	0.00101071	330.479
42515	0.458333	13.6833	0.000618933	0	28.771	4.19032	1.21754e+11	0.00101053	330.308
42515	0.5	8.38076	0.000627888	0	28.7445	4.18817	1.20853e+11	0.00101035	330.137
42515	0.541667	4.21082	0.000637158	0	28.7181	4.18602	1.19959e+11	0.00101017	329.967
42515	0.583333	3.44129	0.000646429	0	28.6916	4.18387	1.19071e+11	0.00101	329.796
42515	0.625	3.17518	0.0006557	0	28.6652	4.18172	1.1819e+11	0.00100982	329.625
42515	0.666667	3.12383	0.000666542	0	28.6387	4.17957	1.17315e+11	0.00100964	329.455
42515	0.708333	3.30763	0.000677383	0	28.6123	4.17742	1.16447e+11	0.00100946	329.284
42515	0.75	2.4281	0.000688225	0	28.5858	4.17527	1.15585e+11	0.00100928	329.113
42515	0.791667	1.34128	0.000700901	0	28.5594	4.17312	1.1473e+11	0.00100911	328.943
42515	0.833333	0.469887	0.000713576	0	28.5329	4.17097	1.13881e+11	0.00100893	328.772
42515	0.875	0.1632	0.000726252	0	28.5065	4.16882	1.13038e+11	0.00100875	328.602
42515	0.916667	0.0316351	0.000739682	0	28.48	4.16667	1.12202e+11	0.00100857	328.431
42515	0.958333	2.53948	0.000753113	0	28.4535	4.16452	1.11372e+11	0.00100839	328.26
42516	0	7.65582	0.000766543	0	28.4271	4.16237	1.10547e+11	0.00100821	328.09
42516	0.0416667	14.1504	0.00072626	0	28.4006	4.16022	1.09729e+11	0.00100804	327.919
42516	0.0833333	23.2889	0.000685978	0	28.3742	4.15806	1.08917e+11	0.00100786	327.748
42516	0.125	32.0758	0.000645695	0	28.3477	4.15591	1.08111e+11	0.00100768	327.578
42516	0.166667	43.7658	0.000635214	0	28.3213	4.15376	1.07311e+11	0.0010075	327.407
42516	0.208333	43.5025	0.000624733	0	28.2948	4.15161	1.06517e+11	0.00100732	327.236
42516	0.25	41.0006	0.000614252	0	28.2684	4.14946	1.05729e+11	0.00100715	327.066
42516	0.291667	38.5488	0.000611774	0	28.2419	4.14731	1.04946e+11	0.00104206	326.895
42516	0.333333	35.3737	0.000609296	0	28.2155	4.14516	1.0417e+11	0.00104188	326.724
42516	0.375	32.1764	0.000606818	0	28.189	4.14301	1.03399e+11	0.0010417	326.554
42516	0.416667	18.5041	0.000610621	0	28.1626	4.14086	1.02634e+11	0.00104153	326.383
42516	0.458333	12.0668	0.000614423	0	28.1361	4.13871	1.01874e+11	0.00104135	326.212
42516	0.5	8.80462	0.000618225	0	28.1097	4.13656	1.0112e+11	0.00104117	326.042
42516	0.541667	5.13979	0.000654873	0	28.0832	4.13441	1.00372e+11	0.00104099	325.871
42516	0.583333	4.24541	0.00069152	0	28.0568	4.13226	9.96293e+10	0.00104081	325.7
42516	0.625	4.47497	0.000728168	0	28.0303	4.13011	9.8892e+10	0.00104063	325.53
42516	0.666667	4.20977	0.000733746	0	28.0039	4.12796	9.81602e+10	0.00104046	325.359
42516	0.708333	4.2946	0.000739325	0	27.9774	4.12581	9.74338e+10	0.00104028	325.189
42516	0.75	3.35154	0.000744903	0	27.951	4.12366	9.67128e+10	0.0010401	325.018
42516	0.791667	2.45249	0.000755182	0	27.9245	4.12151	9.59971e+10	0.00103992	324.847
42516	0.833333	1.60166	0.000765462	0	27.8981	4.11935	9.52867e+10	0.00103974	324.677
42516	0.875	1.5327	0.000775741	0	27.8716	4.1172	9.45816e+10	0.00103957	324.506
42516	0.916667	1.77138	0.000762063	0	27.8452	4.11505	9.38816e+10	0.00103939	324.335
42516	0.958333	4.29364	0.000748384	0	27.8187	4.1129	9.31869e+10	0.00103921	324.165
42517	0	8.57449	0.000734706	0	27.7923	4.11075	9.24973e+10	0.00103903	323.994
42517	0.0416667	14.4004	0.000700359	0	27.7658	4.1086	9.18128e+10	0.00103885	323.823
42517	0.0833333	21.6906	0.000666013	0	27.7394	4.10645	9.11334e+10	0.00103868	323.653
42517	0.125	26.7915	0.000631667	0	27.7129	4.1043	9.0459e+10	0.0010385	323.482
42517	0.166667	35.392	0.000625149	1	27.6865	4.10215	8.97896e+10	0.00103832	323.311
42517	0.208333	41.2287	0.000618632	0	27.5462	4.10738	9.14272e+10	0.00103814	323.141
42517	0.25	43.8453	0.000612114	0	27.292	4.12	9.54993e+10	0.00103796	322.97
[truncated: 104 more rows]
